# Supplementary material for: An Educational Workshop to Improve Neurology Resident Understanding of Burnout, Substance Abuse, and Mood Disorders
Source: MedEdPORTAL. 2021 Jul 1;17:11164. doi: 10.15766/mep_2374-8265.11164 (PMC8245593; doi:10.15766/mep_2374-8265.11164)
Supplement: Supplementary file 1 — Online Learning Module folderRole-Play Activity Script.docxPre- and Immediate Postsurvey.docx3-Month Postsurvey.docxStressed Resident Interaction Video.wmv [file mep_2374-8265.11164-s001.zip]

Archive with 26 entries (26 files):
- A. Online Learning Module/content/assets/DIp9QNYX0GCSF5EW_mountains.jpg
- A. Online Learning Module/content/assets/jn36qGzILjXIBcQA_small.png
- A. Online Learning Module/content/goodbye.html
- A. Online Learning Module/content/index.html
- A. Online Learning Module/content/lib/fonts/icomoon.ttf
- A. Online Learning Module/content/lib/fonts/icomoon.woff
- A. Online Learning Module/content/lib/fonts/Lato-Black.woff
- A. Online Learning Module/content/lib/fonts/Lato-Bold.woff
- A. Online Learning Module/content/lib/fonts/Lato-Italic.woff
- A. Online Learning Module/content/lib/fonts/Lato-Light.woff
- A. Online Learning Module/content/lib/fonts/Lato-Regular.woff
- A. Online Learning Module/content/lib/fonts/Merriweather-Black.woff
- A. Online Learning Module/content/lib/fonts/Merriweather-Bold.woff
- A. Online Learning Module/content/lib/fonts/Merriweather-Italic.woff
- A. Online Learning Module/content/lib/fonts/Merriweather-Light.woff
- A. Online Learning Module/content/lib/fonts/Merriweather-Regular.woff
- A. Online Learning Module/content/lib/icomoon.css
- A. Online Learning Module/content/lib/lzwcompress.js
- A. Online Learning Module/content/lib/main.bundle.css
- A. Online Learning Module/content/lib/main.bundle.js
- A. Online Learning Module/content/lib/player-0.0.11.min.js
- B. Role-Play Activity Script.docx
- C. Pre- and Immediate Postsurvey.docx
- D. 3-Month Postsurvey.docx
- E. Stressed Resident Interaction Video.wmv
- Educational_Summary_Report_11164.pdf
