# Supplementary material for: An Educational Workshop to Improve Neurology Resident Understanding of Burnout, Substance Abuse, and Mood Disorders
Source: MedEdPORTAL. 2021 Jul 1;17:11164. doi: 10.15766/mep_2374-8265.11164 (PMC8245593; doi:10.15766/mep_2374-8265.11164)
Supplement: Supplementary file 1 — Online Learning Module folderRole-Play Activity Script.docxPre- and Immediate Postsurvey.docx3-Month Postsurvey.docxStressed Resident Interaction Video.wmv [file mep_2374-8265.11164-s001.zip › A. Online Learning Module/content/lib/icomoon.css]

@font-face {
	font-family: 'icomoon';
	src:  url('fonts/icomoon.ttf') format('truetype'),
				url('fonts/icomoon.woff') format('woff');
	font-weight: normal;
	font-style: normal;
}

[class^="icon-"], [class*=" icon-"] {
	/* use !important to prevent issues with browser extensions that change fonts */
	font-family: 'icomoon' !important;
	speak: none;
	font-style: normal;
	font-weight: normal;
	font-variant: normal;
	text-transform: none;
	line-height: 1;

	/* Better Font Rendering =========== */
	-webkit-font-smoothing: antialiased;
	-moz-osx-font-smoothing: grayscale;
}

.icon-edit-author-name:before {
	content: "\e976";
}
.icon-lock:before {
	content: "\e977";
}
.icon-checkmark-valid:before {
	content: "\e95d";
}
.icon-close-media-panel:before {
	content: "\e95e";
}
.icon-trash4:before {
	content: "\e95f";
}
.icon-x-invalid-url:before {
	content: "\e960";
}
.icon-attach2:before {
	content: "\e961";
}
.icon-bold:before {
	content: "\e962";
}
.icon-fontcolor:before {
	content: "\e963";
}
.icon-fontsize:before {
	content: "\e964";
}
.icon-italic:before {
	content: "\e965";
}
.icon-link:before {
	content: "\e966";
}
.icon-orderedlist:before {
	content: "\e967";
}
.icon-quote:before {
	content: "\e968";
}
.icon-unorderedlist:before {
	content: "\e969";
}
.icon-feedback:before {
	content: "\e910";
}
.icon-review:before {
	content: "\e911";
}
.icon-customizable:before {
	content: "\e908";
}
.icon-design:before {
	content: "\e909";
}
.icon-interactions:before {
	content: "\e90a";
}
.icon-questions:before {
	content: "\e90b";
}
.icon-scenarios2:before {
	content: "\e90c";
}
.icon-slides:before {
	content: "\e90d";
}
.icon-desktop:before {
	content: "\e902";
}
.icon-expressions:before {
	content: "\e903";
}
.icon-poses:before {
	content: "\e904";
}
.icon-retina:before {
	content: "\e905";
}
.icon-scenarios:before {
	content: "\e906";
}
.icon-transparency:before {
	content: "\e907";
}
.icon-Master-01:before {
	content: "\e934";
}
.icon-Master-02:before {
	content: "\e93a";
}
.icon-Master-03:before {
	content: "\e939";
}
.icon-Master-04:before {
	content: "\e936";
}
.icon-Master-05:before {
	content: "\e93b";
}
.icon-Master-06:before {
	content: "\e935";
}
.icon-Master-07:before {
	content: "\e937";
}
.icon-Master-08:before {
	content: "\e938";
}
.icon-Master-09:before {
	content: "\e922";
}
.icon-Master-10:before {
	content: "\e926";
}
.icon-Master-11:before {
	content: "\e924";
}
.icon-Master-12:before {
	content: "\e928";
}
.icon-Master-13:before {
	content: "\e923";
}
.icon-Master-14:before {
	content: "\e925";
}
.icon-Master-15:before {
	content: "\e929";
}
.icon-Master-16:before {
	content: "\e927";
}
.icon-Master-17:before {
	content: "\e92b";
}
.icon-Master-18:before {
	content: "\e92c";
}
.icon-Master-19:before {
	content: "\e92d";
}
.icon-Master-20:before {
	content: "\e92e";
}
.icon-Master-21:before {
	content: "\e92f";
}
.icon-Master-22:before {
	content: "\e930";
}
.icon-Master-23:before {
	content: "\e931";
}
.icon-Master-24:before {
	content: "\e932";
}
.icon-Master-25:before {
	content: "\e933";
}
.icon-Master-26:before {
	content: "\e92a";
}
.icon-check-circle:before {
	content: "\e803";
}
.icon-trash:before {
	content: "\e804";
}
.icon-rotation:before {
	content: "\e91a";
}
.icon-vector:before {
	content: "\e91b";
}
.icon-mute:before {
	content: "\e90e";
}
.icon-volume:before {
	content: "\e90f";
}
.icon-logo:before {
	content: "\e805";
}
.icon-share:before {
	content: "\e801";
}
.icon-sorting:before {
	content: "\e91c";
}
.icon-more:before {
	content: "\e91d";
}
.icon-copy:before {
	content: "\e951";
}
.icon-clock:before {
	content: "\e915";
}
.icon-quotes-left:before {
	content: "\e918";
}
.icon-list-numbered:before {
	content: "\e916";
}
.icon-list2:before {
	content: "\e917";
}
.icon-plus:before {
	content: "\e60a";
}
.icon-info:before {
	content: "\e974";
}
.icon-cross:before {
	content: "\e913";
}
.icon-checkmark:before {
	content: "\e975";
}
.icon-arrow-up2:before {
	content: "\e959";
}
.icon-arrow-down2:before {
	content: "\e95a";
}
.icon-sort-alpha-asc:before {
	content: "\e912";
}
.icon-rtf:before {
	content: "\e94b";
}
.icon-doc:before {
	content: "\e94a";
}
.icon-pdf:before {
	content: "\e94c";
}
.icon-ppt:before {
	content: "\e94d";
}
.icon-file:before {
	content: "\e94e";
}
.icon-xls:before {
	content: "\e94f";
}
.icon-zip:before {
	content: "\e950";
}
.icon-file-alt:before {
	content: "\e944";
}
.icon-doc-alt:before {
	content: "\e943";
}
.icon-pdf-alt:before {
	content: "\e945";
}
.icon-ppt-alt:before {
	content: "\e946";
}
.icon-rtf-alt:before {
	content: "\e947";
}
.icon-xls-alt:before {
	content: "\e948";
}
.icon-zip-alt:before {
	content: "\e949";
}
.icon-attach:before {
	content: "\e942";
}
.icon-reload:before {
	content: "\e941";
}
.icon-trash2:before {
	content: "\e60d";
}
.icon-arrow-left:before {
	content: "\e608";
}
.icon-arrow-right:before {
	content: "\e609";
}
.icon-check-alt:before {
	content: "\e606";
}
.icon-password-view:before {
	content: "\e972";
}
.icon-password-hide:before {
	content: "\e973";
}
.icon-view-grid:before {
	content: "\e96c";
}
.icon-grid-view:before {
	content: "\e96c";
}
.icon-view-list:before {
	content: "\e96d";
}
.icon-list-view:before {
	content: "\e96d";
}
.icon-blocks:before {
	content: "\e95b";
}
.icon-list3:before {
	content: "\e95c";
}
.icon-export:before {
	content: "\e958";
}
.icon-screencast:before {
	content: "\e957";
}
.icon-cursor:before {
	content: "\e956";
}
.icon-documents:before {
	content: "\e952";
}
.icon-duplicate:before {
	content: "\e952";
}
.icon-trash3:before {
	content: "\e953";
}
.icon-Article:before {
	content: "\e93c";
}
.icon-Interaction:before {
	content: "\e93d";
}
.icon-Quiz:before {
	content: "\e93e";
}
.icon-Video:before {
	content: "\e93f";
}
.icon-trashcan:before {
	content: "\e921";
}
.icon-marker_style:before {
	content: "\e920";
}
.icon-photo:before {
	content: "\e91f";
}
.icon-microphone:before {
	content: "\e91e";
}
.icon-plus2:before {
	content: "\e800";
}
.icon-processing:before {
	content: "\e607";
}
.icon-menu:before {
	content: "\e602";
}
.icon-headset:before {
	content: "\e603";
}
.icon-list:before {
	content: "\e604";
}
.icon-video:before {
	content: "\e605";
}
.icon-mail:before {
	content: "\e954";
}
.icon-remove:before {
	content: "\e955";
}
.icon-up-level-2:before {
	content: "\e96e";
}
.icon-up-level-list-2:before {
	content: "\e96f";
}
.icon-plus-circle:before {
	content: "\e802";
}
.icon-up-level:before {
	content: "\e970";
}
.icon-up-level-list:before {
	content: "\e971";
}
.icon-eye:before {
	content: "\e96b";
}
.icon-tick:before {
	content: "\e900";
}
.icon-check:before {
	content: "\e901";
}
.icon-link-alt:before {
	content: "\e919";
}
.icon-chevron-down:before {
	content: "\e60b";
}
.icon-chevron-up:before {
	content: "\e60c";
}
.icon-chevron-left:before {
	content: "\e600";
}
.icon-chevron:before {
	content: "\e601";
}
.icon-chevron-right:before {
	content: "\e601";
}
.icon-close-small:before {
	content: "\e940";
}
.icon-pie-chart:before {
	content: "\e914";
}
.icon-alert:before {
	content: "\e96a";
}
