# Supplementary material for: An Educational Workshop to Improve Neurology Resident Understanding of Burnout, Substance Abuse, and Mood Disorders
Source: MedEdPORTAL. 2021 Jul 1;17:11164. doi: 10.15766/mep_2374-8265.11164 (PMC8245593; doi:10.15766/mep_2374-8265.11164)
Supplement: Supplementary file 1 — Online Learning Module folderRole-Play Activity Script.docxPre- and Immediate Postsurvey.docx3-Month Postsurvey.docxStressed Resident Interaction Video.wmv [file mep_2374-8265.11164-s001.zip › A. Online Learning Module/content/lib/main.bundle.css]

@charset "UTF-8";a,abbr,acronym,address,applet,article,aside,audio,big,blockquote,body,canvas,caption,center,cite,code,dd,del,details,dfn,div,dl,dt,em,embed,fieldset,figcaption,figure,footer,form,h1,h2,h3,h4,h5,h6,header,hgroup,html,iframe,img,ins,kbd,label,legend,li,mark,menu,nav,object,ol,output,p,pre,q,ruby,s,samp,section,small,span,strike,strong,sub,summary,sup,table,tbody,td,tfoot,th,thead,time,tr,tt,u,ul,var,video{margin:0;padding:0;border:0;font-size:100%;font:inherit;vertical-align:baseline}article,aside,details,figcaption,figure,footer,header,hgroup,menu,nav,section{display:block}body{line-height:1}ol,ul{list-style:none}blockquote,q{quotes:none}blockquote:after,blockquote:before,q:after,q:before{content:""}table{border-collapse:collapse;border-spacing:0}input::-ms-clear{display:none}.bigHeadMode .avatar__image,.bigHeadMode .course-collaborators-author__avatar,.bigHeadMode .item-lock__avatar,.bigHeadMode .lesson-header__author img,.bigHeadMode .overview__author-image,.bigHeadMode .select-author__image,.bigHeadMode .user-info__profile{transform:rotate(0) scale(2);transform-origin:center;transition:transform .3s ease-in-out}.bigHeadMode .avatar__image:hover,.bigHeadMode .course-collaborators-author__avatar:hover,.bigHeadMode .item-lock__avatar:hover,.bigHeadMode .lesson-header__author img:hover,.bigHeadMode .overview__author-image:hover,.bigHeadMode .select-author__image:hover,.bigHeadMode .user-info__profile:hover{transform:rotate(1turn) scale(1)}button{margin:0;padding:0;border:none;border-radius:0;font:inherit;color:inherit;background:none;-webkit-appearance:none;-moz-appearance:none;appearance:none}@-ms-viewport{width:device-width}@viewport{width:device-width}*{box-sizing:border-box}body,html{background:#f5f5f5}html{max-width:100vw;overflow-x:hidden;overflow-y:auto;font-size:62.5%;-webkit-font-smoothing:antialiased;-moz-osx-font-smoothing:grayscale}body,html{height:100%;overflow:hidden}body{margin:0;line-height:1.5;font-family:lato,sans-serif;font-size:1.6em;color:#313537}@keyframes slide-in{to{transform:translateX(0)}}@keyframes fade-out{0%{opacity:1}to{opacity:0;visibility:hidden}}#app,#innerApp,.transition-group{height:100%;overflow:hidden}@-moz-document url-prefix(){a,div,span{outline-color:#000}}:-webkit-full-screen-ancestor:not(iframe){animation-name:none!important}.browser-support{position:fixed;bottom:0;left:0;right:0;z-index:999}.browser-support__inner{position:relative;padding:2.5rem;background-color:#282828;text-align:left;font-weight:700;font-size:1.4rem;letter-spacing:.02rem}@media (min-width:48em){.browser-support__inner{text-align:center}}.browser-support__text{color:#a2acb0}.browser-support__text--full{display:none}@media (min-width:48em){.browser-support__text--full{display:inline}}@media (min-width:48em){.browser-support__text--mobile{display:none}}.browser-support__link{color:#fff;text-decoration:none}.browser-support__link>.icon{font-size:.75rem;margin-left:.3rem}.browser-support__dismiss{position:absolute;top:50%;right:3rem;width:3.4rem;height:3.4rem;line-height:3.4rem;margin-top:-1.7rem;border-radius:50%;background-color:#fafafa;border:none;padding:0;cursor:pointer;text-align:center}.browser-support__dismiss-icon{display:inline-block;font-size:3rem;line-height:normal!important;margin-top:-.25rem}.curtain{margin:2.9rem 0;max-width:50%;text-align:center}.curtain__cancel{margin-top:5rem}.curtain__container{align-items:center;background:#fff;bottom:0;display:flex;justify-content:center;left:0;position:fixed;right:0;top:0;z-index:9000}.curtain__title{color:#313537;font-size:3.2rem;font-weight:300;letter-spacing:-.1px;margin-bottom:1.5rem}.curtain__description{color:#4a4a4a;opacity:.8;line-height:1.77;width:43rem;font-size:1.3rem;letter-spacing:.5px;margin-bottom:3rem}.curtain__text{margin-top:3rem;font-size:2.4rem;font-weight:300}.curtain__spinner{width:3.2rem;height:3.2rem;border:.2rem solid rgba(49,53,55,.5);border-left-color:rgba(49,53,55,.15);animation:spin 1.5s linear infinite;border-radius:50%;margin:0 auto}.curtain__spinner--reconnect{width:5.1rem;height:5.1rem;margin-bottom:1.5rem}.button{-webkit-appearance:none;font-size:inherit;font-family:lato,sans-serif;border:0;padding:0;background:transparent;cursor:pointer}.button,.button--menu{display:inline-block;color:#313537}.button--menu{position:relative;height:4rem;width:4rem;top:-1rem;left:-1rem;padding:1rem;font-weight:900;font-size:3rem;line-height:1.6rem;text-transform:uppercase;transition:color .3s}.button--menu i{margin-top:-.4rem}.button--menu i,.button--menu i:after,.button--menu i:before{position:absolute;top:50%;left:1rem;display:block;height:.2rem;width:1.5rem;background:#313537}.button--menu i:after,.button--menu i:before{content:"";position:absolute;top:-.4rem;left:0;right:0}.button--menu i:after{top:auto;bottom:-.4rem}.button--menu:hover{color:#61696d}.button--menu:hover:after,.button--menu:hover:before{background:#61696d}.button--sidebar{position:fixed;left:0;bottom:0;width:36rem;height:5.2rem;padding:1.5rem 0}.button--sidebar-basic{width:100%;padding:1.85rem 0}.button--sidebar,.button--sidebar-basic{text-transform:uppercase;font-weight:900;font-size:1.2rem;letter-spacing:.08rem;color:#fff;background-color:#313537!important}.button--sidebar-basic [class*=icon-],.button--sidebar [class*=icon-]{display:inline-block;width:2.2rem;height:2.2rem;margin-right:.8rem;vertical-align:5%;line-height:2.2rem;font-size:1rem;color:#313537;border-radius:50%;background:#fff}.button--done{min-width:12.5rem;height:3.3rem;padding:0 3rem;line-height:3.3rem;letter-spacing:.16rem;border-radius:3.3rem;-webkit-font-smoothing:antialiased}.button--done,.button--header{text-transform:uppercase;text-align:center;font-weight:900;font-size:1.2rem;color:#313537;background:#fff}.button--header{height:2.5rem;padding:0 1.5rem;line-height:2.5rem;letter-spacing:.12rem;border-radius:2.5rem}.button--header-done,.button--inverted,.button--outline{padding:.25rem 2rem;text-transform:uppercase;text-align:center;font-weight:700;font-size:1.2rem;letter-spacing:.12rem;border-radius:2.5rem}.button+.button--header-done,.button+.button--inverted,.button+.button--outline{margin-left:1.5rem}.button--header-done,.button--inverted,button.button--outline{padding:.4rem 2rem}.button--next,.button--submit{padding:1.5rem 3rem;min-width:13rem;text-transform:uppercase;font-size:1.2rem;font-weight:900;color:#fff;background:#d6d7d7;transition:background .3s}.button--next:hover,.button--submit:hover{transition:background 0}.button--submit{pointer-events:none}.button--submit-active{pointer-events:inherit;background:#50abf1}.button--outline{background:#fff;border:1px solid rgba(49,53,55,.4)}.button--outline-transparent{background:initial}.button--outline:focus,.button--outline:hover,.menu--active .button--outline{border-color:#313537}.button--header-done,.button--inverted{color:#fff;border:1px solid rgba(49,53,55,.4);background:#313537}.button--header-done.button--disabled{opacity:.2;margin-left:1.5rem}.button--signin{display:inline-block;cursor:pointer;outline:none;-webkit-user-select:none;-moz-user-select:none;-ms-user-select:none;user-select:none;text-decoration:none;transition:box-shadow 90ms ease-in-out,transform 90ms ease-in-out;font-family:lato,sans-serif;padding:0 3.5rem;height:4.5rem;line-height:4.5rem;font-size:1.4rem;font-weight:700;color:#fff;border-width:0;border-radius:2.25rem;background:#4fbdf4}.button--signin:focus,.button--signin:hover{box-shadow:inset 0 -1px rgba(0,0,0,.2)}.button--signin:active{box-shadow:inset 0 1px rgba(0,0,0,.2),inset 0 100px rgba(0,0,0,.1);transform:translateY(1px)}.button--disabled{opacity:.5;cursor:not-allowed}.button--controls{height:3rem;padding:0 2rem;line-height:2.3rem;text-transform:none;text-align:center;font-weight:400;font-size:1.2rem;letter-spacing:0;background:#fff;border-radius:2.3rem;border:1px solid rgba(49,53,55,.2)}.button+.button--controls{margin-left:1.5rem}.button--controls:hover{border-color:rgba(49,53,55,.8)}.button--extraPadding{padding:1.15rem 4.8rem}.courseExit{position:absolute;background:none;border:none;padding:0;font-family:lato,sans-serif;font-size:1.2rem;font-weight:700;letter-spacing:.03rem;text-transform:uppercase;color:#959fa5;cursor:pointer;z-index:1000}.courseExit--standard{top:1.5rem;right:2rem}@media (max-width:47.9375em){.courseExit--standard{display:none}}.courseExit--mobile{display:none}@media (max-width:47.9375em){.courseExit--mobile{display:block;height:5rem;top:0;right:1.8rem;padding-left:1.8rem;font-size:1.1rem;letter-spacing:.02rem}}.courseExit--overview{top:2rem;right:3rem;color:#fff;opacity:1;transition:opacity .3s}@media (max-width:47.9375em){.courseExit--overview{right:2rem;font-size:1.1rem;letter-spacing:.02rem}}.overview--will-enter .courseExit--overview,.overview--will-exit .courseExit--overview{opacity:0}.audio-player{display:flex;flex:1;padding:.3rem}.audio-player__housing{display:flex;flex:1;align-items:center;flex-direction:row;flex-wrap:nowrap;-webkit-user-select:none;-moz-user-select:none;-ms-user-select:none;user-select:none;height:4.4rem;margin-bottom:2rem}.audio-player__play{position:relative;width:2.5rem;height:100%;cursor:pointer}.audio-player__play:before{content:"";position:absolute;display:block;height:0;width:0;top:50%;transform:translateY(-50%);border-left:.5rem solid transparent;border-right:.5rem solid transparent;border-color:transparent #313537;border-style:solid;border-width:.5rem 0 .5rem .8rem;background:transparent}.audio-player__play--pause{padding-left:.3rem}.audio-player__play--pause:before{transform:translate3d(.3rem,-50%,0)}.audio-player__play--pause:after,.audio-player__play--pause:before{content:"";position:absolute;display:block;top:50%;width:.2rem;height:1rem;border-left:0 solid transparent;border-right:0 solid transparent;border-color:transparent #313537;border-style:solid;border-width:0;background:#313537}.audio-player__play--pause:after{transform:translate3d(-.3rem,-50%,0)}.audio-player__tracker{position:relative;width:100%;height:100%;flex-shrink:100;cursor:pointer;margin:auto 0}.audio-player__tracker:after{right:0;background:#eaeaeb}.audio-player__tracker-bar,.audio-player__tracker:after{content:"";position:absolute;top:0;bottom:0;left:0;margin:auto 0;height:.1rem}.audio-player__tracker-bar{display:block;width:0;background:#50abf1;z-index:1}.audio-player__tracker-handle{content:"";display:block;position:absolute;top:0;left:0;bottom:0;margin:auto 0;height:1.3rem;width:1.3rem;border-radius:50%;box-shadow:0 .1rem .4rem 0 rgba(0,0,0,.2);z-index:1;background:#50abf1;transform:translateX(-.6rem)}.audio-player__timer{position:relative;height:100%;padding:0 0 0 1.5rem;line-height:4.4rem;font-size:1rem;font-family:lato,sans-serif;font-weight:700;white-space:nowrap;cursor:default}.audio-player__volume{display:none;height:100%;width:2.3rem;text-align:right;line-height:3.3rem;font-size:1.6rem;cursor:pointer}.audio-player__volume .icon-volume{display:inline-block}.audio-player__volume--muted .icon-volume,.audio-player__volume .icon-mute{display:none}.audio-player__volume--muted .icon-mute{display:inline-block}.blocks-lesson{background:#fff;padding-bottom:2rem}@media (min-width:48em){.blocks-lesson{padding-bottom:9.5rem}}.block-text{padding:3rem 0;transition:padding .5s;font-size:1.7rem}@media print{.block-text{font-size:1.3rem}}.block-text input{background:none;border:0;outline:none;text-overflow:ellipsis;word-wrap:break-word}.block-text p{margin-bottom:3.4rem;font-family:merriweather,serif;font-weight:400;line-height:1.941176470588235}.block-text p:last-child{margin-bottom:0}.block-text table+*{margin-top:3.4rem}.block-text h2{padding:.8rem 0;line-height:1.25;font-size:2.8rem;font-weight:700}@media (min-width:45em){.block-text h2{font-size:3.2rem}}@media print{.block-text h2{font-size:2.2rem}}.block-text h2 p{line-height:1.25;font-weight:700}.block-text h2 input{font:inherit}.block-text h3{padding:.8rem 0;line-height:1.25;font-size:2.2rem;font-weight:700}@media (min-width:45em){.block-text h3{font-size:2.4rem}}@media print{.block-text h3{font-size:1.8rem}}.block-text h3 p{line-height:1.25;font-weight:700}.block-text h3 input{font:inherit}.block-text--heading h2,.block-text--heading h3{margin:0 0 -1px;padding:.8rem 0}@media (min-width:52.5em){.block-text--heading .block-text__col,.block-text--onecol .block-text__col{display:block;box-sizing:border-box;float:left;width:83.33333%;padding-left:1.5rem;padding-right:1.5rem;min-height:1px}.block-text--heading .block-text__col:first-child,.block-text--onecol .block-text__col:first-child{margin-left:8.33333%}}@media (min-width:52.5em){.lesson--open .block-text--heading .block-text__col,.lesson--open .block-text--onecol .block-text__col{display:block;box-sizing:border-box;float:left;width:83.33333%;padding-left:1.5rem;padding-right:1.5rem;min-height:1px}.lesson--open .block-text--heading .block-text__col:first-child,.lesson--open .block-text--onecol .block-text__col:first-child{margin-left:8.33333%}}@media (min-width:60em){.lesson--open .block-text--heading .block-text__col,.lesson--open .block-text--onecol .block-text__col{width:100%}.lesson--open .block-text--heading .block-text__col:first-child,.lesson--open .block-text--onecol .block-text__col:first-child{margin-left:0}}@media (min-width:67.5em){.lesson--open .block-text--heading .block-text__col,.lesson--open .block-text--onecol .block-text__col{width:83.33333%}.lesson--open .block-text--heading .block-text__col:first-child,.lesson--open .block-text--onecol .block-text__col:first-child{margin-left:8.33333%}}@media print{.block-text--twocol .block-text__row{display:flex;margin:0}}@media (min-width:52.5em){.block-text--twocol .block-text__col{display:block;box-sizing:border-box;float:left;width:83.33333%;padding-left:1.5rem;padding-right:1.5rem;min-height:1px;margin-left:8.33333%}}@media print and (min-width:52.5em){.block-text--twocol .block-text__col{float:none;margin-left:0;width:100%}}@media (min-width:60em){.block-text--twocol .block-text__col{width:41.66667%;margin-left:0}.block-text--twocol .block-text__col:first-child{margin-left:8.33333%}}@media (min-width:52.5em){.lesson--open .block-text--twocol .block-text__col{display:block;box-sizing:border-box;float:left;width:41.66667%;padding-left:1.5rem;padding-right:1.5rem;min-height:1px;margin-left:8.33333%}.lesson--open .block-text--twocol .block-text__col:last-child{margin-left:0}}@media (min-width:60em){.lesson--open .block-text--twocol .block-text__col{width:50%;margin-left:0}.lesson--open .block-text--twocol .block-text__col:first-child{margin-left:0}}@media (min-width:67.5em){.lesson--open .block-text--twocol .block-text__col{width:41.66667%}.lesson--open .block-text--twocol .block-text__col:first-child{margin-left:8.33333%}}.block-text__figure{position:relative}.block-text__code{padding:3rem;font-family:Courier New,Courier,monospace;font-size:1.5rem;color:#313537;border:.1rem solid #eee;border-radius:.3rem;background:#fafafa;overflow:auto}@media print{.block-text__code{font-size:1.3rem}}.block-text__code-caption{margin:0;padding:1.2rem 0 0;border-bottom:.1rem solid #eaeaeb}.block-text__code-caption,.block-text__code-caption p{line-height:2;font-size:1.2rem;font-family:merriweather,serif}@media (min-width:52.5em){.block-text--code .block-text__col{display:block;box-sizing:border-box;float:left;width:83.33333%;padding-left:1.5rem;padding-right:1.5rem;min-height:1px}.block-text--code .block-text__col:first-child{margin-left:8.33333%}}@media (min-width:52.5em){.lesson--open .block-text--code .block-text__col{display:block;box-sizing:border-box;float:left;width:83.33333%;padding-left:1.5rem;padding-right:1.5rem;min-height:1px}.lesson--open .block-text--code .block-text__col:first-child{margin-left:8.33333%}}@media (min-width:60em){.lesson--open .block-text--code .block-text__col{width:100%}.lesson--open .block-text--code .block-text__col:first-child{margin-left:0}}@media (min-width:67.5em){.lesson--open .block-text--code .block-text__col{width:83.33333%}.lesson--open .block-text--code .block-text__col:first-child{margin-left:8.33333%}}.block-text__container{box-sizing:content-box;margin-left:auto;margin-right:auto;padding-left:2rem;padding-right:2rem;max-width:92rem;overflow:hidden}@media (min-width:33.75em){.block-text__container{padding-left:3rem;padding-right:3rem}}@media (min-width:60em){.block-text__container{padding-left:6rem;padding-right:6rem}}@media (min-width:52.5em){.block-text__row{*zoom:1;margin-left:-1.5rem;margin-right:-1.5rem}.block-text__row:after,.block-text__row:before{content:" ";display:table}.block-text__row:after{clear:both}}@media (max-width:59.9375em){.block-text--twocol .block-text__col{padding-bottom:3rem}}@media print and (max-width:59.9375em){.block-text--twocol .block-text__col:first-child{margin-right:2rem}}

/*!
 * froala_editor v2.9.5 (https://www.froala.com/wysiwyg-editor)
 * License https://froala.com/wysiwyg-editor/terms/
 * Copyright 2014-2019 Froala Labs
 */.fr-element,.fr-element:focus{outline:0 solid transparent}.fr-box.fr-basic .fr-element{color:#000;padding:16px;-webkit-box-sizing:border-box;-moz-box-sizing:border-box;box-sizing:border-box;overflow-x:auto;min-height:52px}.fr-box.fr-basic.fr-rtl .fr-element{text-align:right}.fr-element{background:0 0;position:relative;z-index:2;-webkit-user-select:auto}.fr-element a{user-select:auto;-o-user-select:auto;-moz-user-select:auto;-khtml-user-select:auto;-webkit-user-select:auto;-ms-user-select:auto}.fr-element.fr-disabled{user-select:none;-o-user-select:none;-moz-user-select:none;-khtml-user-select:none;-webkit-user-select:none;-ms-user-select:none}.fr-element [contenteditable=true]{outline:0 solid transparent}.fr-box a.fr-floating-btn{-webkit-box-shadow:0 1px 3px rgba(0,0,0,.12),0 1px 1px 1px rgba(0,0,0,.16);-moz-box-shadow:0 1px 3px rgba(0,0,0,.12),0 1px 1px 1px rgba(0,0,0,.16);box-shadow:0 1px 3px rgba(0,0,0,.12),0 1px 1px 1px rgba(0,0,0,.16);border-radius:100%;-moz-border-radius:100%;-webkit-border-radius:100%;-moz-background-clip:padding;-webkit-background-clip:padding-box;background-clip:padding-box;height:32px;width:32px;background:#fff;color:#1e88e5;-webkit-transition:background .2s ease 0s,color .2s ease 0s,transform .2s ease 0s;-moz-transition:background .2s ease 0s,color .2s ease 0s,transform .2s ease 0s;-ms-transition:background .2s ease 0s,color .2s ease 0s,transform .2s ease 0s;-o-transition:background .2s ease 0s,color .2s ease 0s,transform .2s ease 0s;outline:0;left:0;top:0;line-height:32px;-webkit-transform:scale(0);-moz-transform:scale(0);-ms-transform:scale(0);-o-transform:scale(0);text-align:center;display:block;-webkit-box-sizing:border-box;-moz-box-sizing:border-box;box-sizing:border-box;border:0}.fr-box a.fr-floating-btn svg{-webkit-transition:transform .2s ease 0s;-moz-transition:transform .2s ease 0s;-ms-transition:transform .2s ease 0s;-o-transition:transform .2s ease 0s;fill:#1e88e5}.fr-box a.fr-floating-btn i,.fr-box a.fr-floating-btn svg{font-size:14px;line-height:32px}.fr-box a.fr-floating-btn.fr-btn+.fr-btn{margin-left:10px}.fr-box a.fr-floating-btn:hover{background:#ebebeb;cursor:pointer}.fr-box a.fr-floating-btn:hover svg{fill:#1e88e5}.fr-box .fr-visible a.fr-floating-btn{-webkit-transform:scale(1);-moz-transform:scale(1);-ms-transform:scale(1);-o-transform:scale(1)}iframe.fr-iframe{width:100%;border:0;position:relative;display:block;z-index:2;-webkit-box-sizing:border-box;-moz-box-sizing:border-box;box-sizing:border-box}.fr-wrapper{position:relative;z-index:1}.fr-wrapper:after{clear:both;display:block;content:"";height:0}.fr-wrapper .fr-placeholder{position:absolute;font-size:12px;color:#aaa;z-index:1;display:none;top:0;left:0;right:0;overflow:hidden}.fr-wrapper.show-placeholder .fr-placeholder{display:block}.fr-wrapper ::-moz-selection{background:#b5d6fd;color:#000}.fr-wrapper ::selection{background:#b5d6fd;color:#000}.fr-box.fr-basic .fr-wrapper{background:#fff;border:0;border-top:0;top:0;left:0}.fr-box.fr-basic.fr-top .fr-wrapper{border-top:0;border-radius:0 0 2px 2px;-moz-border-radius:0 0 2px 2px;-webkit-border-radius:0 0 2px 2px;-webkit-box-shadow:0 1px 3px rgba(0,0,0,.12),0 1px 1px 1px rgba(0,0,0,.16);-moz-box-shadow:0 1px 3px rgba(0,0,0,.12),0 1px 1px 1px rgba(0,0,0,.16);box-shadow:0 1px 3px rgba(0,0,0,.12),0 1px 1px 1px rgba(0,0,0,.16)}.fr-box.fr-basic.fr-bottom .fr-wrapper,.fr-box.fr-basic.fr-top .fr-wrapper{-moz-background-clip:padding;-webkit-background-clip:padding-box;background-clip:padding-box}.fr-box.fr-basic.fr-bottom .fr-wrapper{border-bottom:0;border-radius:2px 2px 0 0;-moz-border-radius:2px 2px 0 0;-webkit-border-radius:2px 2px 0 0;-webkit-box-shadow:0 -1px 3px rgba(0,0,0,.12),0 -1px 1px 1px rgba(0,0,0,.16);-moz-box-shadow:0 -1px 3px rgba(0,0,0,.12),0 -1px 1px 1px rgba(0,0,0,.16);box-shadow:0 -1px 3px rgba(0,0,0,.12),0 -1px 1px 1px rgba(0,0,0,.16)}@media (min-width:992px){.fr-box.fr-document{min-width:21cm}.fr-box.fr-document .fr-wrapper{text-align:left;padding:30px;min-width:21cm;background:#efefef}.fr-box.fr-document .fr-wrapper .fr-element{text-align:left;background:#fff;width:21cm;margin:auto;min-height:26cm!important;padding:1cm 2cm;-webkit-box-shadow:0 1px 3px rgba(0,0,0,.12),0 1px 1px 1px rgba(0,0,0,.16);-moz-box-shadow:0 1px 3px rgba(0,0,0,.12),0 1px 1px 1px rgba(0,0,0,.16);box-shadow:0 1px 3px rgba(0,0,0,.12),0 1px 1px 1px rgba(0,0,0,.16);overflow:visible;z-index:auto}.fr-box.fr-document .fr-wrapper .fr-element hr{margin-left:-2cm;margin-right:-2cm;background:#efefef;height:1cm;outline:0;border:0}.fr-box.fr-document .fr-wrapper .fr-element img{z-index:1}}.fr-tooltip{position:absolute;top:0;left:0;padding:0 8px;border-radius:2px;-moz-border-radius:2px;-webkit-border-radius:2px;-moz-background-clip:padding;-webkit-background-clip:padding-box;background-clip:padding-box;-webkit-box-shadow:0 3px 6px rgba(0,0,0,.16),0 2px 2px 1px rgba(0,0,0,.14);-moz-box-shadow:0 3px 6px rgba(0,0,0,.16),0 2px 2px 1px rgba(0,0,0,.14);box-shadow:0 3px 6px rgba(0,0,0,.16),0 2px 2px 1px rgba(0,0,0,.14);background:#222;color:#fff;font-size:11px;line-height:22px;font-family:Arial,Helvetica,sans-serif;-webkit-transition:opacity .2s ease 0s;-moz-transition:opacity .2s ease 0s;-ms-transition:opacity .2s ease 0s;-o-transition:opacity .2s ease 0s;-webkit-opacity:0;-moz-opacity:0;opacity:0;-ms-filter:"alpha(Opacity=0)";left:-3000px;user-select:none;-o-user-select:none;-moz-user-select:none;-khtml-user-select:none;-webkit-user-select:none;-ms-user-select:none;z-index:2147483647;text-rendering:optimizelegibility;-webkit-font-smoothing:antialiased;-moz-osx-font-smoothing:grayscale}.fr-tooltip.fr-visible{-webkit-opacity:1;-moz-opacity:1;opacity:1;-ms-filter:"alpha(Opacity=0)"}.fr-popup .fr-btn-wrap,.fr-toolbar .fr-btn-wrap{float:left;white-space:nowrap;position:relative}.fr-popup .fr-btn-wrap.fr-hidden,.fr-toolbar .fr-btn-wrap.fr-hidden{display:none}.fr-popup .fr-command.fr-btn,.fr-toolbar .fr-command.fr-btn{background:0 0;color:#222;-moz-outline:0;outline:0;border:0;line-height:1;cursor:pointer;text-align:left;margin:0 2px;-webkit-transition:background .2s ease 0s;-moz-transition:background .2s ease 0s;-ms-transition:background .2s ease 0s;-o-transition:background .2s ease 0s;border-radius:0;-moz-border-radius:0;-webkit-border-radius:0;-moz-background-clip:padding;-webkit-background-clip:padding-box;background-clip:padding-box;z-index:2;position:relative;-webkit-box-sizing:border-box;-moz-box-sizing:border-box;box-sizing:border-box;text-decoration:none;user-select:none;-o-user-select:none;-moz-user-select:none;-khtml-user-select:none;-webkit-user-select:none;-ms-user-select:none;float:left;padding:0;width:38px;height:38px}.fr-popup .fr-command.fr-btn::-moz-focus-inner,.fr-toolbar .fr-command.fr-btn::-moz-focus-inner{border:0;padding:0}.fr-popup .fr-command.fr-btn.fr-btn-text,.fr-toolbar .fr-command.fr-btn.fr-btn-text{width:auto}.fr-popup .fr-command.fr-btn i,.fr-popup .fr-command.fr-btn svg,.fr-toolbar .fr-command.fr-btn i,.fr-toolbar .fr-command.fr-btn svg{display:block;font-size:14px;width:14px;margin:12px;text-align:center;float:none}.fr-popup .fr-command.fr-btn span.fr-sr-only,.fr-toolbar .fr-command.fr-btn span.fr-sr-only{position:absolute;width:1px;height:1px;padding:0;margin:-1px;overflow:hidden;clip:rect(0,0,0,0);border:0}.fr-popup .fr-command.fr-btn span,.fr-toolbar .fr-command.fr-btn span{font-size:14px;display:block;line-height:17px;min-width:34px;float:left;text-overflow:ellipsis;overflow:hidden;white-space:nowrap;height:17px;font-weight:700;padding:0 2px}.fr-popup .fr-command.fr-btn img,.fr-toolbar .fr-command.fr-btn img{margin:12px;width:14px}.fr-popup .fr-command.fr-btn.fr-active,.fr-toolbar .fr-command.fr-btn.fr-active{color:#1e88e5;background:0 0}.fr-popup .fr-command.fr-btn.fr-dropdown.fr-selection,.fr-toolbar .fr-command.fr-btn.fr-dropdown.fr-selection{width:auto}.fr-popup .fr-command.fr-btn.fr-dropdown.fr-selection span,.fr-toolbar .fr-command.fr-btn.fr-dropdown.fr-selection span{font-weight:400}.fr-popup .fr-command.fr-btn.fr-dropdown i,.fr-popup .fr-command.fr-btn.fr-dropdown img,.fr-popup .fr-command.fr-btn.fr-dropdown span,.fr-popup .fr-command.fr-btn.fr-dropdown svg,.fr-toolbar .fr-command.fr-btn.fr-dropdown i,.fr-toolbar .fr-command.fr-btn.fr-dropdown img,.fr-toolbar .fr-command.fr-btn.fr-dropdown span,.fr-toolbar .fr-command.fr-btn.fr-dropdown svg{margin-left:8px;margin-right:16px}.fr-popup .fr-command.fr-btn.fr-dropdown.fr-active,.fr-toolbar .fr-command.fr-btn.fr-dropdown.fr-active{color:#222;background:#d6d6d6}.fr-popup .fr-command.fr-btn.fr-dropdown.fr-active:focus,.fr-popup .fr-command.fr-btn.fr-dropdown.fr-active:hover,.fr-toolbar .fr-command.fr-btn.fr-dropdown.fr-active:focus,.fr-toolbar .fr-command.fr-btn.fr-dropdown.fr-active:hover{background:#d6d6d6!important;color:#222!important}.fr-popup .fr-command.fr-btn.fr-dropdown.fr-active:focus:after,.fr-popup .fr-command.fr-btn.fr-dropdown.fr-active:hover:after,.fr-toolbar .fr-command.fr-btn.fr-dropdown.fr-active:focus:after,.fr-toolbar .fr-command.fr-btn.fr-dropdown.fr-active:hover:after{border-top-color:#222!important}.fr-popup .fr-command.fr-btn.fr-dropdown:after,.fr-toolbar .fr-command.fr-btn.fr-dropdown:after{position:absolute;width:0;height:0;border-left:4px solid transparent;border-right:4px solid transparent;border-top:4px solid #222;right:4px;top:17px;content:""}.fr-popup .fr-command.fr-btn.fr-disabled,.fr-toolbar .fr-command.fr-btn.fr-disabled{color:#bdbdbd;cursor:default}.fr-popup .fr-command.fr-btn.fr-disabled:after,.fr-toolbar .fr-command.fr-btn.fr-disabled:after{border-top-color:#bdbdbd!important}.fr-popup .fr-command.fr-btn.fr-hidden,.fr-toolbar .fr-command.fr-btn.fr-hidden{display:none}.fr-popup.fr-disabled .fr-btn,.fr-popup.fr-disabled .fr-btn.fr-active,.fr-toolbar.fr-disabled .fr-btn,.fr-toolbar.fr-disabled .fr-btn.fr-active{color:#bdbdbd}.fr-popup.fr-disabled .fr-btn.fr-active.fr-dropdown:after,.fr-popup.fr-disabled .fr-btn.fr-dropdown:after,.fr-toolbar.fr-disabled .fr-btn.fr-active.fr-dropdown:after,.fr-toolbar.fr-disabled .fr-btn.fr-dropdown:after{border-top-color:#bdbdbd}.fr-popup.fr-rtl .fr-btn-wrap,.fr-popup.fr-rtl .fr-command.fr-btn,.fr-toolbar.fr-rtl .fr-btn-wrap,.fr-toolbar.fr-rtl .fr-command.fr-btn{float:right}.fr-toolbar.fr-inline>.fr-btn-wrap:not(.fr-hidden),.fr-toolbar.fr-inline>.fr-command.fr-btn:not(.fr-hidden){display:-webkit-inline-flex;display:-ms-inline-flexbox;display:inline-flex;float:none}.fr-desktop .fr-command.fr-btn-hover,.fr-desktop .fr-command.fr-expanded,.fr-desktop .fr-command:focus,.fr-desktop .fr-command:hover{outline:0;color:#222;background:#ebebeb}.fr-desktop .fr-command.fr-btn-hover:after,.fr-desktop .fr-command.fr-expanded:after,.fr-desktop .fr-command:focus:after,.fr-desktop .fr-command:hover:after{border-top-color:#222!important}.fr-desktop .fr-command.fr-selected{color:#222;background:#d6d6d6}.fr-desktop .fr-command.fr-active.fr-btn-hover,.fr-desktop .fr-command.fr-active.fr-expanded,.fr-desktop .fr-command.fr-active:focus,.fr-desktop .fr-command.fr-active:hover{color:#1e88e5;background:#ebebeb}.fr-desktop .fr-command.fr-active.fr-selected{color:#1e88e5;background:#d6d6d6}.fr-desktop .fr-command.fr-disabled.fr-selected,.fr-desktop .fr-command.fr-disabled:focus,.fr-desktop .fr-command.fr-disabled:hover,.fr-desktop.fr-disabled .fr-command.fr-selected,.fr-desktop.fr-disabled .fr-command:focus,.fr-desktop.fr-disabled .fr-command:hover,.fr-popup.fr-mobile .fr-command.fr-blink,.fr-toolbar.fr-mobile .fr-command.fr-blink{background:0 0}.fr-command.fr-btn.fr-options{width:16px;margin-left:-5px}.fr-command.fr-btn.fr-options.fr-btn-hover,.fr-command.fr-btn.fr-options:focus,.fr-command.fr-btn.fr-options:hover{border-left:1px solid #fafafa}.fr-command.fr-btn+.fr-dropdown-menu{display:inline-block;position:absolute;right:auto;bottom:auto;height:auto;z-index:4;-webkit-overflow-scrolling:touch;overflow:hidden;zoom:1;border-radius:0 0 2px 2px;-moz-border-radius:0 0 2px 2px;-webkit-border-radius:0 0 2px 2px;-moz-background-clip:padding;-webkit-background-clip:padding-box;background-clip:padding-box}.fr-command.fr-btn+.fr-dropdown-menu.test-height .fr-dropdown-wrapper{-webkit-transition:none;-moz-transition:none;-ms-transition:none;-o-transition:none;height:auto;max-height:275px}.fr-command.fr-btn+.fr-dropdown-menu .fr-dropdown-wrapper{background:#fff;padding:0;display:inline-block;text-align:left;position:relative;-webkit-box-sizing:border-box;-moz-box-sizing:border-box;box-sizing:border-box;-webkit-transition:max-height .2s ease 0s;-moz-transition:max-height .2s ease 0s;-ms-transition:max-height .2s ease 0s;-o-transition:max-height .2s ease 0s;margin:0 auto auto;float:left;max-height:0;height:0;margin-top:0!important}.fr-command.fr-btn+.fr-dropdown-menu .fr-dropdown-wrapper .fr-dropdown-content{overflow:auto;position:relative;max-height:275px}.fr-command.fr-btn+.fr-dropdown-menu .fr-dropdown-wrapper .fr-dropdown-content ul.fr-dropdown-list{list-style-type:none;margin:0;padding:0}.fr-command.fr-btn+.fr-dropdown-menu .fr-dropdown-wrapper .fr-dropdown-content ul.fr-dropdown-list li{padding:0;margin:0;font-size:15px}.fr-command.fr-btn+.fr-dropdown-menu .fr-dropdown-wrapper .fr-dropdown-content ul.fr-dropdown-list li a{padding:0 24px;line-height:200%;display:block;cursor:pointer;white-space:nowrap;color:inherit;text-decoration:none}.fr-command.fr-btn+.fr-dropdown-menu .fr-dropdown-wrapper .fr-dropdown-content ul.fr-dropdown-list li a.fr-active{background:#d6d6d6}.fr-command.fr-btn+.fr-dropdown-menu .fr-dropdown-wrapper .fr-dropdown-content ul.fr-dropdown-list li a.fr-disabled{color:#bdbdbd;cursor:default}.fr-command.fr-btn+.fr-dropdown-menu .fr-dropdown-wrapper .fr-dropdown-content ul.fr-dropdown-list li a .fr-shortcut{float:right;margin-left:32px;font-weight:700;-webkit-opacity:.75;-moz-opacity:.75;opacity:.75;-ms-filter:"alpha(Opacity=0)"}.fr-command.fr-btn:not(.fr-active)+.fr-dropdown-menu{left:-3000px!important}.fr-command.fr-btn.fr-active+.fr-dropdown-menu{display:inline-block;-webkit-box-shadow:0 3px 6px rgba(0,0,0,.16),0 2px 2px 1px rgba(0,0,0,.14);-moz-box-shadow:0 3px 6px rgba(0,0,0,.16),0 2px 2px 1px rgba(0,0,0,.14);box-shadow:0 3px 6px rgba(0,0,0,.16),0 2px 2px 1px rgba(0,0,0,.14)}.fr-command.fr-btn.fr-active+.fr-dropdown-menu .fr-dropdown-wrapper{height:auto;max-height:275px}.fr-bottom>.fr-command.fr-btn+.fr-dropdown-menu{border-radius:2px 2px 0 0;-moz-border-radius:2px 2px 0 0;-webkit-border-radius:2px 2px 0 0;-moz-background-clip:padding;-webkit-background-clip:padding-box;background-clip:padding-box}.fr-popup.fr-rtl .fr-dropdown-wrapper,.fr-toolbar.fr-rtl .fr-dropdown-wrapper{text-align:right!important}body.prevent-scroll{overflow:hidden}body.prevent-scroll.fr-mobile{position:fixed;-webkit-overflow-scrolling:touch}.fr-modal{color:#222;font-family:Arial,Helvetica,sans-serif;position:fixed;overflow-x:auto;overflow-y:scroll;top:0;left:0;bottom:0;right:0;width:100%;z-index:2147483640;text-rendering:optimizelegibility;-webkit-font-smoothing:antialiased;-moz-osx-font-smoothing:grayscale;text-align:center;line-height:1.2}.fr-modal.fr-middle .fr-modal-wrapper{margin:0 auto;top:50%;left:50%;-webkit-transform:translate(-50%,-50%);-moz-transform:translate(-50%,-50%);-ms-transform:translate(-50%,-50%);-o-transform:translate(-50%,-50%);position:absolute}.fr-modal .fr-modal-wrapper{border-radius:2px;-moz-border-radius:2px;-webkit-border-radius:2px;-moz-background-clip:padding;-webkit-background-clip:padding-box;background-clip:padding-box;margin:20px auto;display:inline-block;background:#fff;min-width:300px;-webkit-box-shadow:0 5px 8px rgba(0,0,0,.19),0 4px 3px 1px rgba(0,0,0,.14);-moz-box-shadow:0 5px 8px rgba(0,0,0,.19),0 4px 3px 1px rgba(0,0,0,.14);box-shadow:0 5px 8px rgba(0,0,0,.19),0 4px 3px 1px rgba(0,0,0,.14);border:0;border-top:5px solid #222;overflow:hidden;width:90%;position:relative}@media (min-width:768px) and (max-width:991px){.fr-modal .fr-modal-wrapper{margin:30px auto;width:70%}}@media (min-width:992px){.fr-modal .fr-modal-wrapper{margin:50px auto;width:960px}}.fr-modal .fr-modal-wrapper .fr-modal-head{background:#fff;-webkit-box-shadow:0 3px 6px rgba(0,0,0,.16),0 2px 2px 1px rgba(0,0,0,.14);-moz-box-shadow:0 3px 6px rgba(0,0,0,.16),0 2px 2px 1px rgba(0,0,0,.14);box-shadow:0 3px 6px rgba(0,0,0,.16),0 2px 2px 1px rgba(0,0,0,.14);border-bottom:0;overflow:hidden;position:absolute;width:100%;min-height:42px;z-index:3;-webkit-transition:height .2s ease 0s;-moz-transition:height .2s ease 0s;-ms-transition:height .2s ease 0s;-o-transition:height .2s ease 0s}.fr-modal .fr-modal-wrapper .fr-modal-head .fr-modal-close{padding:12px;width:20px;font-size:30px;cursor:pointer;line-height:18px;color:#222;-webkit-box-sizing:content-box;-moz-box-sizing:content-box;box-sizing:content-box;position:absolute;top:0;right:0;-webkit-transition:color .2s ease 0s;-moz-transition:color .2s ease 0s;-ms-transition:color .2s ease 0s;-o-transition:color .2s ease 0s}.fr-modal .fr-modal-wrapper .fr-modal-head h4{font-size:18px;padding:12px 10px;margin:0;font-weight:400;line-height:18px;display:inline-block;float:left}.fr-modal .fr-modal-wrapper div.fr-modal-body{height:100%;min-height:150px;overflow-y:scroll;padding-bottom:10px}.fr-modal .fr-modal-wrapper div.fr-modal-body:focus{outline:0}.fr-modal .fr-modal-wrapper div.fr-modal-body button.fr-command{height:36px;line-height:1;color:#1e88e5;padding:10px;cursor:pointer;text-decoration:none;border:0;background:0 0;font-size:16px;outline:0;-webkit-transition:background .2s ease 0s;-moz-transition:background .2s ease 0s;-ms-transition:background .2s ease 0s;-o-transition:background .2s ease 0s;border-radius:2px;-moz-border-radius:2px;-webkit-border-radius:2px;-moz-background-clip:padding;-webkit-background-clip:padding-box;background-clip:padding-box}.fr-modal .fr-modal-wrapper div.fr-modal-body button.fr-command+button{margin-left:24px}.fr-modal .fr-modal-wrapper div.fr-modal-body button.fr-command:focus,.fr-modal .fr-modal-wrapper div.fr-modal-body button.fr-command:hover{background:#ebebeb;color:#1e88e5}.fr-modal .fr-modal-wrapper div.fr-modal-body button.fr-command:active{background:#d6d6d6;color:#1e88e5}.fr-modal .fr-modal-wrapper div.fr-modal-body button::-moz-focus-inner{border:0}.fr-desktop .fr-modal-wrapper .fr-modal-head i:hover{background:#ebebeb}.fr-overlay{position:fixed;top:0;bottom:0;left:0;right:0;background:#000;-webkit-opacity:.5;-moz-opacity:.5;opacity:.5;-ms-filter:"alpha(Opacity=0)";z-index:2147483639}.fr-popup{position:absolute;display:none;color:#222;background:#fff;-webkit-box-shadow:0 1px 3px rgba(0,0,0,.12),0 1px 1px 1px rgba(0,0,0,.16);-moz-box-shadow:0 1px 3px rgba(0,0,0,.12),0 1px 1px 1px rgba(0,0,0,.16);box-shadow:0 1px 3px rgba(0,0,0,.12),0 1px 1px 1px rgba(0,0,0,.16);border-radius:2px;-moz-border-radius:2px;-webkit-border-radius:2px;-moz-background-clip:padding;-webkit-background-clip:padding-box;background-clip:padding-box;font-family:Arial,Helvetica,sans-serif;-webkit-box-sizing:border-box;-moz-box-sizing:border-box;box-sizing:border-box;user-select:none;-o-user-select:none;-moz-user-select:none;-khtml-user-select:none;-webkit-user-select:none;-ms-user-select:none;margin-top:10px;z-index:2147483635;text-align:left;border:0;border-top:5px solid #222;text-rendering:optimizelegibility;-webkit-font-smoothing:antialiased;-moz-osx-font-smoothing:grayscale;line-height:1.2}.fr-popup .fr-input-focus{background:#f5f5f5}.fr-popup.fr-above{margin-top:-10px;border-top:0;border-bottom:5px solid #222;-webkit-box-shadow:0 -1px 3px rgba(0,0,0,.12),0 -1px 1px 1px rgba(0,0,0,.16);-moz-box-shadow:0 -1px 3px rgba(0,0,0,.12),0 -1px 1px 1px rgba(0,0,0,.16);box-shadow:0 -1px 3px rgba(0,0,0,.12),0 -1px 1px 1px rgba(0,0,0,.16)}.fr-popup.fr-active{display:block}.fr-popup.fr-hidden{-webkit-opacity:0;-moz-opacity:0;opacity:0;-ms-filter:"alpha(Opacity=0)"}.fr-popup.fr-empty{display:none!important}.fr-popup .fr-hs{display:block!important}.fr-popup .fr-hs.fr-hidden{display:none!important}.fr-popup .fr-input-line{position:relative;padding:8px 0}.fr-popup .fr-input-line input[type=text],.fr-popup .fr-input-line textarea{width:100%;margin:0 0 1px;border:0;border-bottom:1px solid #bdbdbd;color:#222;font-size:14px;padding:6px 0 2px;background:transparent;position:relative;z-index:2;-webkit-box-sizing:border-box;-moz-box-sizing:border-box;box-sizing:border-box}.fr-popup .fr-input-line input[type=text]:focus,.fr-popup .fr-input-line textarea:focus{border-bottom:2px solid #1e88e5;margin-bottom:0}.fr-popup .fr-input-line input+label,.fr-popup .fr-input-line textarea+label{position:absolute;top:0;left:0;font-size:12px;color:transparent;-webkit-transition:color .2s ease 0s;-moz-transition:color .2s ease 0s;-ms-transition:color .2s ease 0s;-o-transition:color .2s ease 0s;z-index:3;width:100%;display:block;background:#fff}.fr-popup .fr-input-line input.fr-not-empty:focus+label,.fr-popup .fr-input-line textarea.fr-not-empty:focus+label{color:#1e88e5}.fr-popup .fr-input-line input.fr-not-empty+label,.fr-popup .fr-input-line textarea.fr-not-empty+label{color:grey}.fr-popup input,.fr-popup textarea{user-select:text;-o-user-select:text;-moz-user-select:text;-khtml-user-select:text;-webkit-user-select:text;-ms-user-select:text;border-radius:0;-moz-border-radius:0;-webkit-border-radius:0;-moz-background-clip:padding;-webkit-background-clip:padding-box;background-clip:padding-box;outline:0}.fr-popup textarea{resize:none}.fr-popup .fr-buttons{-webkit-box-shadow:0 1px 3px rgba(0,0,0,.12),0 1px 1px 1px rgba(0,0,0,.16);-moz-box-shadow:0 1px 3px rgba(0,0,0,.12),0 1px 1px 1px rgba(0,0,0,.16);box-shadow:0 1px 3px rgba(0,0,0,.12),0 1px 1px 1px rgba(0,0,0,.16);padding:0 2px;white-space:nowrap;line-height:0;border-bottom:0}.fr-popup .fr-buttons:after{clear:both;display:block;content:"";height:0}.fr-popup .fr-buttons .fr-btn{display:inline-block;float:none}.fr-popup .fr-buttons .fr-btn i{float:left}.fr-popup .fr-buttons .fr-separator{display:inline-block;float:none}.fr-popup .fr-layer{width:225px;-webkit-box-sizing:border-box;-moz-box-sizing:border-box;box-sizing:border-box;margin:10px;display:none}@media (min-width:768px){.fr-popup .fr-layer{width:300px}}.fr-popup .fr-layer.fr-active{display:inline-block}.fr-popup .fr-action-buttons{z-index:7;height:36px;text-align:right}.fr-popup .fr-action-buttons button.fr-command{height:36px;line-height:1;color:#1e88e5;padding:10px;cursor:pointer;text-decoration:none;border:0;background:0 0;font-size:16px;outline:0;-webkit-transition:background .2s ease 0s;-moz-transition:background .2s ease 0s;-ms-transition:background .2s ease 0s;-o-transition:background .2s ease 0s;border-radius:2px;-moz-border-radius:2px;-webkit-border-radius:2px;-moz-background-clip:padding;-webkit-background-clip:padding-box;background-clip:padding-box}.fr-popup .fr-action-buttons button.fr-command+button{margin-left:24px}.fr-popup .fr-action-buttons button.fr-command:focus,.fr-popup .fr-action-buttons button.fr-command:hover{background:#ebebeb;color:#1e88e5}.fr-popup .fr-action-buttons button.fr-command:active{background:#d6d6d6;color:#1e88e5}.fr-popup .fr-action-buttons button::-moz-focus-inner{border:0}.fr-popup .fr-checkbox{position:relative;display:inline-block;width:16px;height:16px;line-height:1;-webkit-box-sizing:content-box;-moz-box-sizing:content-box;box-sizing:content-box;vertical-align:middle}.fr-popup .fr-checkbox svg{margin-left:2px;margin-top:2px;display:none;width:10px;height:10px}.fr-popup .fr-checkbox span{border:1px solid #222;border-radius:2px;-moz-border-radius:2px;-webkit-border-radius:2px;-moz-background-clip:padding;-webkit-background-clip:padding-box;background-clip:padding-box;width:16px;height:16px;display:inline-block;position:relative;z-index:1;-webkit-box-sizing:border-box;-moz-box-sizing:border-box;box-sizing:border-box;-webkit-transition:background .2s ease 0s,border-color .2s ease 0s;-moz-transition:background .2s ease 0s,border-color .2s ease 0s;-ms-transition:background .2s ease 0s,border-color .2s ease 0s;-o-transition:background .2s ease 0s,border-color .2s ease 0s}.fr-popup .fr-checkbox input{position:absolute;z-index:2;-webkit-opacity:0;-moz-opacity:0;opacity:0;-ms-filter:"alpha(Opacity=0)";border:0;cursor:pointer;height:16px;margin:0;padding:0;width:16px;top:1px;left:1px}.fr-popup .fr-checkbox input:checked+span{background:#1e88e5;border-color:#1e88e5}.fr-popup .fr-checkbox input:checked+span svg{display:block}.fr-popup .fr-checkbox input:focus+span{border-color:#1e88e5}.fr-popup .fr-checkbox-line{font-size:14px;line-height:1.4px;margin-top:10px}.fr-popup .fr-checkbox-line label{cursor:pointer;margin:0 5px;vertical-align:middle}.fr-popup.fr-rtl{direction:rtl;text-align:right}.fr-popup.fr-rtl .fr-action-buttons{text-align:left}.fr-popup.fr-rtl .fr-input-line input+label,.fr-popup.fr-rtl .fr-input-line textarea+label{left:auto;right:0}.fr-popup.fr-rtl .fr-buttons .fr-separator.fr-vs{float:right}.fr-popup .fr-arrow{width:0;height:0;border-left:5px solid transparent;border-right:5px solid transparent;border-bottom:5px solid #222;position:absolute;top:-9px;left:50%;margin-left:-5px;display:inline-block}.fr-popup.fr-above .fr-arrow{top:auto;bottom:-9px;border-bottom:0;border-top:5px solid #222}.fr-text-edit-layer{width:250px;display:block!important}.fr-text-edit-layer,.fr-toolbar{-webkit-box-sizing:border-box;-moz-box-sizing:border-box;box-sizing:border-box}.fr-toolbar{color:#222;background:#fff;position:relative;z-index:4;font-family:Arial,Helvetica,sans-serif;user-select:none;-o-user-select:none;-moz-user-select:none;-khtml-user-select:none;-webkit-user-select:none;-ms-user-select:none;padding:0 2px;border-radius:2px;-moz-border-radius:2px;-webkit-border-radius:2px;-moz-background-clip:padding;-webkit-background-clip:padding-box;background-clip:padding-box;-webkit-box-shadow:0 1px 3px rgba(0,0,0,.12),0 1px 1px 1px rgba(0,0,0,.16);-moz-box-shadow:0 1px 3px rgba(0,0,0,.12),0 1px 1px 1px rgba(0,0,0,.16);box-shadow:0 1px 3px rgba(0,0,0,.12),0 1px 1px 1px rgba(0,0,0,.16);text-align:left;border:0;border-top:5px solid #222;text-rendering:optimizelegibility;-webkit-font-smoothing:antialiased;-moz-osx-font-smoothing:grayscale;line-height:1.2}.fr-toolbar:after{clear:both;display:block;content:"";height:0}.fr-toolbar.fr-rtl{text-align:right}.fr-toolbar.fr-inline{display:none;white-space:nowrap;position:absolute;margin-top:10px}.fr-toolbar.fr-inline .fr-arrow{width:0;height:0;border-left:5px solid transparent;border-right:5px solid transparent;border-bottom:5px solid #222;position:absolute;top:-9px;left:50%;margin-left:-5px;display:inline-block}.fr-toolbar.fr-inline.fr-above{margin-top:-10px;-webkit-box-shadow:0 -1px 3px rgba(0,0,0,.12),0 -1px 1px 1px rgba(0,0,0,.16);-moz-box-shadow:0 -1px 3px rgba(0,0,0,.12),0 -1px 1px 1px rgba(0,0,0,.16);box-shadow:0 -1px 3px rgba(0,0,0,.12),0 -1px 1px 1px rgba(0,0,0,.16);border-bottom:5px solid #222;border-top:0}.fr-toolbar.fr-inline.fr-above .fr-arrow{top:auto;bottom:-9px;border-bottom:0;border-top-color:inherit;border-top-style:solid;border-top-width:5px}.fr-toolbar.fr-top{top:0;border-radius:2px 2px 0 0;-moz-border-radius:2px 2px 0 0;-webkit-border-radius:2px 2px 0 0}.fr-toolbar.fr-bottom,.fr-toolbar.fr-top{-moz-background-clip:padding;-webkit-background-clip:padding-box;background-clip:padding-box;-webkit-box-shadow:0 1px 3px rgba(0,0,0,.12),0 1px 1px 1px rgba(0,0,0,.16);-moz-box-shadow:0 1px 3px rgba(0,0,0,.12),0 1px 1px 1px rgba(0,0,0,.16);box-shadow:0 1px 3px rgba(0,0,0,.12),0 1px 1px 1px rgba(0,0,0,.16)}.fr-toolbar.fr-bottom{bottom:0;border-radius:0 0 2px 2px;-moz-border-radius:0 0 2px 2px;-webkit-border-radius:0 0 2px 2px}.fr-separator{background:#ebebeb;display:block;vertical-align:top;float:left}.fr-separator+.fr-separator{display:none}.fr-separator.fr-vs{height:34px;width:1px;margin:2px}.fr-separator.fr-hs{clear:both;height:1px;width:calc(100% - 4px);margin:0 2px}.fr-separator.fr-hidden{display:none!important}.fr-rtl .fr-separator{float:right}.fr-toolbar.fr-inline .fr-separator.fr-hs{float:none}.fr-toolbar.fr-inline .fr-separator.fr-vs{float:none;display:inline-block}.fr-visibility-helper{display:none;margin-left:0!important}@media (min-width:768px){.fr-visibility-helper{margin-left:1px!important}}@media (min-width:992px){.fr-visibility-helper{margin-left:2px!important}}@media (min-width:1200px){.fr-visibility-helper{margin-left:3px!important}}.fr-opacity-0{-webkit-opacity:0;-moz-opacity:0;opacity:0;-ms-filter:"alpha(Opacity=0)"}.fr-box{position:relative}.fr-sticky{position:-webkit-sticky;position:-moz-sticky;position:-ms-sticky;position:-o-sticky;position:sticky}.fr-sticky-off{position:relative}.fr-sticky-on{position:fixed}.fr-sticky-on.fr-sticky-ios{position:absolute;left:0;right:0;width:auto!important}.fr-sticky-dummy{display:none}.fr-sticky-box>.fr-sticky-dummy,.fr-sticky-on+.fr-sticky-dummy{display:block}span.fr-sr-only{position:absolute;width:1px;height:1px;padding:0;margin:-1px;overflow:hidden;clip:rect(0,0,0,0);border:0}
/*!
 * froala_editor v2.9.5 (https://www.froala.com/wysiwyg-editor)
 * License https://froala.com/wysiwyg-editor/terms/
 * Copyright 2014-2019 Froala Labs
 */img.fr-bordered{-webkit-box-sizing:content-box;-moz-box-sizing:content-box}.fr-img-caption.fr-bordered img{-webkit-box-sizing:border-box;-moz-box-sizing:border-box}.fr-img-caption.fr-shadow img,img.fr-shadow{-webkit-box-shadow:0 1px 3px rgba(0,0,0,.12),0 1px 1px 1px rgba(0,0,0,.16);-moz-box-shadow:0 1px 3px rgba(0,0,0,.12),0 1px 1px 1px rgba(0,0,0,.16)}.fr-view .fr-video>*{-webkit-box-sizing:content-box;-moz-box-sizing:content-box}.fr-view .fr-img-caption .fr-img-wrap>span{-webkit-box-sizing:border-box;-moz-box-sizing:border-box}
/*!
 * froala_editor v2.9.5 (https://www.froala.com/wysiwyg-editor)
 * License https://froala.com/wysiwyg-editor/terms/
 * Copyright 2014-2019 Froala Labs
 */.fr-box .fr-counter{position:absolute;bottom:0;padding:5px;right:0;color:#ccc;content:attr(data-chars);font-size:15px;font-family:Times New Roman,Georgia,Serif;z-index:1;background:#fff;border-top:1px solid #ebebeb;border-left:1px solid #ebebeb;border-radius:2px 0 0;-moz-border-radius:2px 0 0;-webkit-border-radius:2px 0 0;background-clip:padding-box}.fr-box .fr-counter,.fr-box.fr-rtl .fr-counter{-moz-background-clip:padding;-webkit-background-clip:padding-box}.fr-box.fr-rtl .fr-counter{left:0;right:auto;border-left:0;border-right:1px solid #ebebeb;border-radius:0 2px 0 0;-moz-border-radius:0 2px 0 0;-webkit-border-radius:0 2px 0 0;background-clip:padding-box}.fr-box.fr-code-view .fr-counter{display:none}
/*!
 * froala_editor v2.9.5 (https://www.froala.com/wysiwyg-editor)
 * License https://froala.com/wysiwyg-editor/terms/
 * Copyright 2014-2019 Froala Labs
 */textarea.fr-code{display:none;width:100%;resize:none;-moz-resize:none;-webkit-resize:none;-webkit-box-sizing:border-box;-moz-box-sizing:border-box;box-sizing:border-box;border:0;padding:10px;margin:0;font-family:Courier New,monospace;font-size:14px;background:#fff;color:#000;outline:0}.fr-box.fr-rtl textarea.fr-code{direction:rtl}.fr-box .CodeMirror{display:none}.fr-box.fr-code-view textarea.fr-code{display:block;overflow-y:hidden}.fr-box.fr-code-view.fr-inline{-webkit-box-shadow:0 1px 3px rgba(0,0,0,.12),0 1px 1px 1px rgba(0,0,0,.16);-moz-box-shadow:0 1px 3px rgba(0,0,0,.12),0 1px 1px 1px rgba(0,0,0,.16);box-shadow:0 1px 3px rgba(0,0,0,.12),0 1px 1px 1px rgba(0,0,0,.16)}.fr-box.fr-code-view .fr-element,.fr-box.fr-code-view .fr-iframe,.fr-box.fr-code-view .fr-placeholder{display:none}.fr-box.fr-code-view .CodeMirror,.fr-box.fr-inline.fr-code-view .fr-command.fr-btn.html-switch{display:block}.fr-box.fr-inline .fr-command.fr-btn.html-switch{position:absolute;top:0;right:0;-webkit-box-shadow:0 1px 3px rgba(0,0,0,.12),0 1px 1px 1px rgba(0,0,0,.16);-moz-box-shadow:0 1px 3px rgba(0,0,0,.12),0 1px 1px 1px rgba(0,0,0,.16);box-shadow:0 1px 3px rgba(0,0,0,.12),0 1px 1px 1px rgba(0,0,0,.16);display:none;background:#fff;color:#222;-moz-outline:0;outline:0;border:0;line-height:1;cursor:pointer;text-align:left;padding:12px;-webkit-transition:background .2s ease 0s;-moz-transition:background .2s ease 0s;-ms-transition:background .2s ease 0s;-o-transition:background .2s ease 0s;border-radius:0;-moz-border-radius:0;-webkit-border-radius:0;-moz-background-clip:padding;-webkit-background-clip:padding-box;background-clip:padding-box;z-index:2;-webkit-box-sizing:border-box;-moz-box-sizing:border-box;box-sizing:border-box;text-decoration:none;user-select:none;-o-user-select:none;-moz-user-select:none;-khtml-user-select:none;-webkit-user-select:none;-ms-user-select:none}.fr-box.fr-inline .fr-command.fr-btn.html-switch i{font-size:14px;width:14px;text-align:center}.fr-box.fr-inline .fr-command.fr-btn.html-switch.fr-desktop:hover{background:#ebebeb}
/*!
 * froala_editor v2.9.5 (https://www.froala.com/wysiwyg-editor)
 * License https://froala.com/wysiwyg-editor/terms/
 * Copyright 2014-2019 Froala Labs
 */.fr-popup .fr-colors-tabs{-webkit-box-shadow:0 1px 3px rgba(0,0,0,.12),0 1px 1px 1px rgba(0,0,0,.16);-moz-box-shadow:0 1px 3px rgba(0,0,0,.12),0 1px 1px 1px rgba(0,0,0,.16);box-shadow:0 1px 3px rgba(0,0,0,.12),0 1px 1px 1px rgba(0,0,0,.16);margin-bottom:5px;line-height:16px;margin-left:-2px;margin-right:-2px}.fr-popup .fr-colors-tabs .fr-colors-tab{display:inline-block;width:50%;cursor:pointer;text-align:center;color:#222;font-size:13px;padding:8px 0;position:relative}.fr-popup .fr-colors-tabs .fr-colors-tab:focus,.fr-popup .fr-colors-tabs .fr-colors-tab:hover{color:#1e88e5}.fr-popup .fr-colors-tabs .fr-colors-tab[data-param1=background]:after{position:absolute;bottom:0;left:0;width:100%;height:2px;background:#1e88e5;content:"";-webkit-transition:transform .2s ease 0s;-moz-transition:transform .2s ease 0s;-ms-transition:transform .2s ease 0s;-o-transition:transform .2s ease 0s}.fr-popup .fr-colors-tabs .fr-colors-tab.fr-selected-tab{color:#1e88e5}.fr-popup .fr-colors-tabs .fr-colors-tab.fr-selected-tab[data-param1=text]~[data-param1=background]:after{-webkit-transform:translate3d(-100%,0,0);-moz-transform:translate3d(-100%,0,0);-ms-transform:translate3d(-100%,0,0);-o-transform:translate3d(-100%,0,0)}.fr-popup .fr-color-hex-layer{width:100%;margin:0;padding:10px}.fr-popup .fr-color-hex-layer .fr-input-line{float:left;width:calc(100% - 50px);padding:8px 0 0}.fr-popup .fr-color-hex-layer .fr-action-buttons{float:right;width:50px}.fr-popup .fr-color-hex-layer .fr-action-buttons button.fr-command{background-color:#1e88e5;color:#fff!important;border-radius:2px;-moz-border-radius:2px;-webkit-border-radius:2px;-moz-background-clip:padding;-webkit-background-clip:padding-box;background-clip:padding-box;font-size:13px;height:32px}.fr-popup .fr-color-hex-layer .fr-action-buttons button.fr-command:hover{background-color:#166dba;color:#fff}.fr-popup .fr-separator+.fr-colors-tabs{-webkit-box-shadow:none;-moz-box-shadow:none;box-shadow:none;margin-left:2px;margin-right:2px}.fr-popup .fr-color-set{line-height:0;display:none}.fr-popup .fr-color-set.fr-selected-set{display:block}.fr-popup .fr-color-set>span{display:inline-block;width:32px;height:32px;position:relative;z-index:1}.fr-popup .fr-color-set>span>i,.fr-popup .fr-color-set>span>svg{text-align:center;line-height:32px;height:32px;width:32px;font-size:13px;position:absolute;bottom:0;cursor:default;left:0}.fr-popup .fr-color-set>span .fr-selected-color{color:#fff;font-family:FontAwesome;font-size:13px;font-weight:400;line-height:32px;position:absolute;top:0;bottom:0;right:0;left:0;text-align:center;cursor:default}.fr-popup .fr-color-set>span:focus,.fr-popup .fr-color-set>span:hover{outline:1px solid #222;z-index:2}.fr-rtl .fr-popup .fr-colors-tabs .fr-colors-tab.fr-selected-tab[data-param1=text]~[data-param1=background]:after{-webkit-transform:translate3d(100%,0,0);-moz-transform:translate3d(100%,0,0);-ms-transform:translate3d(100%,0,0);-o-transform:translate3d(100%,0,0)}
/*!
 * froala_editor v2.9.5 (https://www.froala.com/wysiwyg-editor)
 * License https://froala.com/wysiwyg-editor/terms/
 * Copyright 2014-2019 Froala Labs
 */.fr-drag-helper{background:#1e88e5;height:2px;margin-top:-1px;-webkit-opacity:.2;-moz-opacity:.2;opacity:.2;-ms-filter:"alpha(Opacity=0)";position:absolute;z-index:2147483640;display:none}.fr-drag-helper.fr-visible{display:block}.fr-dragging{-webkit-opacity:.4;-moz-opacity:.4;opacity:.4;-ms-filter:"alpha(Opacity=0)"}
/*!
 * froala_editor v2.9.5 (https://www.froala.com/wysiwyg-editor)
 * License https://froala.com/wysiwyg-editor/terms/
 * Copyright 2014-2019 Froala Labs
 */body.fr-fullscreen{overflow:hidden;height:100%;width:100%;position:fixed}.fr-box.fr-fullscreen{margin:0!important;position:fixed;top:0;left:0;bottom:0;right:0;z-index:2147483630!important;width:auto!important}.fr-box.fr-fullscreen .fr-toolbar.fr-top{top:0!important}.fr-box.fr-fullscreen .fr-toolbar.fr-bottom{bottom:0!important}.fr-fullscreen-wrapper{z-index:2147483640!important;width:100%!important;margin:0!important;padding:0!important;overflow:visible!important}
/*!
 * froala_editor v2.9.5 (https://www.froala.com/wysiwyg-editor)
 * License https://froala.com/wysiwyg-editor/terms/
 * Copyright 2014-2019 Froala Labs
 */.fr-line-breaker{cursor:text;border-top:1px solid #1e88e5;position:fixed;z-index:2;display:none}.fr-line-breaker.fr-visible{display:block}.fr-line-breaker a.fr-floating-btn{position:absolute;left:calc(50% - 16px);top:-16px}
/*!
 * froala_editor v2.9.5 (https://www.froala.com/wysiwyg-editor)
 * License https://froala.com/wysiwyg-editor/terms/
 * Copyright 2014-2019 Froala Labs
 */.fr-quick-insert{position:absolute;z-index:2147483639;white-space:nowrap;padding-right:5px;margin-left:-5px;-webkit-box-sizing:content-box;-moz-box-sizing:content-box;box-sizing:content-box}.fr-quick-insert.fr-on a.fr-floating-btn svg{-webkit-transform:rotate(135deg);-moz-transform:rotate(135deg);-ms-transform:rotate(135deg);-o-transform:rotate(135deg)}.fr-quick-insert.fr-hidden{display:none}.fr-qi-helper{position:absolute;z-index:3;padding-left:16px;white-space:nowrap}.fr-qi-helper a.fr-btn.fr-floating-btn{text-align:center;display:inline-block;color:#222;-webkit-opacity:0;-moz-opacity:0;opacity:0;-ms-filter:"alpha(Opacity=0)";-webkit-transform:scale(0);-moz-transform:scale(0);-ms-transform:scale(0);-o-transform:scale(0)}.fr-qi-helper a.fr-btn.fr-floating-btn.fr-size-1{-webkit-opacity:1;-moz-opacity:1;opacity:1;-ms-filter:"alpha(Opacity=0)";-webkit-transform:scale(1);-moz-transform:scale(1);-ms-transform:scale(1);-o-transform:scale(1)}
/*!
 * froala_editor v2.9.5 (https://www.froala.com/wysiwyg-editor)
 * License https://froala.com/wysiwyg-editor/terms/
 * Copyright 2014-2019 Froala Labs
 */.fr-element table td.fr-selected-cell,.fr-element table th.fr-selected-cell{border:1px double #1e88e5}.fr-element table tr{user-select:none;-o-user-select:none;-moz-user-select:none;-khtml-user-select:none;-webkit-user-select:none;-ms-user-select:none}.fr-element table td,.fr-element table th{user-select:text;-o-user-select:text;-moz-user-select:text;-khtml-user-select:text;-webkit-user-select:text;-ms-user-select:text}.fr-element .fr-no-selection table td,.fr-element .fr-no-selection table th{user-select:none;-o-user-select:none;-moz-user-select:none;-khtml-user-select:none;-webkit-user-select:none;-ms-user-select:none}.fr-table-resizer{cursor:col-resize;position:absolute;z-index:3;display:none}.fr-table-resizer.fr-moving{z-index:2}.fr-table-resizer div{-webkit-opacity:0;-moz-opacity:0;opacity:0;-ms-filter:"alpha(Opacity=0)";border-right:1px solid #1e88e5}.fr-no-selection{user-select:none;-o-user-select:none;-moz-user-select:none;-khtml-user-select:none;-webkit-user-select:none;-ms-user-select:none}.fr-popup .fr-table-colors-hex-layer{width:100%;margin:0;padding:10px}.fr-popup .fr-table-colors-hex-layer .fr-input-line{float:left;width:calc(100% - 50px);padding:8px 0 0}.fr-popup .fr-table-colors-hex-layer .fr-action-buttons{float:right;width:50px}.fr-popup .fr-table-colors-hex-layer .fr-action-buttons button{background-color:#1e88e5;color:#fff;border-radius:2px;-moz-border-radius:2px;-webkit-border-radius:2px;-moz-background-clip:padding;-webkit-background-clip:padding-box;background-clip:padding-box;font-size:13px;height:32px}.fr-popup .fr-table-colors-hex-layer .fr-action-buttons button:hover{background-color:#166dba;color:#fff}.fr-popup .fr-table-size .fr-table-size-info{text-align:center;font-size:14px;padding:8px}.fr-popup .fr-table-size .fr-select-table-size{line-height:0;padding:0 5px 5px;white-space:nowrap}.fr-popup .fr-table-size .fr-select-table-size>span{display:inline-block;padding:0 4px 4px 0;background:0 0}.fr-popup .fr-table-size .fr-select-table-size>span>span{display:inline-block;width:18px;height:18px;border:1px solid #ddd}.fr-popup .fr-table-size .fr-select-table-size>span.hover{background:0 0}.fr-popup .fr-table-size .fr-select-table-size>span.hover>span{background:rgba(30,136,229,.3);border:1px solid #1e88e5}.fr-popup .fr-table-size .fr-select-table-size .new-line:after{clear:both;display:block;content:"";height:0}.fr-popup.fr-above .fr-table-size .fr-select-table-size>span{display:inline-block!important}.fr-popup .fr-table-colors-buttons{margin-bottom:5px}.fr-popup .fr-table-colors{line-height:0;display:block}.fr-popup .fr-table-colors>span{display:inline-block;width:32px;height:32px;position:relative;z-index:1}.fr-popup .fr-table-colors>span>i{text-align:center;line-height:32px;height:32px;width:32px;font-size:13px;position:absolute;bottom:0;cursor:default;left:0}.fr-popup .fr-table-colors>span:focus{outline:1px solid #222;z-index:2}.fr-popup.fr-desktop .fr-table-size .fr-select-table-size>span>span{width:12px;height:12px}.fr-insert-helper{position:absolute;z-index:9999;white-space:nowrap}.fr-toolbar{z-index:10000!important}.fr-tooltip{z-index:10003!important}.fr-modal,.fr-popup{z-index:10002!important}.fr-popup .fr-buttons.fr-colors-buttons{padding:0}.fr-popup .fr-colors-tabs{margin-bottom:0;margin-left:0;margin-right:0}.fr-popup .fr-colors-tabs .fr-colors-tab:after{visibility:hidden;display:none}.fr-popup .fr-colors-tabs .fr-colors-tab,.fr-popup .fr-colors-tabs .fr-colors-tab:focus,.fr-popup .fr-colors-tabs .fr-colors-tab:hover{color:#313537}.fr-popup .fr-colors-tabs .fr-colors-tab.fr-selected-tab{color:#313537;background-color:#f0f0f0}.fr-popup .fr-colors-tabs .fr-colors-tab.fr-selected-tab:after{color:#313537}.fr-popup .fr-separator+.fr-colors-tabs{margin-left:0;margin-right:0}.fr-box sub,.fr-view sub{vertical-align:sub;font-size:smaller}.fr-box sup,.fr-view sup{vertical-align:super;font-size:smaller}.fr-box ul,.fr-view ul{list-style-type:disc}.fr-box ol,.fr-box ul,.fr-view ol,.fr-view ul{list-style-position:outside;margin:0 0 3.2rem 3.2rem}.fr-box ol,.fr-view ol{list-style-type:decimal}.fr-box ol ul,.fr-box ul ul,.fr-view ol ul,.fr-view ul ul{list-style-type:circle;list-style-position:outside}.fr-box ol ol,.fr-box ul ol,.fr-view ol ol,.fr-view ul ol{list-style-type:lower-latin;list-style-position:outside}.fr-box ol li,.fr-box ul li,.fr-view ol li,.fr-view ul li{margin-top:1.4rem}.fr-box em,.fr-view em{font-style:italic}.fr-box strong,.fr-view strong{font-weight:700}.fr-box table td,.fr-box table th,.fr-view table td,.fr-view table th{vertical-align:middle;font-size:1.4rem}.fr-box table th,.fr-view table th{padding:1.7rem 1.5rem 1.5rem;font-weight:700}.fr-box table td,.fr-view table td{padding:1.7rem 1.5rem}.fr-box--placeholder,.fr-view--placeholder{color:#aaa}.fr-box.fr-inline .fr-counter{background:transparent;border:none;bottom:auto!important;color:#adaeaf;display:none;font-family:lato,sans-serif;font-size:1.1rem;font-weight:400;letter-spacing:.04rem;padding:0;top:100%}.fr-floating-btn>svg{fill:#313537!important}.fr-floating-btn>i{font-family:FontAwesome!important;color:#313537!important}.fr-qi-helper,.fr-quick-insert{font-size:1.4rem}

/*!
 * froala_editor v2.9.5 (https://www.froala.com/wysiwyg-editor)
 * License https://froala.com/wysiwyg-editor/terms/
 * Copyright 2014-2019 Froala Labs
 */.clearfix:after{clear:both;display:block;content:"";height:0}.hide-by-clipping{position:absolute;width:1px;height:1px;padding:0;margin:-1px;overflow:hidden;clip:rect(0,0,0,0);border:0}.fr-img-caption.fr-rounded img,img.fr-rounded{border-radius:10px;-moz-border-radius:10px;-webkit-border-radius:10px;-moz-background-clip:padding;-webkit-background-clip:padding-box;background-clip:padding-box}.fr-img-caption.fr-bordered img,img.fr-bordered{border:5px solid #ccc}img.fr-bordered{box-sizing:content-box}.fr-img-caption.fr-bordered img{box-sizing:border-box}.fr-img-caption.fr-shadow img,img.fr-shadow{box-shadow:0 1px 3px rgba(0,0,0,.12),0 1px 1px 1px rgba(0,0,0,.16)}.fr-view{word-wrap:break-word}.fr-view span[style~="color:"] a{color:inherit}.fr-view strong{font-weight:700}.fr-view table{border:0;border-collapse:collapse;empty-cells:show;max-width:100%}.fr-view table td{min-width:5px}.fr-view table.fr-dashed-borders td,.fr-view table.fr-dashed-borders th{border-style:dashed}.fr-view table.fr-alternate-rows tbody tr:nth-child(2n){background:#f5f5f5}.fr-view table td,.fr-view table th{border:1px solid #ddd}.fr-view table td:empty,.fr-view table th:empty{height:20px}.fr-view table td.fr-highlighted,.fr-view table th.fr-highlighted{border:1px double red}.fr-view table td.fr-thick,.fr-view table th.fr-thick{border-width:2px}.fr-view table th{background:#e6e6e6}.fr-view hr{clear:both;user-select:none;-o-user-select:none;-moz-user-select:none;-khtml-user-select:none;-webkit-user-select:none;-ms-user-select:none;page-break-after:always}.fr-view .fr-file{position:relative}.fr-view .fr-file:after{position:relative;content:"\1F4CE";font-weight:400}.fr-view pre{white-space:pre-wrap;word-wrap:break-word;overflow:visible}.fr-view[dir=rtl] blockquote{border-left:0;border-right:2px solid #5e35b1;margin-right:0;padding-right:5px;padding-left:0}.fr-view[dir=rtl] blockquote blockquote{border-color:#00bcd4}.fr-view[dir=rtl] blockquote blockquote blockquote{border-color:#43a047}.fr-view blockquote{border-left:2px solid #5e35b1;margin-left:0;padding-left:5px;color:#5e35b1}.fr-view blockquote blockquote{border-color:#00bcd4;color:#00bcd4}.fr-view blockquote blockquote blockquote{border-color:#43a047;color:#43a047}.fr-view span.fr-emoticon{font-weight:400;font-family:Apple Color Emoji,Segoe UI Emoji,NotoColorEmoji,Segoe UI Symbol,Android Emoji,EmojiSymbols;display:inline;line-height:0}.fr-view span.fr-emoticon.fr-emoticon-img{background-repeat:no-repeat!important;font-size:inherit;height:1em;width:1em;min-height:20px;min-width:20px;display:inline-block;margin:-.1em .1em .1em;line-height:1;vertical-align:middle}.fr-view .fr-text-gray{color:#aaa!important}.fr-view .fr-text-bordered{border-top:1px solid #222;border-bottom:1px solid #222;padding:10px 0}.fr-view .fr-text-spaced{letter-spacing:1px}.fr-view .fr-text-uppercase{text-transform:uppercase}.fr-view .fr-class-highlighted{background-color:#ff0}.fr-view .fr-class-code{border-color:#ccc;border-radius:2px;-moz-border-radius:2px;-webkit-border-radius:2px;-moz-background-clip:padding;-webkit-background-clip:padding-box;background-clip:padding-box;background:#f5f5f5;padding:10px;font-family:Courier New,Courier,monospace}.fr-view .fr-class-transparency{opacity:.5}.fr-view img{position:relative;max-width:100%}.fr-view img.fr-dib{margin:5px auto;display:block;float:none;vertical-align:top}.fr-view img.fr-dib.fr-fil{margin-left:0;text-align:left}.fr-view img.fr-dib.fr-fir{margin-right:0;text-align:right}.fr-view img.fr-dii{display:inline-block;float:none;vertical-align:bottom;margin-left:5px;margin-right:5px;max-width:calc(100% - 10px)}.fr-view img.fr-dii.fr-fil{float:left;margin:5px 5px 5px 0;max-width:calc(100% - 5px)}.fr-view img.fr-dii.fr-fir{float:right;margin:5px 0 5px 5px;max-width:calc(100% - 5px)}.fr-view span.fr-img-caption{position:relative;max-width:100%}.fr-view span.fr-img-caption.fr-dib{margin:5px auto;display:block;float:none;vertical-align:top}.fr-view span.fr-img-caption.fr-dib.fr-fil{margin-left:0;text-align:left}.fr-view span.fr-img-caption.fr-dib.fr-fir{margin-right:0;text-align:right}.fr-view span.fr-img-caption.fr-dii{display:inline-block;float:none;vertical-align:bottom;margin-left:5px;margin-right:5px;max-width:calc(100% - 10px)}.fr-view span.fr-img-caption.fr-dii.fr-fil{float:left;margin:5px 5px 5px 0;max-width:calc(100% - 5px)}.fr-view span.fr-img-caption.fr-dii.fr-fir{float:right;margin:5px 0 5px 5px;max-width:calc(100% - 5px)}.fr-view .fr-video{text-align:center;position:relative}.fr-view .fr-video.fr-rv{padding-bottom:56.25%;padding-top:30px;height:0;overflow:hidden}.fr-view .fr-video.fr-rv>iframe,.fr-view .fr-video.fr-rv embed,.fr-view .fr-video.fr-rv object{position:absolute!important;top:0;left:0;width:100%;height:100%}.fr-view .fr-video>*{box-sizing:content-box;max-width:100%;border:0}.fr-view .fr-video.fr-dvb{display:block;clear:both}.fr-view .fr-video.fr-dvb.fr-fvl{text-align:left}.fr-view .fr-video.fr-dvb.fr-fvr{text-align:right}.fr-view .fr-video.fr-dvi{display:inline-block}.fr-view .fr-video.fr-dvi.fr-fvl{float:left}.fr-view .fr-video.fr-dvi.fr-fvr{float:right}.fr-view a.fr-strong{font-weight:700}.fr-view a.fr-green{color:green}.fr-view .fr-img-caption{text-align:center}.fr-view .fr-img-caption .fr-img-wrap{padding:0;display:inline-block;margin:auto;text-align:center;width:100%}.fr-view .fr-img-caption .fr-img-wrap img{display:block;margin:auto;width:100%}.fr-view .fr-img-caption .fr-img-wrap>span{margin:auto;display:block;padding:5px 5px 10px;font-size:14px;font-weight:400;box-sizing:border-box;-webkit-opacity:.9;-moz-opacity:.9;opacity:.9;-ms-filter:"alpha(Opacity=0)";width:100%;text-align:center}.fr-view button.fr-rounded,.fr-view input.fr-rounded,.fr-view textarea.fr-rounded{border-radius:10px;-moz-border-radius:10px;-webkit-border-radius:10px;-moz-background-clip:padding;-webkit-background-clip:padding-box;background-clip:padding-box}.fr-view button.fr-large,.fr-view input.fr-large,.fr-view textarea.fr-large{font-size:24px}a.fr-view.fr-strong{font-weight:700}a.fr-view.fr-green{color:green}img.fr-view{position:relative;max-width:100%}img.fr-view.fr-dib{margin:5px auto;display:block;float:none;vertical-align:top}img.fr-view.fr-dib.fr-fil{margin-left:0;text-align:left}img.fr-view.fr-dib.fr-fir{margin-right:0;text-align:right}img.fr-view.fr-dii{display:inline-block;float:none;vertical-align:bottom;margin-left:5px;margin-right:5px;max-width:calc(100% - 10px)}img.fr-view.fr-dii.fr-fil{float:left;margin:5px 5px 5px 0;max-width:calc(100% - 5px)}img.fr-view.fr-dii.fr-fir{float:right;margin:5px 0 5px 5px;max-width:calc(100% - 5px)}span.fr-img-caption.fr-view{position:relative;max-width:100%}span.fr-img-caption.fr-view.fr-dib{margin:5px auto;display:block;float:none;vertical-align:top}span.fr-img-caption.fr-view.fr-dib.fr-fil{margin-left:0;text-align:left}span.fr-img-caption.fr-view.fr-dib.fr-fir{margin-right:0;text-align:right}span.fr-img-caption.fr-view.fr-dii{display:inline-block;float:none;vertical-align:bottom;margin-left:5px;margin-right:5px;max-width:calc(100% - 10px)}span.fr-img-caption.fr-view.fr-dii.fr-fil{float:left;margin:5px 5px 5px 0;max-width:calc(100% - 5px)}span.fr-img-caption.fr-view.fr-dii.fr-fir{float:right;margin:5px 0 5px 5px;max-width:calc(100% - 5px)}@keyframes fadeIn{0%{opacity:0}to{opacity:1}}.fadeIn{animation-name:fadeIn;animation-timing-function:ease-in-out}@keyframes fadeInGrow{0%{opacity:0;transform:scale3d(.9,.9,1)}to{opacity:1;transform:scaleX(1)}}.fadeInGrow{animation-name:fadeInGrow;animation-timing-function:ease-in-out}@keyframes fadeInRight{0%{opacity:0;transform:translate3d(50px,0,0)}to{opacity:1;transform:translateZ(0)}}.fadeInRight{animation-name:fadeInRight;animation-timing-function:ease-in-out}@keyframes fadeInLeft{0%{opacity:0;transform:translate3d(-50px,0,0)}to{opacity:1;transform:translateZ(0)}}.fadeInLeft{animation-name:fadeInLeft;animation-timing-function:ease-in-out}@keyframes fadeInLeftSmall{0%{opacity:0;transform:translate3d(-25px,0,0)}to{opacity:1;transform:translateZ(0)}}.fadeInLeftSmall{animation-name:fadeInLeftSmall;animation-timing-function:ease-in-out}@keyframes fadeInUp{0%{opacity:0;transform:translate3d(0,25px,0)}to{opacity:1;transform:translateZ(0)}}.fadeInUp{animation-name:fadeInUp;animation-timing-function:ease-in-out}.block-impact{padding:3rem 0;line-height:2;font-family:merriweather,serif;font-size:1.7rem;transition:padding .5s}@media print{.block-impact{font-size:1.3rem}}.block-impact p{margin-bottom:3.4rem;line-height:inherit;font-family:inherit;font-size:inherit;font-weight:inherit;word-wrap:normal;word-break:keep-all;overflow-wrap:break-word}.block-impact p:last-child{margin-bottom:0}.block-impact__note-background,.block-impact__note-icon{display:none}.block-impact--a .block-impact__quote{position:relative;width:100%;padding:3.5rem 16.66667%;font-weight:700;text-align:center;border-top:.1rem solid #eaeaeb;border-bottom:.1rem solid #eaeaeb}.block-impact--a .block-impact__quote p{box-sizing:border-box}.block-impact--a .block-impact__quote b{font-weight:inherit}@media print{.block-impact--a .block-impact__quote{width:inherit}}.block-impact--b .block-impact__quote{position:relative;padding-top:3rem;line-height:1.5;font-family:lato,sans-serif;font-weight:200;text-align:center;font-size:2.4rem}@media (min-width:45em){.block-impact--b .block-impact__quote{font-size:3.2rem}}@media print{.block-impact--b .block-impact__quote{font-size:2rem}}.block-impact--b .block-impact__quote:before{content:"";position:absolute;top:0;left:0;right:0;width:7.6rem;height:.4rem;margin:auto;background:#313537}@media print{.block-impact--b .block-impact__quote:before{height:.2rem}}.block-impact--b .block-impact__quote p{box-sizing:border-box}.block-impact--c{background:#ececec}.block-impact--c .block-impact__wrap{padding:2rem 0 3rem}.block-impact--c .block-impact__quote{position:relative;margin:0;line-height:1.666;font-family:lato,sans-serif;font-weight:200;font-size:2.8rem}@media (min-width:45em){.block-impact--c .block-impact__quote{font-size:4.5rem}}@media print{.block-impact--c .block-impact__quote{font-size:2.2rem}}.block-impact--c .block-impact__quote p{box-sizing:border-box}.block-impact--d{background:#f5f5f5}.block-impact--d .block-impact__wrap{padding:2rem 0}.block-impact--d .block-impact__quote{position:relative;padding:2.25rem 0 0;line-height:1.666;font-weight:700;font-size:2.4rem}@media print{.block-impact--d .block-impact__quote{font-size:2rem}}.block-impact--d .block-impact__quote:before{content:"";position:absolute;top:0;left:0;width:7.6rem;height:.4rem;background:#313537}.block-impact--d .block-impact__quote p{box-sizing:border-box}.block-impact--d .block-impact__quote b{font-weight:inherit}.block-impact--note,.block-impact--note .block-impact__col{position:relative}@media (min-width:52.5em){.block-impact--note .block-impact__col{display:block;box-sizing:border-box;float:left;width:83.33333%;padding-left:1.5rem;padding-right:1.5rem;min-height:1px}.block-impact--note .block-impact__col:first-child{margin-left:8.33333%}}@media (min-width:52.5em){.lesson--open .block-impact--note .block-impact__col{display:block;box-sizing:border-box;float:left;width:83.33333%;padding-left:1.5rem;padding-right:1.5rem;min-height:1px}.lesson--open .block-impact--note .block-impact__col:first-child{margin-left:8.33333%}}@media (min-width:60em){.lesson--open .block-impact--note .block-impact__col{width:100%}.lesson--open .block-impact--note .block-impact__col:first-child{margin-left:0}}@media (min-width:67.5em){.lesson--open .block-impact--note .block-impact__col{width:83.33333%}.lesson--open .block-impact--note .block-impact__col:first-child{margin-left:8.33333%}}.block-impact--note .block-impact__quote{position:relative;padding:2.5rem 3rem 2.5rem 10%;line-height:1.666;font-family:lato,sans-serif;font-size:1.5rem;border:.1rem solid #313537;border-radius:.3rem;z-index:1}@media print{.block-impact--note .block-impact__quote{font-size:1.3rem}}@media (max-width:29.9375em){.block-impact--note .block-impact__quote{padding-left:5rem}}.block-impact--note .block-impact__quote p{margin:0 0 2rem}.block-impact--note .block-impact__quote p:last-child{margin-bottom:0}.block-impact--note .block-impact__note-background{display:block;position:absolute;top:0;left:1.5rem;right:1.5rem;bottom:0;opacity:.1;z-index:0}@media (max-width:52.4375em){.block-impact--note .block-impact__note-background{left:0;right:0}}.block-impact--note .block-impact__note-icon{position:absolute;display:block;top:2rem;left:5.7%;font-size:2rem}.block-impact--note .block-impact__note-icon i{font-style:normal}.block-impact__container{box-sizing:content-box;margin-left:auto;margin-right:auto;padding-left:2rem;padding-right:2rem;max-width:92rem;overflow:hidden}@media (min-width:33.75em){.block-impact__container{padding-left:3rem;padding-right:3rem}}@media (min-width:60em){.block-impact__container{padding-left:6rem;padding-right:6rem}}@media (min-width:52.5em){.block-impact__row{*zoom:1;margin-left:-1.5rem;margin-right:-1.5rem}.block-impact__row:after,.block-impact__row:before{content:" ";display:table}.block-impact__row:after{clear:both}.block-impact--a .block-impact__col{display:block;box-sizing:border-box;float:left;width:83.33333%;padding-left:.5rem;padding-right:.5rem;min-height:1px}.block-impact--a .block-impact__col:first-child{margin-left:8.33333%}.block-impact--b .block-impact__col{display:block;box-sizing:border-box;float:left;width:83.33333%;padding-left:.5rem;padding-right:.5rem;min-height:1px}.block-impact--b .block-impact__col:first-child{margin-left:8.33333%}.block-impact--c .block-impact__col,.block-impact--d .block-impact__col{display:block;box-sizing:border-box;float:left;width:100%;padding-left:1.5rem;padding-right:1.5rem;min-height:1px}.block-impact--c .block-impact__col:first-child,.block-impact--d .block-impact__col:first-child{margin-left:0}}@media (min-width:67.5em){.block-impact--a .block-impact__col{display:block;box-sizing:border-box;float:left;width:66.66667%;padding-left:.5rem;padding-right:.5rem;min-height:1px}.block-impact--a .block-impact__col:first-child{margin-left:16.66667%}}@media (min-width:80em){.block-impact--a .block-impact__col{display:block;box-sizing:border-box;float:left;width:50%;padding-left:.5rem;padding-right:.5rem;min-height:1px}.block-impact--a .block-impact__col:first-child{margin-left:25%}}.block-quote{padding:3rem 0;transition:padding .5s}.block-quote p{margin-bottom:2.38rem;font-family:merriweather,serif;font-size:1.4rem;font-weight:400;line-height:1.7;text-align:center}.block-quote p:last-child{margin:0}@media print{.block-quote p{font-size:1.3rem}}.block-quote__avatar{background-size:cover;background-position:50%}.block-quote__caption p{font-family:lato,sans-serif}.block-quote--a .block-quote__figure{padding:4rem 8.33333%;border-top:.1rem solid #d6d7d7;border-bottom:.1rem solid #d6d7d7}.block-quote--a .block-quote__avatar{width:7rem;height:7rem;margin:0 auto 3rem;border-radius:50%;border:.2rem solid #fff;box-shadow:0 .1rem 0 0 rgba(0,0,0,.12)}@media print{.block-quote--a .block-quote__avatar{width:4rem;height:4rem}}.block-quote--a .block-quote__text{text-align:center}.block-quote--a .block-quote__text p:first-child:before{content:"“";display:inline}.block-quote--a .block-quote__text p:last-child:after{content:"”";display:inline}.block-quote--a .block-quote__text--blank p:first-child:before,.block-quote--a .block-quote__text--blank p:last-child:after{display:none}.block-quote--a .block-quote__caption{margin-top:2rem;text-align:center}@media print{.block-quote--a .block-quote__caption p{font-size:1.2rem}}.block-quote--a .block-quote__caption p:first-child:before{content:"- "}.block-quote--a .block-quote__caption--blank p:first-child:before{display:none}.block-quote--b .block-quote__figure{position:relative;padding:4.2rem 0}@media print{.block-quote--b .block-quote__figure{padding:0}}.block-quote--b .block-quote__avatar{width:6rem;height:6rem;margin:0 auto 2.1rem;border-radius:50%}@media print{.block-quote--b .block-quote__avatar{width:4rem;height:4rem}}.block-quote--b .block-quote__text{text-align:center}.block-quote--b .block-quote__text--blank p:first-child:before,.block-quote--b .block-quote__text--blank p:last-child:after{display:none}.block-quote--b .block-quote__text,.block-quote--b .block-quote__text p{line-height:1.4;font-family:lato,sans-serif;font-weight:300;font-size:3.2rem}@media print{.block-quote--b .block-quote__text,.block-quote--b .block-quote__text p{font-size:2.6rem}}.block-quote--b .block-quote__text p{color:rgba(49,53,55,.8)}.block-quote--b .block-quote__caption{margin-top:2rem;font-weight:300;text-align:center;font-family:merriweather,serif}.block-quote--b .block-quote__caption p{color:#313537}@media print{.block-quote--b .block-quote__caption p{font-size:1.2rem}}.block-quote--c p{text-align:left}.block-quote--c .block-quote__figure{*zoom:1;margin-left:-1.5rem;margin-right:-1.5rem;position:relative;padding:6rem 0}.block-quote--c .block-quote__figure:after,.block-quote--c .block-quote__figure:before{content:" ";display:table}.block-quote--c .block-quote__figure:after{clear:both}.block-quote--c .block-quote__figure:before{content:"";position:absolute;top:0;left:20%;width:13.9rem;height:9.9rem;pointer-events:none;background-image:url("data:image/png;base64,iVBORw0KGgoAAAANSUhEUgAAAIsAAABjCAYAAACrDvMQAAAAGXRFWHRTb2Z0d2FyZQBBZG9iZSBJbWFnZVJlYWR5ccllPAAAAyhpVFh0WE1MOmNvbS5hZG9iZS54bXAAAAAAADw/eHBhY2tldCBiZWdpbj0i77u/IiBpZD0iVzVNME1wQ2VoaUh6cmVTek5UY3prYzlkIj8+IDx4OnhtcG1ldGEgeG1sbnM6eD0iYWRvYmU6bnM6bWV0YS8iIHg6eG1wdGs9IkFkb2JlIFhNUCBDb3JlIDUuNi1jMTExIDc5LjE1ODMyNSwgMjAxNS8wOS8xMC0wMToxMDoyMCAgICAgICAgIj4gPHJkZjpSREYgeG1sbnM6cmRmPSJodHRwOi8vd3d3LnczLm9yZy8xOTk5LzAyLzIyLXJkZi1zeW50YXgtbnMjIj4gPHJkZjpEZXNjcmlwdGlvbiByZGY6YWJvdXQ9IiIgeG1sbnM6eG1wPSJodHRwOi8vbnMuYWRvYmUuY29tL3hhcC8xLjAvIiB4bWxuczp4bXBNTT0iaHR0cDovL25zLmFkb2JlLmNvbS94YXAvMS4wL21tLyIgeG1sbnM6c3RSZWY9Imh0dHA6Ly9ucy5hZG9iZS5jb20veGFwLzEuMC9zVHlwZS9SZXNvdXJjZVJlZiMiIHhtcDpDcmVhdG9yVG9vbD0iQWRvYmUgUGhvdG9zaG9wIENDIDIwMTUgKE1hY2ludG9zaCkiIHhtcE1NOkluc3RhbmNlSUQ9InhtcC5paWQ6Mzg3RDJGRkEyQzZCMTFFNkI5NkJENkZFRjNFQUYwQjQiIHhtcE1NOkRvY3VtZW50SUQ9InhtcC5kaWQ6Mzg3RDJGRkIyQzZCMTFFNkI5NkJENkZFRjNFQUYwQjQiPiA8eG1wTU06RGVyaXZlZEZyb20gc3RSZWY6aW5zdGFuY2VJRD0ieG1wLmlpZDo5NjY5MUI3NTJDMkQxMUU2Qjk2QkQ2RkVGM0VBRjBCNCIgc3RSZWY6ZG9jdW1lbnRJRD0ieG1wLmRpZDo5NjY5MUI3NjJDMkQxMUU2Qjk2QkQ2RkVGM0VBRjBCNCIvPiA8L3JkZjpEZXNjcmlwdGlvbj4gPC9yZGY6UkRGPiA8L3g6eG1wbWV0YT4gPD94cGFja2V0IGVuZD0iciI/PnF/BbEAAANqSURBVHja7JwNj9owDECTNO1O+3/8/38xja/rrqdk6higUtLYbt6TKnQgCjbPjtty+MPh4IzRpdtw8/f8vluOX9vVtYtPufGzLcwe83ee8/m1/Z7fEZUH2KWgwpOglu6rFW5zFlbu57/nRYVydLNASybwsmM55oKUJKQOo0KWkN5Dt3H1hx3JMS+qrsLnIypLDravuDzkJWzcQQeJlYtZZBnySRCpbhaMDrmxcmGJypK7iPRSYE2WXFheOGdVZJHuJFbnFslO8qjYr1vKoqEqrMkyvb9B4fv0W3UWrQFrH3L7tGmVuLgs2tqnhbllytUP5V2vuCyD0302WKMsIYniDeSsyDo+BfphRJQ8rGkZYi2I8k/e4puiaG+hD4c1YVEGZwv/TmexKMp8yEWUFZ0lNCSK9CG0VVH+5mxN4gZn+8JcEHrNwXDOvjvyq4nrFQ2JVobc3ImtE8KLSe73EHTl17N01PM0b/GF6rDcRqfvZIyz21pouIC6lvEmZ9elsgyGquM7sBRk3qQ6WG+soOZ5G+9N6EuWn85AoJcUrJZrP4ORosrbosM5q8vPmAS5OH0XB6Pi5WcqrLNbcdkjLnjcK5Tk7PR+AdsrXX4uKW/jOxXwLOiIJKtyqqnApk5yKjG7RSNBX1PA2r9wranAxpSza8kq0B70ydn5nx8tBTZ1kWPp4opPjoC8gso4Ch76lu7UNWeT01bnAu7RI4rJrrKZKI9kCcJBWxQld+PdivJIFulWejIoiheW5XNrUR7JIhn0qpNFjXeV3IldbVkkB9t8ZtEikt242imFoKyrWOSd30ApUWDVOrEWWaoGvaMlqGqBhZsK8S0EXen0w+4KLCiokNHZ/r03qbxdJKtCqkIsdxWpbjy2KovlrtJUzqRlGZ3tn+6SnFfEgu1aCnoH84qoLB5ZVs8syIIsamURy5n0MsQSxIDWTGdpKmdBWBqOhAzlLFCo8IosCEOhLQ7Y87mbOmxutjroaoZyJv2N9I+C+/rVSGeZDtl/FtrX2b1wIZdliGWIZQCQBZAFkAWQBZAFAFkAWQBZAFkAWQBZAJAFkAWQBZAFkAWQBQBZAFkAWQBZAFkAWQBZAJAFkAWQBZAFkAWQBQBZAFkAWQBZAFkAWQCQBZAFkAWQBZAFkAWQBQBZAFkAWUA/fwQYANyIhgR6HeioAAAAAElFTkSuQmCC")}.block-quote--c .block-quote__col--no-avatar .block-quote__figure{margin-left:0;margin-right:0}.block-quote--c .block-quote__col--no-avatar .block-quote__figure:before{left:-7%}.block-quote--c .block-quote__image{display:block;box-sizing:border-box;float:left;width:30%;padding-left:1.5rem;padding-right:1.5rem;min-height:1px}.block-quote--c .block-quote__content{padding:0 1.5rem}@media (min-width:22.5em){.block-quote--c .block-quote__content{display:block;box-sizing:border-box;float:left;width:70%;padding-left:1.5rem;padding-right:1.5rem;min-height:1px}}@media (min-width:45em){.block-quote--c .block-quote__content{display:block;box-sizing:border-box;float:left;width:60%;padding-left:1.5rem;padding-right:1.5rem;min-height:1px}}@media (min-width:60em){.block-quote--c .block-quote__content{width:40%}}@media (min-width:60em){.block-quote--c .block-quote__content,.lesson--open .block-quote--c .block-quote__content{display:block;box-sizing:border-box;float:left;padding-left:1.5rem;padding-right:1.5rem;min-height:1px}.lesson--open .block-quote--c .block-quote__content{width:60%}}@media (min-width:75em){.lesson--open .block-quote--c .block-quote__content{display:block;box-sizing:border-box;float:left;width:40%;padding-left:1.5rem;padding-right:1.5rem;min-height:1px}}.block-quote--c .block-quote__avatar-wrap{position:relative;width:18.6rem;max-width:100%;z-index:1}.block-quote--c .block-quote__avatar{width:100%;height:0;padding-bottom:100%}.block-quote--c .block-quote__text{position:relative;z-index:1}.block-quote--c .block-quote__text p{line-height:2;font-family:merriweather,serif;font-size:1.4rem}@media print{.block-quote--c .block-quote__text p{font-size:1.3rem}}.block-quote--c .block-quote__text p:first-child:before{content:"“";display:inline}.block-quote--c .block-quote__text p:last-child:after{content:"”";display:inline}.block-quote--c .block-quote__text--blank p:first-child:before,.block-quote--c .block-quote__text--blank p:last-child:after{display:none}.block-quote--c .block-quote__figure{display:flex}.block-quote--c .block-quote__figure .block-quote__wrap{flex:1 0 0}.block-quote--c .block-quote__caption{margin-top:2rem;padding-left:1em}@media print{.block-quote--c .block-quote__caption p{font-size:1.2rem}}.block-quote--c .block-quote__caption p:first-child:before{content:"- ";margin-left:-1em}@media (min-width:45em){.block-quote--c .block-quote__col{display:block;box-sizing:border-box;float:left;width:83.33333%;padding-left:1.5rem;padding-right:1.5rem;min-height:1px}.block-quote--c .block-quote__col:first-child{margin-left:8.33333%}}@media (min-width:45em){.block-quote--c .block-quote__col--no-avatar:first-child{width:66.66667%;margin-left:16.66667%;margin-right:16.66667%}}.block-quote--d{background:#f5f5f5}.block-quote--d p{text-align:left}@media print{.block-quote--d .block-quote__row{display:flex}}@media print{.block-quote--d .block-quote__col:first-child{margin-right:2rem}}@media (min-width:45em){.block-quote--d .block-quote__figure{padding:2rem 0}}@media (min-width:60em){.block-quote--d .block-quote__figure{padding:5rem 0}}.block-quote--d .block-quote__avatar{margin:0 0 2rem;width:8rem;height:8rem;top:0;left:0;bottom:0;border-radius:50%}.block-quote--d .block-quote__text p{line-height:1.75;font-family:lato,sans-serif;font-size:1.7rem}@media print{.block-quote--d .block-quote__text p{font-size:1.3rem}}.block-quote--d .block-quote__text p:first-child:before{content:"“";display:inline;position:absolute;transform:translateX(-110%)}.block-quote--d .block-quote__text p:last-child:after{content:"”";display:inline}.block-quote--d .block-quote__text--blank p:first-child:before,.block-quote--d .block-quote__text--blank p:last-child:after{display:none}.block-quote--d .block-quote__caption{margin-top:1rem;color:rgba(49,53,55,.8)}@media print{.block-quote--d .block-quote__caption p{font-size:1.2rem}}.block-quote--background{color:#fff}.block-quote--background p{font-family:merriweather,serif;text-align:left;color:#fff}.block-quote--background .block-quote__background{padding:3rem 0;background-color:rgba(102,109,119,.6);background-position:50%;background-size:cover;background-blend-mode:multiply}@media (min-width:45em){.block-quote--background .block-quote__background{padding:1rem 0}}@media (min-width:60em){.block-quote--background .block-quote__background{padding:5rem 0}}.block-quote--background .block-quote__figure{position:relative;padding-bottom:1rem;margin-left:4rem}@media (min-width:45em){.block-quote--background .block-quote__figure{margin-left:0}}.block-quote--background .block-quote__avatar{margin:0 0 2.5rem;width:6rem;height:6rem;top:0;left:0;bottom:0;border-radius:50%}@media print{.block-quote--background .block-quote__avatar{width:4rem;height:4rem}}.block-quote--background .block-quote__text:before{content:"";display:block;position:absolute;left:-4rem;width:20px;height:16px;background-image:url("data:image/png;base64,iVBORw0KGgoAAAANSUhEUgAAABQAAAAQBAMAAADkNkIoAAAAMFBMVEUAAAD///////////////////////////////////////////////////////////87TQQwAAAAD3RSTlMAEe53RKqZIt1mVTPMu4inCm5kAAAAjElEQVQI12MAggUgwhFEeKgDCdHPQILzG5Bg79kAJOcbAAmJgyC+KkhRUAGQYPsIJFg+g/jyAUCCFcRnWJ8AJJg+gJj21/7fZqj/rK/JwJD/////Df5A4gGYGQBifmSwB5IN9UDiC8N6IKnABCR+MXAAyQRmsAKW//8/FTCe//8faL/v/2gGBrn/mgwACsFCFVZJXz4AAAAASUVORK5CYII=")}@media (min-width:45em){.block-quote--background .block-quote__text:before{left:-6rem}}.block-quote--background .block-quote__text p{line-height:1.4;font-size:2.4rem;font-weight:300}@media print{.block-quote--background .block-quote__text p{font-size:2rem}}.block-quote--background .block-quote__caption{margin-top:2rem}.block-quote--background .block-quote__caption p{font-weight:700}@media print{.block-quote--background .block-quote__caption p{font-size:1.2rem}}.block-quote--carousel{position:relative}.block-quote--carousel .block-quote__wrap{position:relative;padding-bottom:5rem}.block-quote--carousel .block-quote__slide{float:left}.block-quote--carousel .block-quote__wrapper{position:relative}.block-quote--carousel .slick-track{display:flex;align-items:center}.block-quote--carousel .block-quote__box{background:#fff;position:relative}.block-quote--carousel.block-quote--show-border .block-quote__box{box-shadow:0 .4rem 1.2rem .2rem rgba(0,0,0,.05)}.block-quote--carousel .block-quote__dots-list{bottom:-6rem;display:flex!important;flex-direction:row;justify-content:center;left:0;position:absolute;width:100%}.block-quote--carousel .block-quote__dots-list>li{display:block;height:1.2rem;width:1.2rem;margin:2rem 1rem;font-size:0;border-radius:2rem;opacity:.5;background:#313537;box-shadow:0 0 0 0 #313537;cursor:pointer;transition:opacity .1s,background .2s,box-shadow .25s,width .3s,height .3s}.block-quote--carousel .block-quote__dots-list>li:hover{opacity:1}.block-quote--carousel .block-quote__dots-list>li:not(.slick-active){box-shadow:0 0 0 0 #313537!important}.block-quote--carousel .block-quote__dots-list>li.slick-active{height:1.2rem;width:1.2rem;opacity:1;box-shadow:0 0 0 .2rem #313537;background:transparent!important}.block-quote--carousel .block-quote__dots-list>li>button{opacity:0;height:1.2rem;width:1.2rem;font-size:0;border:none;cursor:pointer}.block-quote--carousel .block-quote__arrow{display:none;position:absolute;top:0;bottom:0;width:12.5%;text-indent:-999rem;overflow:hidden;cursor:pointer;pointer-events:auto}@media (min-width:45em){.block-quote--carousel .block-quote__arrow{display:block}}.block-quote--carousel .block-quote__arrow--next{right:-12%}.block-quote--carousel .block-quote__arrow--prev{left:-12%}.block-quote--carousel .block-quote__arrow-icon{position:absolute;top:0;bottom:0;margin:auto 0;height:2.3rem;width:3rem;transform-origin:40% 50%}.block-quote--carousel .block-quote__arrow-icon:after,.block-quote--carousel .block-quote__arrow-icon:before{content:"";display:block;position:absolute;width:3rem;height:.3rem;background:#aaa;transition:background .3s}.block-quote--carousel .block-quote__arrow:focus .block-quote__arrow-icon:after,.block-quote--carousel .block-quote__arrow:focus .block-quote__arrow-icon:before,.block-quote--carousel .block-quote__arrow:hover .block-quote__arrow-icon:after,.block-quote--carousel .block-quote__arrow:hover .block-quote__arrow-icon:before{background:#76767c}.block-quote--carousel .block-quote__arrow--next .block-quote__arrow-icon,.block-quote--carousel .block-quote__arrow--prev .block-quote__arrow-icon{left:0;right:0;margin:auto}.block-quote--carousel .block-quote__arrow--prev .block-quote__arrow-icon:before{top:0;left:0;transform:rotate(-45deg)}.block-quote--carousel .block-quote__arrow--prev .block-quote__arrow-icon:after{bottom:0;left:0;transform:rotate(45deg)}.block-quote--carousel .block-quote__arrow--next .block-quote__arrow-icon:before{top:0;right:0;transform:rotate(45deg)}.block-quote--carousel .block-quote__arrow--next .block-quote__arrow-icon:after{bottom:0;right:0;transform:rotate(-45deg)}.block-quote--carousel .block-quote__figure{padding:4rem 8.33333%}.block-quote--carousel .block-quote__avatar{width:7rem;height:7rem;margin:0 auto 3rem;border-radius:50%;border:.2rem solid #fff;box-shadow:0 .1rem 0 0 rgba(0,0,0,.12)}@media print{.block-quote--carousel .block-quote__avatar{width:4rem;height:4rem}}.block-quote--carousel .block-quote__avatar img{display:none!important}.block-quote--carousel .block-quote__text{text-align:center}@media print{.block-quote--carousel .block-quote__text{font-size:1.3rem}}.block-quote--carousel .block-quote__text p:first-child:before{content:"“"}.block-quote--carousel .block-quote__text p:last-child:after{content:"”";display:inline-block}.block-quote--carousel .block-quote__text--blank p:first-child:before,.block-quote--carousel .block-quote__text--blank p:last-child:after{display:none}.block-quote--carousel .block-quote__caption{margin-top:2rem;text-align:center}@media print{.block-quote--carousel .block-quote__caption p{font-size:1.2rem}}.block-quote--carousel .block-quote__caption p:first-child:before{content:"- "}.block-quote--carousel .block-quote__caption--blank p:first-child:before{display:none}.block-quote--carousel.block-quote--editable .slick-slider{-webkit-user-select:auto;-moz-user-select:auto;-ms-user-select:auto;user-select:auto}.block-quote__slider-container{margin:auto}.block-quote__container{box-sizing:content-box;margin-left:auto;margin-right:auto;padding-left:2rem;padding-right:2rem;max-width:92rem}@media (min-width:33.75em){.block-quote__container{padding-left:3rem;padding-right:3rem}}@media (min-width:60em){.block-quote__container{padding-left:6rem;padding-right:6rem}}@media (min-width:45em){.block-quote__row{*zoom:1;margin-left:-1.5rem;margin-right:-1.5rem}.block-quote__row:after,.block-quote__row:before{content:" ";display:table}.block-quote__row:after{clear:both}.block-quote--a .block-quote__col{display:block;box-sizing:border-box;float:left;width:100%;padding-left:1.5rem;padding-right:1.5rem;min-height:1px}.block-quote--d .block-quote__row{display:flex;position:relative}.block-quote--d .block-quote__col{display:block;box-sizing:border-box;float:left;width:66.66667%;padding-left:1.5rem;padding-right:1.5rem;min-height:1px}.block-quote--d .block-quote__col:first-child{width:16.66667%;margin-left:0;align-self:center}.block-quote--background .block-quote__col{display:block;box-sizing:border-box;float:left;width:58.33333%;padding-left:1.5rem;padding-right:1.5rem;min-height:1px}.block-quote--background .block-quote__col:first-child{margin-left:8.33333%}}@media (min-width:45em) and (min-width:1500px){.block-quote--background .block-quote__col:first-child{margin-left:0}}@media (min-width:45em){.block-quote--carousel .block-quote__col{display:block;box-sizing:border-box;float:left;width:83.33333%;padding-left:1.5rem;padding-right:1.5rem;min-height:1px}.block-quote--carousel .block-quote__col:first-child{margin-left:8.33333%}}.block-list{padding:3rem 0;transition:padding .5s}.block-list__item{margin-bottom:3rem;position:relative}.block-list__item:last-child{margin-bottom:0}.block-list__animated-item{margin-bottom:3rem}.block-list__animated-item:last-child{margin-bottom:0}.block-list__content{padding-left:5.5rem;width:100%}.block-list__content.hidden{white-space:nowrap;visibility:hidden;overflow:hidden}.block-list__content__left{left:0;position:absolute;top:0;width:4rem}.block-list__content p{margin-bottom:3.4rem;font-family:merriweather,serif;font-size:1.7rem;font-weight:400;line-height:1.75}.block-list__content p:last-child{margin-bottom:0}@media print{.block-list__content p{font-size:1.3rem}}.block-list__content__left .fr-view>*,.block-list__content__left .fr-view>* li{margin:0;position:absolute}.block-list__content__left .fr-view>* li:first-child,.block-list__content__left .fr-view>:first-child{position:relative}.block-list__content__left .fr-view>* br,.block-list__content__left .fr-view>* li br{display:none}@media (min-width:37.5em){.block-list__content{padding-left:12.5%}}.block-list__number{border-radius:50%;font-size:1.8rem;height:4rem;line-height:2rem;width:4rem}.block-list__checkbox,.block-list__number{align-items:center;color:#fff;display:flex;justify-content:center;left:0;position:absolute;top:50%;transform:translateY(-50%)}.block-list__checkbox{border-style:solid;border-width:.2rem;border-radius:.3rem;height:2.5rem;pointer-events:none;width:2.5rem}.block-list__checkbox--checked .block-list__checkbox__icon{opacity:1!important}.block-list__checkbox__icon{color:#fff;display:inline-block;font-size:1rem;opacity:0}.block-list__checkbox__hitarea{bottom:0;cursor:pointer;left:0;pointer-events:all;position:absolute;right:0;top:0;z-index:1}.block-list__bullet{border-radius:50%;height:.7rem;left:1.7rem;position:absolute;top:50%;transform:translateY(-50%);width:.7rem}.block-list__container{box-sizing:content-box;margin-left:auto;margin-right:auto;padding-left:2rem;padding-right:2rem;max-width:92rem}@media (min-width:33.75em){.block-list__container{padding-left:3rem;padding-right:3rem}}@media (min-width:60em){.block-list__container{padding-left:6rem;padding-right:6rem}}@media (min-width:52.5em){.block-list__row{*zoom:1;margin-left:-1.5rem;margin-right:-1.5rem}.block-list__row:after,.block-list__row:before{content:" ";display:table}.block-list__row:after{clear:both}}.block-list--numbered .block-list__row{padding-top:.5rem}@media (min-width:52.5em){.block-list__col{display:block;box-sizing:border-box;float:left;width:83.33333%;padding-left:1.5rem;padding-right:1.5rem;min-height:1px}.block-list__col:first-child{margin-left:8.33333%}}@media (min-width:60em){.block-list__col{width:83.33333%}.block-list__col:first-child{margin-left:8.33333%}}.block-image{padding:3rem 0;transition:padding .5s}.block-image__caption,.block-image__paragraph,.block-image__text{word-wrap:break-word}.block-image__text p{margin-bottom:1.7rem;font-family:merriweather,serif;font-size:1.7rem;font-weight:400;line-height:2}.block-image__text p:last-child{margin-bottom:0}@media print{.block-image__text p{font-size:1.3rem}.block-image__text p strong{font-size:1.5rem}}.block-image__image{position:relative;width:100%}.block-image--hero .block-image__caption{padding:1.3rem 0;margin:.75rem 8.33333% 0;border-bottom:.1rem solid rgba(49,53,55,.2);font-size:1.2rem}.block-image--hero .block-image__caption p{font-size:inherit;margin:0}.block-image--full,.block-image--full .block-image__image{background-position:50%;background-size:cover}.block-image--full .block-image__image{position:relative;width:100%;max-height:70rem;min-height:20rem;overflow:hidden;background-repeat:no-repeat}.block-image--full .block-image__image>img{display:block;opacity:0;max-height:100%;max-width:100%}.block-image--full .block-image__caption{padding:1.3rem 0;margin:.75rem 0 0;border-bottom:.1rem solid rgba(49,53,55,.2);font-size:1.2rem}.block-image--full .block-image__caption p{font-size:inherit}.block-image--text-aside .block-image__figure{margin-bottom:3rem}.block-image--text-aside .block-image__image{position:relative;width:100%;background:transparent}@media (min-width:48em){.block-image--text-aside .block-image__image{margin-bottom:0}}@media (max-width:47.9375em){.block-image--text-aside.block-image--reverse .block-image__text{margin-bottom:3rem}.block-image--text-aside.block-image--reverse .block-image__figure{margin-bottom:0}}@media (min-width:48em){.block-image--text-aside.block-image--large .block-image__figure{padding-right:3rem}.block-image--text-aside.block-image--large.block-image--reverse .block-image__figure{padding-right:0;padding-left:3rem}.block-image--text-aside .block-image__text{padding-left:3rem}.block-image--text-aside.block-image--reverse .block-image__text{padding-right:3rem;padding-left:0}.block-image--text-aside.block-image--large.block-image--reverse .block-image__text,.block-image--text-aside.block-image--large .block-image__text{padding-left:0;padding-right:0}}.block-image--overlay{color:#fff}.block-image--overlay .block-image__figure{position:relative;display:flex;flex-direction:column;justify-content:center;min-height:40rem}.block-image--overlay .block-image__image{position:absolute;top:0;left:0;right:0;bottom:0;overflow:hidden;background-position:50%;background-size:cover;background-repeat:no-repeat}.block-image--overlay .block-image__image>img{display:block;opacity:0;max-height:100%;max-width:100%}.block-image--overlay .block-image__overlay{position:absolute;top:0;left:0;right:0;bottom:0}.block-image--overlay .block-image__caption,.block-image--text-aside .block-image__caption{padding:1.5rem 0 1rem;margin:0 8.33333%;font-size:1.2rem;line-height:2;border-bottom:.1rem solid rgba(49,53,55,.2)}.block-image--overlay .block-image__caption p,.block-image--text-aside .block-image__caption p{font-size:inherit}.block-image--overlay .block-image__paragraph{position:relative;margin:9rem 0;padding-top:3.5rem;font-size:3.2rem}@media print{.block-image--overlay .block-image__paragraph{font-size:2.2rem}}.block-image--overlay .block-image__paragraph p{line-height:1.5;font-family:lato,sans-serif;font-weight:inherit;font-size:inherit;color:#fff}@media print{.block-image--overlay .block-image__paragraph p{font-size:2.2rem}}.block-image--overlay .block-image__paragraph:before{content:"";position:absolute;top:0;left:0;width:7.6rem;height:.5rem;background-color:#fff}@media print{.block-image--overlay .block-image__paragraph:before{height:.2rem}}.block-image__container{box-sizing:content-box;margin-left:auto;margin-right:auto;padding-left:2rem;padding-right:2rem;max-width:92rem}@media (min-width:33.75em){.block-image__container{padding-left:3rem;padding-right:3rem}}@media (min-width:60em){.block-image__container{padding-left:6rem;padding-right:6rem}}.block-image--overlay .block-image__container{box-sizing:border-box;width:100%}@media (min-width:48em){.block-image--overlay .block-image__container{box-sizing:content-box}}@media (min-width:90em){.block-image--text-aside.block-image--reverse .block-image__row{justify-content:flex-end}}@media (min-width:48em){.block-image__row{*zoom:1;margin-left:-1.5rem;margin-right:-1.5rem}.block-image__row:after,.block-image__row:before{content:" ";display:table}.block-image__row:after{clear:both}.block-image__col{display:block;box-sizing:border-box;float:left;width:100%;padding-left:1.5rem;padding-right:1.5rem;min-height:1px}.block-image__col:first-child{margin-left:0}.block-image--text-aside .block-image__row{display:flex;align-items:center;justify-content:space-around}.block-image--text-aside.block-image--small .block-image__col:first-child{width:41.66667%}.block-image--text-aside.block-image--small .block-image__col:last-child{width:58.33333%}}@media (min-width:48em) and (min-width:90em){.block-image--text-aside.block-image--small .block-image__col:first-child{width:50%;margin-left:-8.33333%}}@media (min-width:48em){.block-image--text-aside.block-image--large .block-image__col:first-child{width:75%}.block-image--text-aside.block-image--large .block-image__col:last-child{width:25%}}@media (min-width:48em) and (min-width:90em){.block-image--text-aside.block-image--large .block-image__col:first-child{width:83.33333%;margin-left:-8.33333%}}@media (min-width:48em){.block-image--text-aside .block-image__col:first-child,.block-image--text-aside .block-image__col:last-child{width:50%}}@media (min-width:48em) and (min-width:90em){.block-image--text-aside .block-image__col:first-child{width:58.33333%;margin-left:-8.33333%}}@media (min-width:48em){.block-image--text-aside.block-image--reverse .block-image__col:first-child,.block-image--text-aside.block-image--reverse .block-image__col:last-child{width:50%}}@media (min-width:48em) and (min-width:90em){.block-image--text-aside.block-image--reverse .block-image__col:last-child{width:58.33333%;margin-left:0;margin-right:-8.33333%}}@media (min-width:48em){.block-image--text-aside.block-image--reverse.block-image--small .block-image__col:first-child{width:58.33333%}.block-image--text-aside.block-image--reverse.block-image--small .block-image__col:last-child{width:41.66667%}}@media (min-width:48em) and (min-width:90em){.block-image--text-aside.block-image--reverse.block-image--small .block-image__col:first-child{width:58.33333%}.block-image--text-aside.block-image--reverse.block-image--small .block-image__col:last-child{width:50%;margin-left:0;margin-right:-8.33333%}}@media (min-width:48em){.block-image--text-aside.block-image--reverse.block-image--large .block-image__col:first-child{width:25%}.block-image--text-aside.block-image--reverse.block-image--large .block-image__col:last-child{width:75%}}@media (min-width:48em) and (min-width:90em){.block-image--text-aside.block-image--reverse.block-image--large .block-image__col:first-child{width:25%}.block-image--text-aside.block-image--reverse.block-image--large .block-image__col:last-child{width:83.33333%;margin-left:0;margin-right:-8.33333%}}@media (min-width:48em){.block-image--overlay .block-image__col{width:58.33333%}}.block-image--dark .block-image__caption{border-bottom-color:#fff}.block-image--dark .block-image__caption p{color:#fff}.img{position:relative}.img,.img-img{max-width:100%}.img-img{display:block;margin:auto;max-height:38rem}.bubble__figure .img-img{max-height:100rem}.block-gallery .img-img,.block-image .img-img{max-height:90rem}.block-image--full .img-img{max-height:38rem}.img-zoom{cursor:pointer;cursor:zoom-in}.img-btn{display:inline-flex;align-items:center;justify-content:center;position:absolute;right:1rem;bottom:1rem;width:3.2rem;height:3.2rem;border-radius:3px;background-color:hsla(0,0%,100%,.5);box-shadow:0 0 1px rgba(0,0,0,.5)}.img-btn-symbol{width:2rem;height:2rem;fill:#313537}.block-gallery{position:relative;padding:3rem 0;transition:padding .5s}@media print{.block-gallery{animation:none}}.block-gallery p{margin-bottom:1.7rem;font-family:merriweather,serif;font-size:1.7rem;font-weight:400;line-height:1.5}.block-gallery__figure{margin-bottom:3rem}.block-gallery__image img{max-width:100%}.block-gallery__image{width:100%;background-position:50%;background-size:cover;background-repeat:no-repeat;margin-top:.4rem}.block-gallery__image img{opacity:0;display:block;width:100%}.block-gallery__image-btn{position:absolute;top:0;right:0;bottom:0;left:0;width:100%;height:100%;cursor:pointer;cursor:zoom-in}.block-gallery .slick-track{display:flex!important;flex-direction:row}.block-gallery--carousel .block-gallery__figure,.block-gallery--full-carousel .block-gallery__figure{margin-bottom:0;padding-bottom:.4rem}.block-gallery--carousel .block-gallery__captions,.block-gallery--carousel .block-gallery__images,.block-gallery--full-carousel .block-gallery__captions,.block-gallery--full-carousel .block-gallery__images{overflow:hidden}.block-gallery--carousel .block-gallery__captions .slick-slide.slick-active,.block-gallery--carousel .block-gallery__images .slick-slide.slick-active,.block-gallery--full-carousel .block-gallery__captions .slick-slide.slick-active,.block-gallery--full-carousel .block-gallery__images .slick-slide.slick-active{z-index:1}.block-gallery--carousel .block-gallery__slide,.block-gallery--full-carousel .block-gallery__slide{float:left;position:relative}.block-gallery--carousel .block-gallery__slide.slick-active,.block-gallery--full-carousel .block-gallery__slide.slick-active{z-index:2}.block-gallery--carousel .block-gallery__dots-list,.block-gallery--full-carousel .block-gallery__dots-list{display:flex!important;flex-direction:row;justify-content:center}.block-gallery--carousel .block-gallery__slider-container,.block-gallery--full-carousel .block-gallery__slider-container{width:90%;margin:auto}.block-gallery--carousel .block-gallery__dots-list>li,.block-gallery--full-carousel .block-gallery__dots-list>li{display:block;height:1.2rem;width:1.2rem;margin:2rem 1rem;font-size:0;border-radius:2rem;opacity:.28;background:#313537;box-shadow:0 0 0 0 #313537;cursor:pointer;transition:opacity .1s,background .2s,box-shadow .25s,width .3s,height .3s}.block-gallery--carousel .block-gallery__dots-list>li:not(.slick-active),.block-gallery--full-carousel .block-gallery__dots-list>li:not(.slick-active){box-shadow:0 0 0 0 #313537!important}.block-gallery--carousel .block-gallery__dots-list>li.slick-active,.block-gallery--full-carousel .block-gallery__dots-list>li.slick-active{height:1.2rem;width:1.2rem;opacity:1;box-shadow:0 0 0 .2rem #313537;background:transparent!important}.block-gallery--carousel .block-gallery__dots-list>li>button,.block-gallery--full-carousel .block-gallery__dots-list>li>button{display:block;opacity:0;width:1.2rem;height:1.2rem;text-indent:-999rem;cursor:pointer;border:none;overflow:hidden;outline:none}.block-gallery--carousel .block-gallery__controls{box-sizing:content-box;margin-left:auto;margin-right:auto;padding-left:2rem;padding-right:2rem;max-width:102rem;position:absolute;display:none;top:0;left:0;right:0;bottom:0;pointer-events:none;z-index:1}@media (min-width:33.75em){.block-gallery--carousel .block-gallery__controls{padding-left:3rem;padding-right:3rem}}@media (min-width:60em){.block-gallery--carousel .block-gallery__controls{padding-left:6rem;padding-right:6rem}}@media (min-width:33.75em){.block-gallery--carousel .block-gallery__controls{display:block}}.block-gallery__controls{margin-bottom:5.2rem}@media (min-width:80em){.block-gallery__controls--ie{width:100%}}@media (min-width:96.875em){.block-gallery__controls--ie-menu-open{width:100%}}.block-gallery--carousel .block-gallery__arrow,.block-gallery--full-carousel .block-gallery__arrow{position:absolute;top:0;bottom:0;width:8.33333%;text-indent:-999rem;overflow:hidden;cursor:pointer;pointer-events:auto}.block-gallery--carousel .block-gallery__arrow--next,.block-gallery--full-carousel .block-gallery__arrow--next{right:0}.block-gallery--carousel .block-gallery__arrow--prev,.block-gallery--full-carousel .block-gallery__arrow--prev{left:0}.block-gallery--carousel .block-gallery__arrow-icon,.block-gallery--full-carousel .block-gallery__arrow-icon{position:absolute;top:0;bottom:0;margin:auto 0;height:2.3rem;width:3rem;transform-origin:40% 50%}.block-gallery--carousel .block-gallery__arrow-icon:after,.block-gallery--carousel .block-gallery__arrow-icon:before,.block-gallery--full-carousel .block-gallery__arrow-icon:after,.block-gallery--full-carousel .block-gallery__arrow-icon:before{content:"";display:block;position:absolute;width:3rem;height:.3rem;background:#707070;transition:background .3s}.block-gallery--carousel .block-gallery__arrow--prev .block-gallery__arrow-icon,.block-gallery--full-carousel .block-gallery__arrow--prev .block-gallery__arrow-icon{left:0}.block-gallery--carousel .block-gallery__arrow--next .block-gallery__arrow-icon,.block-gallery--full-carousel .block-gallery__arrow--next .block-gallery__arrow-icon{right:0}.block-gallery--carousel .block-gallery__arrow--prev .block-gallery__arrow-icon:before,.block-gallery--full-carousel .block-gallery__arrow--prev .block-gallery__arrow-icon:before{top:0;left:0;transform:rotate(-45deg)}.block-gallery--carousel .block-gallery__arrow--prev .block-gallery__arrow-icon:after,.block-gallery--full-carousel .block-gallery__arrow--prev .block-gallery__arrow-icon:after{bottom:0;left:0;transform:rotate(45deg)}.block-gallery--carousel .block-gallery__arrow--next .block-gallery__arrow-icon:before,.block-gallery--full-carousel .block-gallery__arrow--next .block-gallery__arrow-icon:before{top:0;right:0;transform:rotate(45deg)}.block-gallery--carousel .block-gallery__arrow--next .block-gallery__arrow-icon:after,.block-gallery--full-carousel .block-gallery__arrow--next .block-gallery__arrow-icon:after{bottom:0;right:0;transform:rotate(-45deg)}.block-gallery--carousel .block-gallery__image{position:relative;width:100%;text-align:center}.block-gallery--carousel .block-gallery__image img{opacity:1;display:block;margin:auto;width:auto}.block-gallery--carousel .block-gallery__caption{padding:1.5rem 0 1rem;margin:0 8.33333%;border-bottom:.1rem solid #d6d7d7;font-size:1.2rem}.block-gallery--carousel .block-gallery__caption p{font-size:inherit;margin:0}.block-gallery--full-carousel .block-gallery__controls{position:absolute;top:0;left:0;right:0;bottom:0;pointer-events:none;z-index:1}.block-gallery--full-carousel .block-gallery__arrow{width:7rem;background:rgba(49,53,55,.24)}.block-gallery--full-carousel .block-gallery__arrow-icon{left:0;right:0;margin:auto}.block-gallery--full-carousel .block-gallery__arrow:hover .block-gallery__arrow-icon:after,.block-gallery--full-carousel .block-gallery__arrow:hover .block-gallery__arrow-icon:before{background:#fff}.block-gallery--full-carousel .block-gallery__image{max-height:70rem}.block-gallery--full-carousel .block-gallery__caption{padding:1.3rem 0;margin:-1.5rem 0 0;border-bottom:.1rem solid #d6d7d7;font-size:1.2rem}.block-gallery--full-carousel .block-gallery__caption p{font-size:inherit;margin:0}.block-gallery--fourcol .block-gallery__caption,.block-gallery--threecol .block-gallery__caption,.block-gallery--twocol .block-gallery__caption{padding:0;margin:0;font-size:1.2rem}.block-gallery--fourcol .block-gallery__caption p,.block-gallery--threecol .block-gallery__caption p,.block-gallery--twocol .block-gallery__caption p{font-size:inherit;margin:0}.block-gallery--fourcol .block-gallery__image,.block-gallery--threecol .block-gallery__image,.block-gallery--twocol .block-gallery__image{position:relative;width:100%;padding-bottom:100%;margin-bottom:2rem;background-position:50%;background-size:cover}.block-gallery--fourcol .block-gallery__image .img,.block-gallery--threecol .block-gallery__image .img,.block-gallery--twocol .block-gallery__image .img{display:block;position:absolute;top:0;left:0;width:100%;height:100%;overflow:hidden}.block-gallery--fourcol .block-gallery__image img,.block-gallery--threecol .block-gallery__image img,.block-gallery--twocol .block-gallery__image img{display:block;max-height:100%;max-width:none;width:auto;height:auto;margin:50% 0 0 50%;transform:translate(-50%,-50%)}.block-gallery__container{box-sizing:content-box;margin-left:auto;margin-right:auto;padding-left:2rem;padding-right:2rem;max-width:92rem;overflow:hidden}@media (min-width:33.75em){.block-gallery__container{padding-left:3rem;padding-right:3rem}}@media (min-width:60em){.block-gallery__container{padding-left:6rem;padding-right:6rem}}@media print{.block-gallery__container{padding:0}}@media (max-width:47.9375em){.block-gallery--fourcol .block-gallery__col,.block-gallery--threecol .block-gallery__col,.block-gallery--twocol .block-gallery__col{margin-bottom:3rem}.block-gallery--fourcol .block-gallery__col:last-child,.block-gallery--threecol .block-gallery__col:last-child,.block-gallery--twocol .block-gallery__col:last-child{margin-bottom:0}}@media (min-width:37.5em){.block-gallery__row--slide-row,.block-gallery__row>div{*zoom:1;margin-left:-.75rem;margin-right:-.75rem;display:flex;flex-wrap:wrap}.block-gallery__row--slide-row:after,.block-gallery__row--slide-row:before,.block-gallery__row>div:after,.block-gallery__row>div:before{content:" ";display:table}.block-gallery__row--slide-row:after,.block-gallery__row>div:after{clear:both}.block-gallery__row--slide-row:after,.block-gallery__row--slide-row:before,.block-gallery__row>div:after,.block-gallery__row>div:before{display:none}.block-gallery__col{display:block;box-sizing:border-box;float:left;width:100%;padding-left:.75rem;padding-right:.75rem;min-height:1px;float:none}.block-gallery--fourcol .block-gallery__col,.block-gallery--twocol .block-gallery__col{width:50%}}@media print and (min-width:37.5em){.block-gallery--fourcol .block-gallery__col,.block-gallery--twocol .block-gallery__col{width:25%}}@media (min-width:37.5em){.block-gallery--threecol .block-gallery__col{width:33.33333%}}@media (min-width:48em){.block-gallery--fourcol .block-gallery__col{width:25%}}.block-divider{padding:3rem 0;transition:padding .5s}.block-divider__wrap{box-sizing:content-box;margin-left:auto;margin-right:auto;padding-left:2rem;padding-right:2rem;max-width:92rem}@media (min-width:33.75em){.block-divider__wrap{padding-left:3rem;padding-right:3rem}}@media (min-width:60em){.block-divider__wrap{padding-left:6rem;padding-right:6rem}}.block-divider__wrap:before{content:"";display:block;margin:0 -8.33333%;opacity:.1;border-top:.1rem solid #000}.block-divider--numbered .block-divider__wrap{padding:2.5rem 0}.block-divider--numbered .block-divider__wrap:before{border-top-width:.1rem;opacity:.3}.block-divider--numbered .block-divider__wrap:after{content:attr(data-number);position:relative;display:block;margin:-2.6rem auto;width:5rem;height:5rem;line-height:3em;font-family:lato,sans-serif;font-weight:700;text-align:center;color:#fff;border-radius:50%;background:#e9e9e9}.block-divider--spacing{height:10px;overflow:hidden}.block-divider--spacing .block-divider__wrap:before{display:none}.slick-slider{position:relative;display:block;box-sizing:border-box;-webkit-user-select:none;touch-action:pan-y;-webkit-tap-highlight-color:transparent}.slick-slider .slick-track{transform:translateZ(0)}.slick-list{position:relative;overflow:hidden;display:block;margin:0;padding:0}.slick-list:focus{outline:none}.slick-list .dragging{cursor:pointer;cursor:hand}.slick-list .dragging img{pointer-events:none}.slick-track{position:relative;left:0;top:0;display:block}.slick-track:after,.slick-track:before{content:"";display:table}.slick-track:after{clear:both}.slick-slide{float:left;height:100%;min-height:1px;display:none}.slick-slide img{display:block}[dir=rtl] .slick-slide{float:right}.slick-initialized .slick-slide{display:block}.slick-vertical .slick-slide{display:block;height:auto;border:1px solid transparent}.slick-loading .slick-slide,.slick-loading .slick-track{visibility:hidden}.slick-dots{position:absolute;bottom:-45px;list-style:none;display:block;text-align:center;padding:0;width:100%}.slick-dots li{display:inline-block;position:relative;height:14px;width:14px;margin:0 3px;padding:0;cursor:pointer}.slick-dots li button{border:0;background:transparent;display:block;height:20px;width:20px;outline:none;line-height:0;font-size:0;color:transparent;padding:5px;cursor:pointer}.slick-dots li button:focus,.slick-dots li button:hover{outline:none}.slick-dots li button:focus:before,.slick-dots li button:hover:before{opacity:1}.slick-dots li button:before{position:absolute;top:0;left:0;content:"";background-color:#fff;width:10px;height:10px;border-radius:50%;box-shadow:0 0 0 1px #666}.slick-dots li.slick-active button:before{background-color:#666;box-shadow:inset 0 0 0 1px #fff,0 0 0 1px #666}.blocks-slider{padding:3rem 0;transition:padding .5s}.blocks-slider__wrapper{background:#fff}.blocks-slider__container{box-sizing:content-box;margin-left:auto;margin-right:auto;padding-left:2rem;padding-right:2rem;max-width:92rem;overflow:hidden}@media (min-width:33.75em){.blocks-slider__container{padding-left:3rem;padding-right:3rem}}@media (min-width:60em){.blocks-slider__container{padding-left:6rem;padding-right:6rem}}@media (min-width:52.5em){.blocks-slider__row{*zoom:1;margin-left:-1.5rem;margin-right:-1.5rem}.blocks-slider__row:after,.blocks-slider__row:before{content:" ";display:table}.blocks-slider__row:after{clear:both}}@media (min-width:52.5em){.blocks-slider__col{display:block;box-sizing:border-box;float:left;width:83.33333%;padding-left:1.5rem;padding-right:1.5rem;min-height:1px}.blocks-slider__col:first-child{margin-left:8.33333%}}@media (min-width:52.5em){.lesson--open .blocks-slider__col{display:block;box-sizing:border-box;float:left;width:83.33333%;padding-left:1.5rem;padding-right:1.5rem;min-height:1px}.lesson--open .blocks-slider__col:first-child{margin-left:8.33333%}}@media (min-width:60em){.lesson--open .blocks-slider__col{width:100%}.lesson--open .blocks-slider__col:first-child{margin-left:0}}@media (min-width:67.5em){.lesson--open .blocks-slider__col{width:83.33333%}.lesson--open .blocks-slider__col:first-child{margin-left:8.33333%}}.blocks-slider__header{padding:3.5rem 3rem 0;font-weight:700;font-size:1.8rem;line-height:2.2222}.blocks-slider__content{border:1px solid #ddd;box-sizing:border-box;box-shadow:0 .4rem 1.2rem .2rem rgba(0,0,0,.05);font-weight:300;position:relative;margin-bottom:40px}.blocks-slider__slide{width:100%;height:100%;background:#fff;pointer-events:none}.blocks-slider__slide.slick-active{pointer-events:auto}.blocks-slider__description{padding:1rem 3rem 3rem;font-weight:300}.blocks-slider__embed{width:100%;margin-top:3rem;margin-bottom:0;padding:3rem;border:1px solid #ddd;border-radius:3px;box-sizing:border-box;background:#fff}.blocks-slider__image{width:100%;background-position:50%;background-size:cover}.blocks-slider__img{display:block;max-width:100%;visibility:hidden;width:100%}.blocks-slider .slick-list{background:#fff;overflow-y:auto}.blocks-slider .slick-dots{bottom:-25px;display:flex!important;justify-content:space-between;border-bottom:1px solid #eee;margin-left:20px;margin-right:20px;width:95%;width:calc(100% - 40px)}.blocks-slider .slick-dots li{margin-bottom:-9px;margin-left:-2px}.blocks-slider .slick-dots li:last-child{margin-right:-4px}.blocks-slider .slick-dots li button:before{width:8px;height:8px;border:1px solid #eee;box-shadow:none!important;transition:transform .3s,background .3s}.blocks-slider .slick-dots li.slick-active button:before,.blocks-slider .slick-dots li button:hover:before{transform:scale(1.5);background:#fff!important}.blocks-tabs{padding:3rem 0;transition:padding .5s}@media print{.blocks-tabs__description{font-size:1.3rem}}.blocks-tabs__wrapper{border:1px solid #ddd;box-sizing:border-box;box-shadow:0 .4rem 1.2rem .2rem rgba(0,0,0,.05)}.blocks-tabs__container{box-sizing:content-box;margin-left:auto;margin-right:auto;padding-left:2rem;padding-right:2rem;max-width:92rem;overflow:hidden}@media (min-width:33.75em){.blocks-tabs__container{padding-left:3rem;padding-right:3rem}}@media (min-width:60em){.blocks-tabs__container{padding-left:6rem;padding-right:6rem}}@media print{.blocks-tabs__container{padding:0}}@media (min-width:52.5em){.blocks-tabs__row{*zoom:1;margin-left:-1.5rem;margin-right:-1.5rem}.blocks-tabs__row:after,.blocks-tabs__row:before{content:" ";display:table}.blocks-tabs__row:after{clear:both}}@media (min-width:52.5em){.blocks-tabs__col{display:block;box-sizing:border-box;float:left;width:83.33333%;padding-left:1.5rem;padding-right:1.5rem;min-height:1px}}@media print and (min-width:52.5em){.blocks-tabs__col{float:none;width:100%}}@media (min-width:52.5em){.blocks-tabs__col:first-child{margin-left:8.33333%}}@media print and (min-width:52.5em){.blocks-tabs__col:first-child{margin-left:0}}@media (min-width:52.5em){.lesson--open .blocks-tabs__col{display:block;box-sizing:border-box;float:left;width:83.33333%;padding-left:1.5rem;padding-right:1.5rem;min-height:1px}.lesson--open .blocks-tabs__col:first-child{margin-left:8.33333%}}@media (min-width:60em){.lesson--open .blocks-tabs__col{width:100%}.lesson--open .blocks-tabs__col:first-child{margin-left:0}}@media (min-width:67.5em){.lesson--open .blocks-tabs__col{width:83.33333%}.lesson--open .blocks-tabs__col:first-child{margin-left:8.33333%}}.blocks-tabs--single .blocks-tabs__wrapper{min-height:300px;background:#fff}.blocks-tabs__header{display:flex;flex-wrap:nowrap;overflow-x:auto;overflow-y:hidden;-webkit-overflow-scrolling:touch;margin-right:-.1rem}.blocks-tabs__header-wrap{position:relative;height:8rem;overflow:hidden}.blocks-tabs__header-item{display:flex;align-items:center;justify-content:center;flex:0 1 100%;min-width:40%;padding:1rem .5rem;height:8rem;border:1px solid #ddd;border-top:none;border-left:none;background:#f5f5f5;color:#313537;text-transform:uppercase;text-align:center;text-decoration:none;font-size:1.2rem;line-height:1.66667;font-weight:700;letter-spacing:.12em;word-break:break-word;text-overflow:ellipsis;transition:background .3s,border .3s;outline-offset:-.3rem}@media (min-width:30em){.blocks-tabs__header-item{padding:1rem 2rem;min-width:30%}}@media (min-width:45em){.blocks-tabs__header-item{padding:1rem 2rem;min-width:23%}}@media print{.blocks-tabs__header-item{font-size:1rem;height:7rem;min-width:23%}}.blocks-tabs__header-item:last-child{border-right:none}.blocks-tabs__header-item:focus,.blocks-tabs__header-item:hover{background:#efefef}.blocks-tabs__header-item--active{background:#fff!important;border-bottom:1px solid transparent;cursor:default}.blocks-tabs__header-item--active:hover{background:inherit}.blocks-tabs__controls:after,.blocks-tabs__controls:before{content:"";position:absolute;top:0;height:7.9rem;width:8%;opacity:1;transition:opacity .6s;pointer-events:none}.blocks-tabs__controls:before{left:0;background:linear-gradient(90deg,#fff 0,hsla(0,0%,100%,0))}.blocks-tabs__controls:after{right:0;background:linear-gradient(270deg,#fff 0,hsla(0,0%,100%,0))}.blocks-tabs__controls.end:after,.blocks-tabs__controls.start:before{opacity:0}.blocks-tabs__arrow{position:absolute;display:flex;align-items:center;justify-content:center;top:.9rem;bottom:.9rem;padding:1rem;min-width:4.4rem;color:#fff;cursor:pointer;opacity:0;border-radius:.3rem;background:#50abf1;transition:opacity .3s;z-index:1}.blocks-tabs__arrow--prev{left:.9rem}.blocks-tabs__arrow--next{right:.9rem}.blocks-tabs__arrow.hidden,.touch .blocks-tabs__arrow{opacity:0;pointer-events:none}.blocks-tabs__header-wrap.mouse:not(.touch) .blocks-tabs__arrow:not(.hidden){opacity:1}.blocks-tabs__content{background:#fff;font-weight:300}.blocks-tabs--single .blocks-tabs__content{height:auto}.blocks-tabs__content-item{display:none;opacity:1;padding:2rem 3rem 3.5rem;background:#fff;transition:opacity .6s cubic-bezier(0,0,.3,1)}.blocks-tabs__content-item--will-enter{display:block;opacity:.01}.blocks-tabs__content-item--active{display:block;opacity:1}.blocks-tabs--single .blocks-tabs__content-item{position:static}.blocks-tabs__embed{margin-bottom:0;padding:3rem;border:1px solid #ddd;border-radius:3px;box-sizing:border-box;background:#fff}.blocks-tabs__embed,.blocks-tabs__image,.blocks-tabs__video{width:100%;margin-top:3rem}.blocks-tabs__image{background-position:50%;background-size:cover}.blocks-tabs__image .img-img{margin-left:0;margin-right:0}.blocks-tabs__img{display:block;max-width:100%;visibility:hidden;width:100%}.blocks-accordion{padding:3rem 0;transition:padding .5s}.blocks-accordion__container{box-sizing:content-box;margin-left:auto;margin-right:auto;padding-left:2rem;padding-right:2rem;max-width:92rem}@media (min-width:33.75em){.blocks-accordion__container{padding-left:3rem;padding-right:3rem}}@media (min-width:60em){.blocks-accordion__container{padding-left:6rem;padding-right:6rem}}@media (min-width:52.5em){.blocks-accordion__row{*zoom:1;margin-left:-1.5rem;margin-right:-1.5rem}.blocks-accordion__row:after,.blocks-accordion__row:before{content:" ";display:table}.blocks-accordion__row:after{clear:both}}@media (min-width:52.5em){.blocks-accordion__col{display:block;box-sizing:border-box;float:left;width:83.33333%;padding-left:1.5rem;padding-right:1.5rem;min-height:1px}.blocks-accordion__col:first-child{margin-left:8.33333%}}@media (min-width:52.5em){.lesson--open .blocks-accordion__col{display:block;box-sizing:border-box;float:left;width:83.33333%;padding-left:1.5rem;padding-right:1.5rem;min-height:1px}.lesson--open .blocks-accordion__col:first-child{margin-left:8.33333%}}@media (min-width:60em){.lesson--open .blocks-accordion__col{width:100%}.lesson--open .blocks-accordion__col:first-child{margin-left:0}}@media (min-width:67.5em){.lesson--open .blocks-accordion__col{width:83.33333%}.lesson--open .blocks-accordion__col:first-child{margin-left:8.33333%}}.blocks-accordion__wrapper{border:1px solid #ddd;border-top:none;box-sizing:border-box;box-shadow:0 .4rem 1.2rem .2rem rgba(0,0,0,.05);position:relative}.blocks-accordion__item{box-sizing:border-box;border-top:1px solid #ddd;transition:transform .25s cubic-bezier(0,0,.3,1)}.blocks-accordion__header{padding:3rem;display:flex;width:100%;background:#fff;color:#282828;border:none;border-left:4px solid transparent;text-align:left;font-family:lato,sans-serif;font-weight:700;font-size:1.8rem;line-height:2.2222;text-decoration:none;cursor:pointer;transition:border .3s}@media print{.blocks-accordion__header{width:inherit}}.blocks-accordion__header:active{color:inherit;background:#fff}.blocks-accordion__header:hover .blocks-accordion__toggler{color:#313537}.blocks-accordion__title-wrap{width:100%;min-width:0}@media print{.blocks-accordion__description{font-size:1.3rem}}.blocks-accordion__title{width:100%;line-height:1.4;background:none;border:0;outline:none;font-size:1.8rem;font-weight:700;text-overflow:ellipsis;word-wrap:break-word}@media print{.blocks-accordion__title{font-size:1.5rem}}.blocks-accordion__item--closed .blocks-accordion__title{white-space:nowrap;overflow:hidden;text-overflow:ellipsis}@media print{.blocks-accordion__item--closed .blocks-accordion__title{overflow:auto}}.blocks-accordion__toggler{margin-top:-.2rem;padding-left:3rem;color:#707070;font-weight:400;font-size:3rem;line-height:1;transition:color .3s}.blocks-accordion__content{display:none;background:#fff;padding:0 3rem 3.5rem;border-left:4px solid transparent;font-weight:300;opacity:0;transition:opacity .3s,border .3s}.blocks-accordion__content--will-enter{display:block;opacity:.01}.blocks-accordion__content--visible{display:block;opacity:1}.blocks-accordion__content>:first-child{margin-top:0!important}.blocks-accordion__content ol,.blocks-accordion__content ul{padding-top:1.4rem}.blocks-accordion__content li:first-child{margin-top:0}@media print{.blocks-accordion__content{display:block;opacity:1}}.blocks-accordion__media .media-group .img{margin-bottom:0}.blocks-accordion__embed{width:100%;margin-top:3rem;margin-bottom:0;padding:3rem;border:1px solid #ddd;border-radius:3px;box-sizing:border-box;background:#fff}.blocks-accordion__image,.blocks-accordion__video{width:100%;margin-top:3rem;background-position:50%;background-size:cover}.blocks-accordion__image .img-img{margin-left:0;margin-right:0}.blocks-accordion__img{display:block;max-width:100%;visibility:hidden;width:100%}.media-group .embed,.media-group .figure-video,.media-group .img{margin-bottom:4rem}.embed--rich .embed__readMore,.embed__provider{font-size:1.2rem;line-height:1.4rem;font-weight:800;letter-spacing:.06rem;text-transform:uppercase;margin-bottom:.6rem}.embed--rich .embed__readMore,.embed--rich .embed__title a,.embed__provider a{text-decoration:none;color:#313537;transition:color .15s}.embed__providerIcon{display:inline-block;max-height:1.4rem;margin-right:.5rem}.embed__providerIcon,.embed__providerName{vertical-align:middle}.embed__img{max-width:100%;max-height:38rem}@media print{.embed__img{max-height:30rem}}.embed__title{font-size:1.6rem;line-height:2.4rem;font-weight:700;color:#707070}.embed--rich .embed__title{font-size:2.8rem;line-height:3.4rem;margin:1rem 0}@media print{.embed--rich .embed__title{font-size:2.2rem}}.embed__description,.embed__readMore{color:#707070;font-size:1.4rem;line-height:2.4rem}.embed--rich .embed__description{font-weight:300}.embed--rich .embed__readMore{display:inline-block;margin-top:1rem}.embed--rich .embed__readMore .icon{margin-left:.6rem;font-size:1rem;font-weight:700}.embed__media-wrap{position:relative;height:0;width:100%;padding-bottom:56.25%}.embed__media-wrap--ms_browser:focus{outline-width:2px;outline-style:dotted}.embed__title+.embed__media-wrap{margin-top:1rem}.embed__media{position:absolute;top:0;left:0;width:100%!important;height:100%!important}.embed--iframe{position:relative;padding-bottom:56.25%;height:0;overflow:hidden;max-width:100%;margin-bottom:2rem}.embed-authoring__embed .embed--iframe{margin-top:3rem}.embed--iframe iframe{position:absolute;top:0;left:0;width:100%;height:100%}.embed--link{position:relative;padding-left:1.5rem}.embed--link:before{content:"";position:absolute;left:0;top:.5rem;bottom:.5rem;width:3px;background-color:#ededed}.embed--rich.embed--link{padding-left:0}.embed--rich.embed--link:before{display:none}.video-js .vjs-big-play-button .vjs-icon-placeholder:before,.video-js .vjs-modal-dialog,.vjs-button>.vjs-icon-placeholder:before,.vjs-modal-dialog .vjs-modal-dialog-content{position:absolute;top:0;left:0;width:100%;height:100%}.video-js .vjs-big-play-button .vjs-icon-placeholder:before,.vjs-button>.vjs-icon-placeholder:before{text-align:center}@font-face{font-family:VideoJS;src:url(data:application/font-woff;charset=utf-8;base64,d09GRgABAAAAABDkAAsAAAAAG6gAAQAAAAAAAAAAAAAAAAAAAAAAAAAAAABHU1VCAAABCAAAADsAAABUIIslek9TLzIAAAFEAAAAPgAAAFZRiV3hY21hcAAAAYQAAADaAAADPv749/pnbHlmAAACYAAAC3AAABHQZg6OcWhlYWQAAA3QAAAAKwAAADYZw251aGhlYQAADfwAAAAdAAAAJA+RCLFobXR4AAAOHAAAABMAAACM744AAGxvY2EAAA4wAAAASAAAAEhF6kqubWF4cAAADngAAAAfAAAAIAE0AIFuYW1lAAAOmAAAASUAAAIK1cf1oHBvc3QAAA/AAAABJAAAAdPExYuNeJxjYGRgYOBiMGCwY2BycfMJYeDLSSzJY5BiYGGAAJA8MpsxJzM9kYEDxgPKsYBpDiBmg4gCACY7BUgAeJxjYGS7wTiBgZWBgaWQ5RkDA8MvCM0cwxDOeI6BgYmBlZkBKwhIc01hcPjI+FGJHcRdyA4RZgQRADK3CxEAAHic7dFZbsMgAEXRS0ycyZnnOeG7y+qC8pU1dHusIOXxuoxaOlwZYWQB0Aea4quIEN4E9LzKbKjzDeM6H/mua6Lmc/p8yhg0lvdYx15ZG8uOLQOGjMp3EzqmzJizYMmKNRu27Nhz4MiJMxeu3Ljz4Ekqm7T8P52G8PP3lnTOVk++Z6iN6QZzNN1F7ptuN7eGOjDUoaGODHVsuvU8MdTO9Hd5aqgzQ50b6sJQl4a6MtS1oW4MdWuoO0PdG+rBUI+GejLUs6FeDPVqqDdDvRvqw1CfhpqM9At0iFLaAAB4nJ1YDXBTVRZ+5/22TUlJ8we0pHlJm7RJf5O8F2j6EymlSPkpxaL8U2xpa3DKj0CBhc2IW4eWKSokIoLsuMqssM64f+jA4HSdWXXXscBq67IOs3FXZ1ZYWVyRFdo899yXtIBQZ90k7717zz3v3HPPOfd854YCCj9cL9dL0RQFOqCbGJnrHb5EayiKIWN8iA/hWBblo6hUWm8TtCDwE80WMJus/irwyxOdxeB0MDb14VNJHnXYoLLSl6FfCUYO9nYPTA8Epg9090LprfbBbZ2hY0UlJUXHQp3/vtWkS6EBv8+rPMq5u9692f/dNxJNiqwC1xPE9TCUgCsSdQWgE3XQD25lkG4CN2xmTcOXWBOyser6RN6KnGbKSbmQ3+d0OI1m2W8QzLLkI2sykrWAgJJEtA8vGGW/2Q+CmT3n8zS9wZwu2DCvtuZKZN3xkrLh36yCZuUomQSqGpY8t/25VfHVhw8z4ebGBtfLb0ya9PCaDc+8dGTvk2dsh6z7WzvowlXKUSWo9MJ15a3KrEP2loOr2Ojhw6iW6hf2BDdEccQvZGpaAy7YovSwq8kr7HGllxpd71rkS6G0Sf11sl9OvMK1+jwPPODxjUwkOim9CU3ix1wNjXDfmJSEn618Bs6lpWwUpU+8PCqLMY650zjq8VhCIP17NEKTx3eaLL+s5Pi6yJWaWjTHLR1jYzPSV9VF/6Ojdb/1kO3Mk3uhHC0x6gc1BjlKQ+nQFxTYdaJkZ7ySVxLBbhR1dsboNXp1tCYKW2LRaEzpYcIx2BKNxaL0ZaUnSqfFoiNhHKR/GkX6PWUSAaJelQaqZL1EpoHNsajSEyPSoJ9IjhIxTdjHLmwZvhRDOiFTY/YeQnvrVZmiTQtGncECXtFTBZLOVwwMRgoXHAkXzMzPn1nAJJ8jYSbMDaqN2waGLzNhih/bZynUBMpIWSg7VYi7DRx2m8ALkIdRCJwI6ArJx2EI8kaDWeTQKeAFk9fjl/1AvwktjQ1P7NjyMGQyfd4vjipX6M/i52D7Cq80kqlcxEcGXRr/FEcgs0u5uGgB4VWuMFfpdn2Re6Hi3PqzmxWKsz6+ae2Pn9hXXw/fqM859UiGC0oKYYILJBqJrsn1Z1E5qOs9rQCiUQRREjm8yJcbHF5cUJufX1vAHlefw0XgUoboS3ETfQlTxBC4SOtuE8VPRJTBSCQSjZCpk7Gqzu+masaZ2y7Zjehho4F3g82BNDkAHpORG4+OCS+f6JTPmtRn/PH1kch6d04sp7AQb25aQ/pqUyXeQ8vrebG8OYQdXOQ+585u0sdW9rqalzRURiJ+9F4MweRFrKUjl1GUYhH1A27WOHw5cTFSFPMo9EeUIGnQTZHIaJ7AHLaOKsOODaNF9jkBjYG2QEsQ2xjMUAx2bBEbeTBWMHwskBjngq56S/yfgkBnWBa4K9sqKtq2t1UI8S9He5XuBRbawAdatrQEAi30Aks2+LM8WeCbalVZkWNylvJ+dqJnzVb+OHlSoKW8nPCP7Rd+CcZ2DdWAGqJ2CBFOphgywFFCFBNtfAbGtNPBCwxvygHeYMZMY9ZboBqwq/pVrsbgN5tkv152ODlbMfiqwGMBgxa4Exz3QhovRIUp6acqZmQzRq0ypDXS2TPLT02YIkQETnOE445oOGxOmXAqUJNNG7XgupMjPq2ua9asrj5yY/yuKteO1Kx0YNJTufrirLe1mZnat7OL6rnUdCWenpW6I8mAnbsY8KWs1PuSovCW9A/Z25PQ24a7cNOqgmTkLmBMgh4THgc4b9k2IVv1/g/F5nGljwPLfOgHAzJzh45V/4+WenTzmMtR5Z7us2Tys909UHqrPY7KbckoxRvRHhmVc3cJGE97uml0R1S0jdULVl7EvZtDFVBF35N9cEdjpgmAiOlFZ+Dtoh93+D3zzHr8RRNZQhnCNMNbcegOvpEwZoL+06cJQ07h+th3fZ/7PVbVC6ngTAV/KoLFuO6+2KFcU651gEb5ugPSIb1D+Xp8V4+k3sEIGnw5mYe4If4k1lFYr6SCzmM2EQ8iWtmwjnBI9kTwe1TlfAmXh7H02by9fW2gsjKwtv0aaURKil4OdV7rDL1MXIFNrhdxohcZXYTnq47WisrKitaObbf5+yvkLi5J6lCNZZ+B6GC38VNBZBDidSS/+mSvh6s+srgC8pyKMvDtt+de3c9fU76ZPfuM8ud4Kv0fyP/LqfepMT/3oZxSqpZaTa1DaQYLY8TFsHYbWYsPoRhRWfL5eSSQbhUGgGC3YLbVMk6PitTFNGpAsNrC6D1VNBKgBHMejaiuRWEWGgsSDBTJjqWIl8kJLlsaLJ2tXDr6xGfT85bM2Q06a46x2HTgvdnV8z5YDy/27J4zt6x2VtkzjoYpkq36kaBr4eQSg7tyiVweWubXZugtadl58ydapfbORfKsDTuZ0OBgx4cfdjCf5tbWNITnL120fdOi1RV1C3uKGzNdwYLcMvZ3BxoPyTOCD1XvXTp7U10gWCVmTV9b3r2z0SkGWovb2hp9I89O8a2smlyaO8muMU+dRmtzp60IzAoFpjLr1n388boLyf0dRvxhsHZ0qbWqDkwqvvpkj4l0fY6EIXRi5sQSrAvsVYwXRy4qJ2EVtD1AN7a0HWth9ymvL1xc3WTUKK/TAHA/bXDVtVWfOMfuGxGZv4Ln/jVr9jc3j1yMv0tndmyt9Vq88Y9gH1wtLX3KWjot5++jWHgAoZZkQ14wGQ20Fli71UmKJAy4xKMSTGbVdybW7FDDAut9XpD5AzWrYO7zQ8qffqF8+Ynd/clrHcdyxGy3a/3+mfNnzC/cBsveTjnTvXf1o6vzOlZw7WtqtdmPK/Errz/6NNtD72zmNOZfbmYdTGHfoofqI79Oc+R2n1lrnL6pOm0Up7kwxhTW12Amm7WYkXR2qYrF2AmgmbAsxZjwy1xpg/m1Je2vrp8v/nz2xpmlBg4E9hrMU341wVpTOh/OfmGvAnra8q6uctr60ZQHV3Q+WMQJykMj8ZsWn2QBOmmHMB+m5pDIpTFonYigiaKAhGEiAHF7EliVnQkjoLVIMPtJpBKHYd3A8GYH9jJzrWwmHx5Qjp7vDAX0suGRym1vtm/9W1/HyR8vczfMs6Sk8DSv855/5dlX9oQq52hT8syyp2rx5Id17IAyAM3wIjQPMOHzytEB64q6D5zT91yNbnx3V/nqnd017S9Y0605k3izoXLpsxde2n38yoOV9s1LcjwzNjbdX6asnBVaBj/6/DwKwPkpcqbDG7BnsXoSqWnUAmottYF6jMSdVyYZh3zVXCjwTiwwHH6sGuRiEHQGzuRX6whZkp123oy1BWE2mEfJ/tvIRtM4ZM5bDXiMsPMaAKOTyc5uL57rqyyc5y5JE5pm1i2S2iUX0CcaQ6lC6Zog7JqSqZmYlosl2K6pwNA84zRnQW6SaALYZQGW5lhCtU/W34N6o+bKfZ8cf3/Cl/+iTX3wBzpOY4mRkeNf3rptycGSshQWgGbYt5jFc2e0+DglIrwl6DVWQ7BuwaJ3Xk1J4VL5urnLl/Wf+gHU/hZoZdKNym6lG+I34FaNeZKcSpJIo2IeCVvpdsDGfKvzJnAwmeD37Ow65ZWwSowpgwX5T69s/rB55dP5BcpgDKFV8p7q2sn/1uc93bVzT/w6UrCqDTWvfCq/oCD/qZXNoUj8BL5Kp6GU017frfNXkAtiiyf/SOCEeLqnd8R/Ql9GlCRfctS6k5chvIBuQ1zCCjoCHL2DHNHIXxMJ3kQeO8lbsUXONeSfA5EjcG6/E+KdhN4bP04vBhdi883+BFBzQbxFbvZzQeY9LNBZc0FNfn5NwfDn6rCTnTw6R8o+gfpf5hCom33cRuiTlss3KHmZjD+BPN+5gXuA2ziS/Q73mLxUkpbKN/eqwz5uK0X9F3h2d1V4nGNgZGBgAOJd776+iue3+crAzc4AAje5Bfcg0xz9YHEOBiYQBQA8FQlFAHicY2BkYGBnAAGOPgaG//85+hkYGVCBMgBGGwNYAAAAeJxjYGBgYB8EmKOPgQEAQ04BfgAAAAAAAA4AaAB+AMwA4AECAUIBbAGYAcICGAJYArQC4AMwA7AD3gQwBJYE3AUkBWYFigYgBmYGtAbqB1gIEghYCG4IhAi2COh4nGNgZGBgUGYoZWBnAAEmIOYCQgaG/2A+AwAYCQG2AHicXZBNaoNAGIZfE5PQCKFQ2lUps2oXBfOzzAESyDKBQJdGR2NQR3QSSE/QE/QEPUUPUHqsvsrXjTMw83zPvPMNCuAWP3DQDAejdm1GjzwS7pMmwi75XngAD4/CQ/oX4TFe4Qt7uMMbOzjuDc0EmXCP/C7cJ38Iu+RP4QEe8CU8pP8WHmOPX2EPz87TPo202ey2OjlnQSXV/6arOjWFmvszMWtd6CqwOlKHq6ovycLaWMWVydXKFFZnmVFlZU46tP7R2nI5ncbi/dDkfDtFBA2DDXbYkhKc+V0Bqs5Zt9JM1HQGBRTm/EezTmZNKtpcAMs9Yu6AK9caF76zoLWIWcfMGOSkVduvSWechqZsz040Ib2PY3urxBJTzriT95lipz+TN1fmAAAAeJxtkMl2wjAMRfOAhABlKm2h80C3+ajgCKKDY6cegP59TYBzukAL+z1Zsq8ctaJTTKPrsUQLbXQQI0EXKXroY4AbDDHCGBNMcYsZ7nCPB8yxwCOe8IwXvOIN7/jAJ76wxHfUqWX+OzgumWAjJMV17i0Ndlr6irLKO+qftdT7i6y4uFSUvCknay+lFYZIZaQcmfH/xIFdYn98bqhra1aKTM/6lWMnyaYirx1rFUQZFBkb2zJUtoXeJCeg0WnLtHeSFc3OtrnozNwqi0TkSpBMDB1nSde5oJXW23hTS2/T0LilglXX7dmFVxLnq5U0vYATHFk3zX3BOisoQHNDFDeZnqKDy9hRNawN7Vh727hFzcJ5c8TILrKZfH7tIPxAFP0BpLeJPA==) format("woff");font-weight:400;font-style:normal}.video-js .vjs-big-play-button .vjs-icon-placeholder:before,.video-js .vjs-play-control .vjs-icon-placeholder,.vjs-icon-play{font-family:VideoJS;font-weight:400;font-style:normal}.video-js .vjs-big-play-button .vjs-icon-placeholder:before,.video-js .vjs-play-control .vjs-icon-placeholder:before,.vjs-icon-play:before{content:"\f101"}.vjs-icon-play-circle{font-family:VideoJS;font-weight:400;font-style:normal}.vjs-icon-play-circle:before{content:"\f102"}.video-js .vjs-play-control.vjs-playing .vjs-icon-placeholder,.vjs-icon-pause{font-family:VideoJS;font-weight:400;font-style:normal}.video-js .vjs-play-control.vjs-playing .vjs-icon-placeholder:before,.vjs-icon-pause:before{content:"\f103"}.video-js .vjs-mute-control.vjs-vol-0 .vjs-icon-placeholder,.vjs-icon-volume-mute{font-family:VideoJS;font-weight:400;font-style:normal}.video-js .vjs-mute-control.vjs-vol-0 .vjs-icon-placeholder:before,.vjs-icon-volume-mute:before{content:"\f104"}.video-js .vjs-mute-control.vjs-vol-1 .vjs-icon-placeholder,.vjs-icon-volume-low{font-family:VideoJS;font-weight:400;font-style:normal}.video-js .vjs-mute-control.vjs-vol-1 .vjs-icon-placeholder:before,.vjs-icon-volume-low:before{content:"\f105"}.video-js .vjs-mute-control.vjs-vol-2 .vjs-icon-placeholder,.vjs-icon-volume-mid{font-family:VideoJS;font-weight:400;font-style:normal}.video-js .vjs-mute-control.vjs-vol-2 .vjs-icon-placeholder:before,.vjs-icon-volume-mid:before{content:"\f106"}.video-js .vjs-mute-control .vjs-icon-placeholder,.vjs-icon-volume-high{font-family:VideoJS;font-weight:400;font-style:normal}.video-js .vjs-mute-control .vjs-icon-placeholder:before,.vjs-icon-volume-high:before{content:"\f107"}.video-js .vjs-fullscreen-control .vjs-icon-placeholder,.vjs-icon-fullscreen-enter{font-family:VideoJS;font-weight:400;font-style:normal}.video-js .vjs-fullscreen-control .vjs-icon-placeholder:before,.vjs-icon-fullscreen-enter:before{content:"\f108"}.video-js.vjs-fullscreen .vjs-fullscreen-control .vjs-icon-placeholder,.vjs-icon-fullscreen-exit{font-family:VideoJS;font-weight:400;font-style:normal}.video-js.vjs-fullscreen .vjs-fullscreen-control .vjs-icon-placeholder:before,.vjs-icon-fullscreen-exit:before{content:"\f109"}.vjs-icon-square{font-family:VideoJS;font-weight:400;font-style:normal}.vjs-icon-square:before{content:"\f10a"}.vjs-icon-spinner{font-family:VideoJS;font-weight:400;font-style:normal}.vjs-icon-spinner:before{content:"\f10b"}.video-js.video-js:lang(en-AU) .vjs-subs-caps-button .vjs-icon-placeholder,.video-js.video-js:lang(en-GB) .vjs-subs-caps-button .vjs-icon-placeholder,.video-js.video-js:lang(en-IE) .vjs-subs-caps-button .vjs-icon-placeholder,.video-js.video-js:lang(en-NZ) .vjs-subs-caps-button .vjs-icon-placeholder,.video-js .vjs-subs-caps-button .vjs-icon-placeholder,.video-js .vjs-subtitles-button .vjs-icon-placeholder,.vjs-icon-subtitles{font-family:VideoJS;font-weight:400;font-style:normal}.video-js.video-js:lang(en-AU) .vjs-subs-caps-button .vjs-icon-placeholder:before,.video-js.video-js:lang(en-GB) .vjs-subs-caps-button .vjs-icon-placeholder:before,.video-js.video-js:lang(en-IE) .vjs-subs-caps-button .vjs-icon-placeholder:before,.video-js.video-js:lang(en-NZ) .vjs-subs-caps-button .vjs-icon-placeholder:before,.video-js .vjs-subs-caps-button .vjs-icon-placeholder:before,.video-js .vjs-subtitles-button .vjs-icon-placeholder:before,.vjs-icon-subtitles:before{content:"\f10c"}.video-js .vjs-captions-button .vjs-icon-placeholder,.video-js:lang(en) .vjs-subs-caps-button .vjs-icon-placeholder,.video-js:lang(fr-CA) .vjs-subs-caps-button .vjs-icon-placeholder,.vjs-icon-captions{font-family:VideoJS;font-weight:400;font-style:normal}.video-js .vjs-captions-button .vjs-icon-placeholder:before,.video-js:lang(en) .vjs-subs-caps-button .vjs-icon-placeholder:before,.video-js:lang(fr-CA) .vjs-subs-caps-button .vjs-icon-placeholder:before,.vjs-icon-captions:before{content:"\f10d"}.video-js .vjs-chapters-button .vjs-icon-placeholder,.vjs-icon-chapters{font-family:VideoJS;font-weight:400;font-style:normal}.video-js .vjs-chapters-button .vjs-icon-placeholder:before,.vjs-icon-chapters:before{content:"\f10e"}.vjs-icon-share{font-family:VideoJS;font-weight:400;font-style:normal}.vjs-icon-share:before{content:"\f10f"}.vjs-icon-cog{font-family:VideoJS;font-weight:400;font-style:normal}.vjs-icon-cog:before{content:"\f110"}.video-js .vjs-play-progress,.video-js .vjs-volume-level,.vjs-icon-circle,.vjs-seek-to-live-control .vjs-icon-placeholder{font-family:VideoJS;font-weight:400;font-style:normal}.video-js .vjs-play-progress:before,.video-js .vjs-volume-level:before,.vjs-icon-circle:before,.vjs-seek-to-live-control .vjs-icon-placeholder:before{content:"\f111"}.vjs-icon-circle-outline{font-family:VideoJS;font-weight:400;font-style:normal}.vjs-icon-circle-outline:before{content:"\f112"}.vjs-icon-circle-inner-circle{font-family:VideoJS;font-weight:400;font-style:normal}.vjs-icon-circle-inner-circle:before{content:"\f113"}.vjs-icon-hd{font-family:VideoJS;font-weight:400;font-style:normal}.vjs-icon-hd:before{content:"\f114"}.video-js .vjs-control.vjs-close-button .vjs-icon-placeholder,.vjs-icon-cancel{font-family:VideoJS;font-weight:400;font-style:normal}.video-js .vjs-control.vjs-close-button .vjs-icon-placeholder:before,.vjs-icon-cancel:before{content:"\f115"}.video-js .vjs-play-control.vjs-ended .vjs-icon-placeholder,.vjs-icon-replay{font-family:VideoJS;font-weight:400;font-style:normal}.video-js .vjs-play-control.vjs-ended .vjs-icon-placeholder:before,.vjs-icon-replay:before{content:"\f116"}.vjs-icon-facebook{font-family:VideoJS;font-weight:400;font-style:normal}.vjs-icon-facebook:before{content:"\f117"}.vjs-icon-gplus{font-family:VideoJS;font-weight:400;font-style:normal}.vjs-icon-gplus:before{content:"\f118"}.vjs-icon-linkedin{font-family:VideoJS;font-weight:400;font-style:normal}.vjs-icon-linkedin:before{content:"\f119"}.vjs-icon-twitter{font-family:VideoJS;font-weight:400;font-style:normal}.vjs-icon-twitter:before{content:"\f11a"}.vjs-icon-tumblr{font-family:VideoJS;font-weight:400;font-style:normal}.vjs-icon-tumblr:before{content:"\f11b"}.vjs-icon-pinterest{font-family:VideoJS;font-weight:400;font-style:normal}.vjs-icon-pinterest:before{content:"\f11c"}.video-js .vjs-descriptions-button .vjs-icon-placeholder,.vjs-icon-audio-description{font-family:VideoJS;font-weight:400;font-style:normal}.video-js .vjs-descriptions-button .vjs-icon-placeholder:before,.vjs-icon-audio-description:before{content:"\f11d"}.video-js .vjs-audio-button .vjs-icon-placeholder,.vjs-icon-audio{font-family:VideoJS;font-weight:400;font-style:normal}.video-js .vjs-audio-button .vjs-icon-placeholder:before,.vjs-icon-audio:before{content:"\f11e"}.vjs-icon-next-item{font-family:VideoJS;font-weight:400;font-style:normal}.vjs-icon-next-item:before{content:"\f11f"}.vjs-icon-previous-item{font-family:VideoJS;font-weight:400;font-style:normal}.vjs-icon-previous-item:before{content:"\f120"}.video-js .vjs-picture-in-picture-control .vjs-icon-placeholder,.vjs-icon-picture-in-picture-enter{font-family:VideoJS;font-weight:400;font-style:normal}.video-js .vjs-picture-in-picture-control .vjs-icon-placeholder:before,.vjs-icon-picture-in-picture-enter:before{content:"\f121"}.video-js.vjs-picture-in-picture .vjs-picture-in-picture-control .vjs-icon-placeholder,.vjs-icon-picture-in-picture-exit{font-family:VideoJS;font-weight:400;font-style:normal}.video-js.vjs-picture-in-picture .vjs-picture-in-picture-control .vjs-icon-placeholder:before,.vjs-icon-picture-in-picture-exit:before{content:"\f122"}.video-js{display:block;vertical-align:top;box-sizing:border-box;background-color:#000;position:relative;padding:0;line-height:1;font-weight:400;font-style:normal;font-family:Arial,Helvetica,sans-serif;word-break:normal}.video-js:-moz-full-screen{position:absolute}.video-js:-webkit-full-screen{width:100%!important;height:100%!important}.video-js[tabindex="-1"]{outline:0}.video-js *,.video-js :after,.video-js :before{box-sizing:inherit}.video-js ul{font-family:inherit;font-size:inherit;line-height:inherit;list-style-position:outside;margin:0}.video-js.vjs-4-3,.video-js.vjs-16-9,.video-js.vjs-fluid{width:100%;max-width:100%;height:0}.video-js.vjs-16-9{padding-top:56.25%}.video-js.vjs-4-3{padding-top:75%}.video-js.vjs-fill,.video-js .vjs-tech{width:100%;height:100%}.video-js .vjs-tech{position:absolute;top:0;left:0}body.vjs-full-window{padding:0;margin:0;height:100%}.vjs-full-window .video-js.vjs-fullscreen{position:fixed;overflow:hidden;z-index:1000;left:0;top:0;bottom:0;right:0}.video-js.vjs-fullscreen:not(.vjs-ios-native-fs){width:100%!important;height:100%!important;padding-top:0!important}.video-js.vjs-fullscreen.vjs-user-inactive{cursor:none}.vjs-hidden{display:none!important}.vjs-disabled{opacity:.5;cursor:default}.video-js .vjs-offscreen{height:1px;left:-9999px;position:absolute;top:0;width:1px}.vjs-lock-showing{display:block!important;opacity:1;visibility:visible}.vjs-no-js{padding:20px;color:#fff;background-color:#000;font-size:18px;font-family:Arial,Helvetica,sans-serif;text-align:center;width:300px;height:150px;margin:0 auto}.vjs-no-js a,.vjs-no-js a:visited{color:#66a8cc}.video-js .vjs-big-play-button{font-size:3em;line-height:1.5em;height:1.63332em;width:3em;display:block;position:absolute;top:10px;left:10px;padding:0;cursor:pointer;opacity:1;border:.06666em solid #fff;background-color:#2b333f;background-color:rgba(43,51,63,.7);border-radius:.3em;transition:all .4s}.vjs-big-play-centered .vjs-big-play-button{top:50%;left:50%;margin-top:-.81666em;margin-left:-1.5em}.video-js .vjs-big-play-button:focus,.video-js:hover .vjs-big-play-button{border-color:#fff;background-color:#73859f;background-color:rgba(115,133,159,.5);transition:all 0s}.vjs-controls-disabled .vjs-big-play-button,.vjs-error .vjs-big-play-button,.vjs-has-started .vjs-big-play-button,.vjs-using-native-controls .vjs-big-play-button{display:none}.vjs-has-started.vjs-paused.vjs-show-big-play-button-on-pause .vjs-big-play-button{display:block}.video-js button{background:0 0;border:none;color:inherit;display:inline-block;font-size:inherit;line-height:inherit;text-transform:none;text-decoration:none;transition:none;-webkit-appearance:none;-moz-appearance:none;appearance:none}.vjs-control .vjs-button{width:100%;height:100%}.video-js .vjs-control.vjs-close-button{cursor:pointer;height:3em;position:absolute;right:0;top:.5em;z-index:2}.video-js .vjs-modal-dialog{background:rgba(0,0,0,.8);background:linear-gradient(180deg,rgba(0,0,0,.8),hsla(0,0%,100%,0));overflow:auto}.video-js .vjs-modal-dialog>*{box-sizing:border-box}.vjs-modal-dialog .vjs-modal-dialog-content{font-size:1.2em;line-height:1.5;padding:20px 24px;z-index:1}.vjs-menu-button{cursor:pointer}.vjs-menu-button.vjs-disabled{cursor:default}.vjs-workinghover .vjs-menu-button.vjs-disabled:hover .vjs-menu{display:none}.vjs-menu .vjs-menu-content{display:block;padding:0;margin:0;font-family:Arial,Helvetica,sans-serif;overflow:auto}.vjs-menu .vjs-menu-content>*{box-sizing:border-box}.vjs-scrubbing .vjs-control.vjs-menu-button:hover .vjs-menu{display:none}.vjs-menu li{list-style:none;margin:0;padding:.2em 0;line-height:1.4em;font-size:1.2em;text-align:center;text-transform:lowercase}.js-focus-visible .vjs-menu li.vjs-menu-item:hover,.vjs-menu li.vjs-menu-item:focus,.vjs-menu li.vjs-menu-item:hover{background-color:#73859f;background-color:rgba(115,133,159,.5)}.js-focus-visible .vjs-menu li.vjs-selected:hover,.vjs-menu li.vjs-selected,.vjs-menu li.vjs-selected:focus,.vjs-menu li.vjs-selected:hover{background-color:#fff;color:#2b333f}.vjs-menu li.vjs-menu-title{text-align:center;text-transform:uppercase;font-size:1em;line-height:2em;padding:0;margin:0 0 .3em;font-weight:700;cursor:default}.vjs-menu-button-popup .vjs-menu{display:none;position:absolute;bottom:0;width:10em;left:-3em;height:0;margin-bottom:1.5em;border-top-color:rgba(43,51,63,.7)}.vjs-menu-button-popup .vjs-menu .vjs-menu-content{background-color:#2b333f;background-color:rgba(43,51,63,.7);position:absolute;width:100%;bottom:1.5em;max-height:15em}.vjs-layout-tiny .vjs-menu-button-popup .vjs-menu .vjs-menu-content,.vjs-layout-x-small .vjs-menu-button-popup .vjs-menu .vjs-menu-content{max-height:5em}.vjs-layout-small .vjs-menu-button-popup .vjs-menu .vjs-menu-content{max-height:10em}.vjs-layout-medium .vjs-menu-button-popup .vjs-menu .vjs-menu-content{max-height:14em}.vjs-layout-huge .vjs-menu-button-popup .vjs-menu .vjs-menu-content,.vjs-layout-large .vjs-menu-button-popup .vjs-menu .vjs-menu-content,.vjs-layout-x-large .vjs-menu-button-popup .vjs-menu .vjs-menu-content{max-height:25em}.vjs-menu-button-popup .vjs-menu.vjs-lock-showing,.vjs-workinghover .vjs-menu-button-popup.vjs-hover .vjs-menu{display:block}.video-js .vjs-menu-button-inline{transition:all .4s;overflow:hidden}.video-js .vjs-menu-button-inline:before{width:2.222222222em}.video-js .vjs-menu-button-inline.vjs-slider-active,.video-js .vjs-menu-button-inline:focus,.video-js .vjs-menu-button-inline:hover,.video-js.vjs-no-flex .vjs-menu-button-inline{width:12em}.vjs-menu-button-inline .vjs-menu{opacity:0;height:100%;width:auto;position:absolute;left:4em;top:0;padding:0;margin:0;transition:all .4s}.vjs-menu-button-inline.vjs-slider-active .vjs-menu,.vjs-menu-button-inline:focus .vjs-menu,.vjs-menu-button-inline:hover .vjs-menu{display:block;opacity:1}.vjs-no-flex .vjs-menu-button-inline .vjs-menu{display:block;opacity:1;position:relative;width:auto}.vjs-no-flex .vjs-menu-button-inline.vjs-slider-active .vjs-menu,.vjs-no-flex .vjs-menu-button-inline:focus .vjs-menu,.vjs-no-flex .vjs-menu-button-inline:hover .vjs-menu{width:auto}.vjs-menu-button-inline .vjs-menu-content{width:auto;height:100%;margin:0;overflow:hidden}.video-js .vjs-control-bar{display:none;width:100%;position:absolute;bottom:0;left:0;right:0;height:3em;background-color:#2b333f;background-color:rgba(43,51,63,.7)}.vjs-has-started .vjs-control-bar{display:flex;visibility:visible;opacity:1;transition:visibility .1s,opacity .1s}.vjs-has-started.vjs-user-inactive.vjs-playing .vjs-control-bar{visibility:visible;opacity:0;transition:visibility 1s,opacity 1s}.vjs-controls-disabled .vjs-control-bar,.vjs-error .vjs-control-bar,.vjs-using-native-controls .vjs-control-bar{display:none!important}.vjs-audio.vjs-has-started.vjs-user-inactive.vjs-playing .vjs-control-bar{opacity:1;visibility:visible}.vjs-has-started.vjs-no-flex .vjs-control-bar{display:table}.video-js .vjs-control{position:relative;text-align:center;margin:0;padding:0;height:100%;width:4em;flex:none}.vjs-button>.vjs-icon-placeholder:before{font-size:1.8em;line-height:1.67}.video-js .vjs-control:focus,.video-js .vjs-control:focus:before,.video-js .vjs-control:hover:before{text-shadow:0 0 1em #fff}.video-js .vjs-control-text{border:0;clip:rect(0 0 0 0);height:1px;overflow:hidden;padding:0;position:absolute;width:1px}.vjs-no-flex .vjs-control{display:table-cell;vertical-align:middle}.video-js .vjs-custom-control-spacer{display:none}.video-js .vjs-progress-control{cursor:pointer;flex:auto;display:flex;align-items:center;min-width:4em;touch-action:none}.video-js .vjs-progress-control.disabled{cursor:default}.vjs-live .vjs-progress-control{display:none}.vjs-liveui .vjs-progress-control{display:flex;align-items:center}.vjs-no-flex .vjs-progress-control{width:auto}.video-js .vjs-progress-holder{flex:auto;transition:all .2s;height:.3em}.video-js .vjs-progress-control .vjs-progress-holder{margin:0 10px}.video-js .vjs-progress-control:hover .vjs-progress-holder{font-size:1.6666666667em}.video-js .vjs-progress-control:hover .vjs-progress-holder.disabled{font-size:1em}.video-js .vjs-progress-holder .vjs-load-progress,.video-js .vjs-progress-holder .vjs-load-progress div,.video-js .vjs-progress-holder .vjs-play-progress{position:absolute;display:block;height:100%;margin:0;padding:0;width:0}.video-js .vjs-play-progress{background-color:#fff}.video-js .vjs-play-progress:before{font-size:.9em;position:absolute;right:-.5em;top:-.3333333333em;z-index:1}.video-js .vjs-load-progress{background:rgba(115,133,159,.5)}.video-js .vjs-load-progress div{background:rgba(115,133,159,.75)}.video-js .vjs-time-tooltip{background-color:#fff;background-color:hsla(0,0%,100%,.8);border-radius:.3em;color:#000;float:right;font-family:Arial,Helvetica,sans-serif;font-size:1em;padding:6px 8px 8px;pointer-events:none;position:absolute;top:-3.4em;visibility:hidden;z-index:1}.video-js .vjs-progress-holder:focus .vjs-time-tooltip{display:none}.video-js .vjs-progress-control:hover .vjs-progress-holder:focus .vjs-time-tooltip,.video-js .vjs-progress-control:hover .vjs-time-tooltip{display:block;font-size:.6em;visibility:visible}.video-js .vjs-progress-control.disabled:hover .vjs-time-tooltip{font-size:1em}.video-js .vjs-progress-control .vjs-mouse-display{display:none;position:absolute;width:1px;height:100%;background-color:#000;z-index:1}.vjs-no-flex .vjs-progress-control .vjs-mouse-display{z-index:0}.video-js .vjs-progress-control:hover .vjs-mouse-display{display:block}.video-js.vjs-user-inactive .vjs-progress-control .vjs-mouse-display{visibility:hidden;opacity:0;transition:visibility 1s,opacity 1s}.video-js.vjs-user-inactive.vjs-no-flex .vjs-progress-control .vjs-mouse-display{display:none}.vjs-mouse-display .vjs-time-tooltip{color:#fff;background-color:#000;background-color:rgba(0,0,0,.8)}.video-js .vjs-slider{position:relative;cursor:pointer;padding:0;margin:0 .45em;-webkit-touch-callout:none;-webkit-user-select:none;-moz-user-select:none;-ms-user-select:none;user-select:none;background-color:#73859f;background-color:rgba(115,133,159,.5)}.video-js .vjs-slider.disabled{cursor:default}.video-js .vjs-slider:focus{text-shadow:0 0 1em #fff;box-shadow:0 0 1em #fff}.video-js .vjs-mute-control{cursor:pointer;flex:none}.video-js .vjs-volume-control{cursor:pointer;margin-right:1em;display:flex}.video-js .vjs-volume-control.vjs-volume-horizontal{width:5em}.video-js .vjs-volume-panel .vjs-volume-control{visibility:visible;opacity:0;width:1px;height:1px;margin-left:-1px}.video-js .vjs-volume-panel{transition:width 1s}.video-js .vjs-volume-panel.vjs-hover .vjs-mute-control~.vjs-volume-control,.video-js .vjs-volume-panel.vjs-hover .vjs-volume-control,.video-js .vjs-volume-panel .vjs-volume-control.vjs-slider-active,.video-js .vjs-volume-panel .vjs-volume-control:active,.video-js .vjs-volume-panel:active .vjs-volume-control,.video-js .vjs-volume-panel:focus .vjs-volume-control{visibility:visible;opacity:1;position:relative;transition:visibility .1s,opacity .1s,height .1s,width .1s,left 0s,top 0s}.video-js .vjs-volume-panel.vjs-hover .vjs-mute-control~.vjs-volume-control.vjs-volume-horizontal,.video-js .vjs-volume-panel.vjs-hover .vjs-volume-control.vjs-volume-horizontal,.video-js .vjs-volume-panel .vjs-volume-control.vjs-slider-active.vjs-volume-horizontal,.video-js .vjs-volume-panel .vjs-volume-control:active.vjs-volume-horizontal,.video-js .vjs-volume-panel:active .vjs-volume-control.vjs-volume-horizontal,.video-js .vjs-volume-panel:focus .vjs-volume-control.vjs-volume-horizontal{width:5em;height:3em;margin-right:0}.video-js .vjs-volume-panel.vjs-hover .vjs-mute-control~.vjs-volume-control.vjs-volume-vertical,.video-js .vjs-volume-panel.vjs-hover .vjs-volume-control.vjs-volume-vertical,.video-js .vjs-volume-panel .vjs-volume-control.vjs-slider-active.vjs-volume-vertical,.video-js .vjs-volume-panel .vjs-volume-control:active.vjs-volume-vertical,.video-js .vjs-volume-panel:active .vjs-volume-control.vjs-volume-vertical,.video-js .vjs-volume-panel:focus .vjs-volume-control.vjs-volume-vertical{left:-3.5em;transition:left 0s}.video-js .vjs-volume-panel.vjs-volume-panel-horizontal.vjs-hover,.video-js .vjs-volume-panel.vjs-volume-panel-horizontal.vjs-slider-active,.video-js .vjs-volume-panel.vjs-volume-panel-horizontal:active{width:10em;transition:width .1s}.video-js .vjs-volume-panel.vjs-volume-panel-horizontal.vjs-mute-toggle-only{width:4em}.video-js .vjs-volume-panel .vjs-volume-control.vjs-volume-vertical{height:8em;width:3em;left:-3000em;transition:visibility 1s,opacity 1s,height 1s 1s,width 1s 1s,left 1s 1s,top 1s 1s}.video-js .vjs-volume-panel .vjs-volume-control.vjs-volume-horizontal{transition:visibility 1s,opacity 1s,height 1s 1s,width 1s,left 1s 1s,top 1s 1s}.video-js.vjs-no-flex .vjs-volume-panel .vjs-volume-control.vjs-volume-horizontal{width:5em;height:3em;visibility:visible;opacity:1;position:relative;transition:none}.video-js.vjs-no-flex .vjs-volume-control.vjs-volume-vertical,.video-js.vjs-no-flex .vjs-volume-panel .vjs-volume-control.vjs-volume-vertical{position:absolute;bottom:3em;left:.5em}.video-js .vjs-volume-panel{display:flex}.video-js .vjs-volume-bar{margin:1.35em .45em}.vjs-volume-bar.vjs-slider-horizontal{width:5em;height:.3em}.vjs-volume-bar.vjs-slider-vertical{width:.3em;height:5em;margin:1.35em auto}.video-js .vjs-volume-level{position:absolute;bottom:0;left:0;background-color:#fff}.video-js .vjs-volume-level:before{position:absolute;font-size:.9em}.vjs-slider-vertical .vjs-volume-level{width:.3em}.vjs-slider-vertical .vjs-volume-level:before{top:-.5em;left:-.3em}.vjs-slider-horizontal .vjs-volume-level{height:.3em}.vjs-slider-horizontal .vjs-volume-level:before{top:-.3em;right:-.5em}.video-js .vjs-volume-panel.vjs-volume-panel-vertical{width:4em}.vjs-volume-bar.vjs-slider-vertical .vjs-volume-level{height:100%}.vjs-volume-bar.vjs-slider-horizontal .vjs-volume-level{width:100%}.video-js .vjs-volume-vertical{width:3em;height:8em;bottom:8em;background-color:#2b333f;background-color:rgba(43,51,63,.7)}.video-js .vjs-volume-horizontal .vjs-menu{left:-2em}.vjs-poster{display:inline-block;vertical-align:middle;background-repeat:no-repeat;background-position:50% 50%;background-size:contain;background-color:#000;cursor:pointer;margin:0;padding:0;position:absolute;top:0;right:0;bottom:0;left:0;height:100%}.vjs-has-started .vjs-poster{display:none}.vjs-audio.vjs-has-started .vjs-poster{display:block}.vjs-using-native-controls .vjs-poster{display:none}.video-js .vjs-live-control{display:flex;align-items:flex-start;flex:auto;font-size:1em;line-height:3em}.vjs-no-flex .vjs-live-control{display:table-cell;width:auto;text-align:left}.video-js.vjs-liveui .vjs-live-control,.video-js:not(.vjs-live) .vjs-live-control{display:none}.video-js .vjs-seek-to-live-control{cursor:pointer;flex:none;display:inline-flex;height:100%;padding-left:.5em;padding-right:.5em;font-size:1em;line-height:3em;width:auto;min-width:4em}.vjs-no-flex .vjs-seek-to-live-control{display:table-cell;width:auto;text-align:left}.video-js.vjs-live:not(.vjs-liveui) .vjs-seek-to-live-control,.video-js:not(.vjs-live) .vjs-seek-to-live-control{display:none}.vjs-seek-to-live-control.vjs-control.vjs-at-live-edge{cursor:auto}.vjs-seek-to-live-control .vjs-icon-placeholder{margin-right:.5em;color:#888}.vjs-seek-to-live-control.vjs-control.vjs-at-live-edge .vjs-icon-placeholder{color:red}.video-js .vjs-time-control{flex:none;font-size:1em;line-height:3em;min-width:2em;width:auto;padding-left:1em;padding-right:1em}.video-js .vjs-current-time,.video-js .vjs-duration,.vjs-live .vjs-time-control,.vjs-no-flex .vjs-current-time,.vjs-no-flex .vjs-duration{display:none}.vjs-time-divider{display:none;line-height:3em}.vjs-live .vjs-time-divider{display:none}.video-js .vjs-play-control{cursor:pointer}.video-js .vjs-play-control .vjs-icon-placeholder{flex:none}.vjs-text-track-display{position:absolute;bottom:3em;left:0;right:0;top:0;pointer-events:none}.video-js.vjs-user-inactive.vjs-playing .vjs-text-track-display{bottom:1em}.video-js .vjs-text-track{font-size:1.4em;text-align:center;margin-bottom:.1em}.vjs-subtitles{color:#fff}.vjs-captions{color:#fc6}.vjs-tt-cue{display:block}video::-webkit-media-text-track-display{transform:translateY(-3em)}.video-js.vjs-user-inactive.vjs-playing video::-webkit-media-text-track-display{transform:translateY(-1.5em)}.video-js .vjs-fullscreen-control,.video-js .vjs-picture-in-picture-control{cursor:pointer;flex:none}.vjs-playback-rate .vjs-playback-rate-value,.vjs-playback-rate>.vjs-menu-button{position:absolute;top:0;left:0;width:100%;height:100%}.vjs-playback-rate .vjs-playback-rate-value{pointer-events:none;font-size:1.5em;line-height:2;text-align:center}.vjs-playback-rate .vjs-menu{width:4em;left:0}.vjs-error .vjs-error-display .vjs-modal-dialog-content{font-size:1.4em;text-align:center}.vjs-error .vjs-error-display:before{color:#fff;content:"X";font-family:Arial,Helvetica,sans-serif;font-size:4em;left:0;line-height:1;margin-top:-.5em;position:absolute;text-shadow:.05em .05em .1em #000;text-align:center;top:50%;vertical-align:middle;width:100%}.vjs-loading-spinner{display:none;position:absolute;top:50%;left:50%;margin:-25px 0 0 -25px;opacity:.85;text-align:left;border:6px solid rgba(43,51,63,.7);box-sizing:border-box;background-clip:padding-box;width:50px;height:50px;border-radius:25px;visibility:hidden}.vjs-seeking .vjs-loading-spinner,.vjs-waiting .vjs-loading-spinner{display:block;-webkit-animation:vjs-spinner-show 0s linear .3s forwards;animation:vjs-spinner-show 0s linear .3s forwards}.vjs-loading-spinner:after,.vjs-loading-spinner:before{content:"";position:absolute;margin:-6px;box-sizing:inherit;width:inherit;height:inherit;border-radius:inherit;opacity:1;border:inherit;border-color:#fff transparent transparent}.vjs-seeking .vjs-loading-spinner:after,.vjs-seeking .vjs-loading-spinner:before,.vjs-waiting .vjs-loading-spinner:after,.vjs-waiting .vjs-loading-spinner:before{-webkit-animation:vjs-spinner-spin 1.1s cubic-bezier(.6,.2,0,.8) infinite,vjs-spinner-fade 1.1s linear infinite;animation:vjs-spinner-spin 1.1s cubic-bezier(.6,.2,0,.8) infinite,vjs-spinner-fade 1.1s linear infinite}.vjs-seeking .vjs-loading-spinner:before,.vjs-waiting .vjs-loading-spinner:before{border-top-color:#fff}.vjs-seeking .vjs-loading-spinner:after,.vjs-waiting .vjs-loading-spinner:after{border-top-color:#fff;-webkit-animation-delay:.44s;animation-delay:.44s}@keyframes vjs-spinner-show{to{visibility:visible}}@-webkit-keyframes vjs-spinner-show{to{visibility:visible}}@keyframes vjs-spinner-spin{to{transform:rotate(1turn)}}@-webkit-keyframes vjs-spinner-spin{to{-webkit-transform:rotate(1turn)}}@keyframes vjs-spinner-fade{0%{border-top-color:#73859f}20%{border-top-color:#73859f}35%{border-top-color:#fff}60%{border-top-color:#73859f}to{border-top-color:#73859f}}@-webkit-keyframes vjs-spinner-fade{0%{border-top-color:#73859f}20%{border-top-color:#73859f}35%{border-top-color:#fff}60%{border-top-color:#73859f}to{border-top-color:#73859f}}.vjs-chapters-button .vjs-menu ul{width:24em}.video-js .vjs-subs-caps-button+.vjs-menu .vjs-captions-menu-item .vjs-menu-item-text .vjs-icon-placeholder{vertical-align:middle;display:inline-block;margin-bottom:-.1em}.video-js .vjs-subs-caps-button+.vjs-menu .vjs-captions-menu-item .vjs-menu-item-text .vjs-icon-placeholder:before{font-family:VideoJS;content:"";font-size:1.5em;line-height:inherit}.video-js .vjs-audio-button+.vjs-menu .vjs-main-desc-menu-item .vjs-menu-item-text .vjs-icon-placeholder{vertical-align:middle;display:inline-block;margin-bottom:-.1em}.video-js .vjs-audio-button+.vjs-menu .vjs-main-desc-menu-item .vjs-menu-item-text .vjs-icon-placeholder:before{font-family:VideoJS;content:" ";font-size:1.5em;line-height:inherit}.video-js:not(.vjs-fullscreen).vjs-layout-small .vjs-audio-button,.video-js:not(.vjs-fullscreen).vjs-layout-small .vjs-captions-button,.video-js:not(.vjs-fullscreen).vjs-layout-small .vjs-chapters-button,.video-js:not(.vjs-fullscreen).vjs-layout-small .vjs-current-time,.video-js:not(.vjs-fullscreen).vjs-layout-small .vjs-descriptions-button,.video-js:not(.vjs-fullscreen).vjs-layout-small .vjs-duration,.video-js:not(.vjs-fullscreen).vjs-layout-small .vjs-playback-rate,.video-js:not(.vjs-fullscreen).vjs-layout-small .vjs-remaining-time,.video-js:not(.vjs-fullscreen).vjs-layout-small .vjs-subtitles-button,.video-js:not(.vjs-fullscreen).vjs-layout-small .vjs-time-divider,.video-js:not(.vjs-fullscreen).vjs-layout-small .vjs-volume-control,.video-js:not(.vjs-fullscreen).vjs-layout-tiny .vjs-audio-button,.video-js:not(.vjs-fullscreen).vjs-layout-tiny .vjs-captions-button,.video-js:not(.vjs-fullscreen).vjs-layout-tiny .vjs-chapters-button,.video-js:not(.vjs-fullscreen).vjs-layout-tiny .vjs-current-time,.video-js:not(.vjs-fullscreen).vjs-layout-tiny .vjs-descriptions-button,.video-js:not(.vjs-fullscreen).vjs-layout-tiny .vjs-duration,.video-js:not(.vjs-fullscreen).vjs-layout-tiny .vjs-playback-rate,.video-js:not(.vjs-fullscreen).vjs-layout-tiny .vjs-remaining-time,.video-js:not(.vjs-fullscreen).vjs-layout-tiny .vjs-subtitles-button,.video-js:not(.vjs-fullscreen).vjs-layout-tiny .vjs-time-divider,.video-js:not(.vjs-fullscreen).vjs-layout-tiny .vjs-volume-control,.video-js:not(.vjs-fullscreen).vjs-layout-x-small .vjs-audio-button,.video-js:not(.vjs-fullscreen).vjs-layout-x-small .vjs-captions-button,.video-js:not(.vjs-fullscreen).vjs-layout-x-small .vjs-chapters-button,.video-js:not(.vjs-fullscreen).vjs-layout-x-small .vjs-current-time,.video-js:not(.vjs-fullscreen).vjs-layout-x-small .vjs-descriptions-button,.video-js:not(.vjs-fullscreen).vjs-layout-x-small .vjs-duration,.video-js:not(.vjs-fullscreen).vjs-layout-x-small .vjs-playback-rate,.video-js:not(.vjs-fullscreen).vjs-layout-x-small .vjs-remaining-time,.video-js:not(.vjs-fullscreen).vjs-layout-x-small .vjs-subtitles-button,.video-js:not(.vjs-fullscreen).vjs-layout-x-small .vjs-time-divider,.video-js:not(.vjs-fullscreen).vjs-layout-x-small .vjs-volume-control{display:none}.video-js:not(.vjs-fullscreen).vjs-layout-small .vjs-volume-panel.vjs-volume-panel-horizontal.vjs-slider-active,.video-js:not(.vjs-fullscreen).vjs-layout-small .vjs-volume-panel.vjs-volume-panel-horizontal:active,.video-js:not(.vjs-fullscreen).vjs-layout-small .vjs-volume-panel.vjs-volume-panel-horizontal:hover,.video-js:not(.vjs-fullscreen).vjs-layout-tiny .vjs-volume-panel.vjs-volume-panel-horizontal.vjs-slider-active,.video-js:not(.vjs-fullscreen).vjs-layout-tiny .vjs-volume-panel.vjs-volume-panel-horizontal:active,.video-js:not(.vjs-fullscreen).vjs-layout-tiny .vjs-volume-panel.vjs-volume-panel-horizontal:hover,.video-js:not(.vjs-fullscreen).vjs-layout-x-small .vjs-volume-panel.vjs-volume-panel-horizontal.vjs-slider-active,.video-js:not(.vjs-fullscreen).vjs-layout-x-small .vjs-volume-panel.vjs-volume-panel-horizontal:active,.video-js:not(.vjs-fullscreen).vjs-layout-x-small .vjs-volume-panel.vjs-volume-panel-horizontal:hover{width:auto}.video-js:not(.vjs-fullscreen).vjs-layout-tiny .vjs-subs-caps-button,.video-js:not(.vjs-fullscreen).vjs-layout-x-small:not(.vjs-live) .vjs-subs-caps-button,.video-js:not(.vjs-fullscreen).vjs-layout-x-small:not(.vjs-liveui) .vjs-subs-caps-button{display:none}.video-js:not(.vjs-fullscreen).vjs-layout-tiny .vjs-custom-control-spacer,.video-js:not(.vjs-fullscreen).vjs-layout-x-small.vjs-liveui .vjs-custom-control-spacer{flex:auto;display:block}.video-js:not(.vjs-fullscreen).vjs-layout-tiny.vjs-no-flex .vjs-custom-control-spacer,.video-js:not(.vjs-fullscreen).vjs-layout-x-small.vjs-liveui.vjs-no-flex .vjs-custom-control-spacer{width:auto}.video-js:not(.vjs-fullscreen).vjs-layout-tiny .vjs-progress-control,.video-js:not(.vjs-fullscreen).vjs-layout-x-small.vjs-liveui .vjs-progress-control{display:none}.vjs-modal-dialog.vjs-text-track-settings{background-color:#2b333f;background-color:rgba(43,51,63,.75);color:#fff;height:70%}.vjs-text-track-settings .vjs-modal-dialog-content{display:table}.vjs-text-track-settings .vjs-track-settings-colors,.vjs-text-track-settings .vjs-track-settings-controls,.vjs-text-track-settings .vjs-track-settings-font{display:table-cell}.vjs-text-track-settings .vjs-track-settings-controls{text-align:right;vertical-align:bottom}@supports (display:grid){.vjs-text-track-settings .vjs-modal-dialog-content{display:grid;grid-template-columns:1fr 1fr;grid-template-rows:1fr;padding:20px 24px 0}.vjs-track-settings-controls .vjs-default-button{margin-bottom:20px}.vjs-text-track-settings .vjs-track-settings-controls{grid-column:1/-1}.vjs-layout-small .vjs-text-track-settings .vjs-modal-dialog-content,.vjs-layout-tiny .vjs-text-track-settings .vjs-modal-dialog-content,.vjs-layout-x-small .vjs-text-track-settings .vjs-modal-dialog-content{grid-template-columns:1fr}}.vjs-track-setting>select{margin-right:1em;margin-bottom:.5em}.vjs-text-track-settings fieldset{margin:5px;padding:3px;border:none}.vjs-text-track-settings fieldset span{display:inline-block}.vjs-text-track-settings fieldset span>select{max-width:7.3em}.vjs-text-track-settings legend{color:#fff;margin:0 0 5px}.vjs-text-track-settings .vjs-label{position:absolute;clip:rect(1px 1px 1px 1px);clip:rect(1px,1px,1px,1px);display:block;margin:0 0 5px;padding:0;border:0;height:1px;width:1px;overflow:hidden}.vjs-track-settings-controls button:active,.vjs-track-settings-controls button:focus{outline-style:solid;outline-width:medium;background-image:linear-gradient(0deg,#fff 88%,#73859f)}.vjs-track-settings-controls button:hover{color:rgba(43,51,63,.75)}.vjs-track-settings-controls button{background-color:#fff;background-image:linear-gradient(-180deg,#fff 88%,#73859f);color:#2b333f;cursor:pointer;border-radius:2px}.vjs-track-settings-controls .vjs-default-button{margin-right:1em}@media print{.video-js>:not(.vjs-tech):not(.vjs-poster){visibility:hidden}}.vjs-resize-manager{position:absolute;top:0;left:0;width:100%;height:100%;border:none;z-index:-1000}.js-focus-visible .video-js :focus:not(.focus-visible),.video-js .vjs-menu :focus:not(:focus-visible),.video-js :focus:not(:focus-visible){outline:0;background:0 0}.videoContainer{position:relative;width:100%}.vjs-default-skin{position:absolute;top:0;left:0;width:100%!important;height:100%!important}.vjs-default-skin.vjs-paused.vjs-has-started .vjs-big-play-button{display:block}.video-js{font-size:10px;color:#fff}.video-js .vjs-big-play-button{font-size:4em;line-height:9.8rem;height:9.8rem;width:9.8rem;background-color:rgba(0,0,0,.3);border:none;border-radius:50%;top:50%;left:50%;margin-top:-4.9rem;margin-left:-4.9rem}.video-js .vjs-control-bar{height:7.5em;background-color:rgba(0,0,0,.3)}.video-js .vjs-control.vjs-fullscreen-control,.video-js .vjs-control.vjs-play-control,.video-js .vjs-control.vjs-remaining-time,.video-js .vjs-control.vjs-volume-panel{margin:0 .5em}.video-js .vjs-control.vjs-progress-control{margin:0 2em}.vjs-volume-panel{order:3}.vjs-volume-panel.vjs-volume-panel-horizontal{align-items:center}.video-js .vjs-volume-panel .vjs-mute-control:hover~.vjs-volume-panel.vjs-volume-panel-horizontal .vjs-volume-control.vjs-control.vjs-volume-horizontal,.vjs-volume-panel.vjs-volume-panel-horizontal .vjs-volume-control.vjs-control.vjs-volume-horizontal,.vjs-volume-panel.vjs-volume-panel-horizontal .vjs-volume-control.vjs-control.vjs-volume-horizontal:hover{height:auto!important}.vjs-volume-panel.vjs-volume-panel-horizontal .vjs-volume-control.vjs-control.vjs-volume-horizontal .vjs-volume-bar{margin-top:0;margin-bottom:0}.video-js .vjs-volume-vertical{background-color:rgba(0,0,0,.5);bottom:6em}.vjs-slider-vertical .vjs-volume-level{width:.2em}.vjs-slider-vertical .vjs-volume-level:before{left:-.4em}.video-js .vjs-time-control{font-family:Lato,sans-serif;font-weight:700;font-size:1.2em;line-height:6.35}.video-js .vjs-time-tooltip{font-family:Lato,sans-serif;font-weight:700;background-color:rgba(49,53,55,.6);border-radius:2em;color:#fff;font-size:1.2rem;padding:.2em 1em;min-width:5rem;white-space:nowrap}.video-js .vjs-progress-holder{height:.2em}.video-js .vjs-play-progress:before{font-size:1.4em;line-height:.9;top:-.4em}.video-js .vjs-progress-control:hover .vjs-progress-holder:focus .vjs-time-tooltip,.video-js .vjs-progress-control:hover .vjs-time-tooltip{font-size:1.2rem}.video-js .vjs-progress-control:hover .vjs-progress-holder:focus .vjs-time-tooltip:empty,.video-js .vjs-progress-control:hover .vjs-time-tooltip:empty{display:none}.vjs-button>.vjs-icon-placeholder:before{font-size:2.2rem;line-height:3.5}.video-js .vjs-progress-control:hover .vjs-progress-holder{font-size:inherit}.video-js .vjs-slider:focus{text-shadow:none;box-shadow:none}.video-a11y .vjs-big-play-button{background-color:rgba(0,0,0,.67);margin:0;transform:translate(-50%,-50%);transition:none!important;transition:background-color .4s!important}.video-a11y .vjs-paused{cursor:pointer}.video-a11y .vjs-paused .vjs-control-bar{cursor:auto}.video-a11y .vjs-big-play-button:focus,.video-a11y:hover .vjs-big-play-button{background-color:rgba(0,0,0,.85);width:10.4rem;height:10.4rem;border:.3rem solid #fff}.video-a11y .vjs-control-bar{background-color:rgba(0,0,0,.67)}.video-a11y .vjs-control-bar:after,.video-a11y .vjs-control-bar:before{content:"";position:absolute;left:0;right:0;height:4px}.video-a11y .vjs-control-bar .vjs-control:first-child{margin-left:0}.video-a11y .vjs-control-bar .vjs-control:first-child:before{content:none}.video-a11y .vjs-control-bar .vjs-control.vjs-picture-in-picture-control,.video-a11y .vjs-control-bar .vjs-control.vjs-playback-rate,.video-a11y .vjs-control-bar .vjs-control.vjs-subs-caps-button{margin:0 .5em}.video-a11y .vjs-control-bar .vjs-menu-button.vjs-hover:after,.video-a11y .vjs-control-bar .vjs-menu-button.vjs-hover:before{content:none}.video-a11y .vjs-control-bar .vjs-volume-panel{margin-right:0}.video-a11y .vjs-control-bar .vjs-volume-panel.vjs-control:focus-within:after{content:none}.video-a11y .vjs-control-bar .vjs-volume-panel.vjs-control.focus-within:after,.video-a11y .vjs-control-bar .vjs-volume-panel.vjs-control:hover:after,.video-a11y .vjs-control-bar .vjs-volume-panel .vjs-mute-control:focus:after,.video-a11y .vjs-control-bar .vjs-volume-panel .vjs-mute-control:focus:before{content:none}.video-a11y .vjs-control-bar .vjs-volume-panel .vjs-volume-control.vjs-volume-horizontal{margin-left:.5em;height:3em;transition:visibility 1s,opacity 1s,width 1s,left 1s 1s,top 1s 1s}.video-a11y .vjs-control-bar .vjs-time-control:hover{background-color:transparent}.video-a11y .vjs-control-bar .vjs-time-control:hover:after,.video-a11y .vjs-control-bar .vjs-time-control:hover:before{content:none}.video-a11y .vjs-control-bar .vjs-menu{z-index:1}.video-a11y .vjs-control-bar .vjs-menu-button-popup .vjs-menu .vjs-menu-content{background-color:rgba(0,0,0,.67)}.figure-container{padding:.1rem .2rem .2rem .1rem;position:relative}.figure-video{position:relative;opacity:0;height:0;width:100%;padding-bottom:56.25%;transition:opacity .6s}.figure-video--visible{opacity:1}.figure-video__video{position:absolute;top:0;left:0;width:100%!important;height:100%!important}.figure-video .videoContainer{position:static}.figure-video .video-js,.figure-video .vjs-poster{background-color:transparent}.figure-video .vjs-playback-rate .vjs-menu{width:5rem}.figure-video .vjs-waiting .vjs-poster{display:inline-block}.figure-video.video-playback-started .vjs-waiting .vjs-poster{display:none}.figure-video--restrict-seek .vjs-play-progress:after{visibility:hidden!important}.figure-video .vjs-menu-button-popup .vjs-menu{bottom:2rem}.figure-video .vjs-playback-rate-value{align-items:center;display:flex;justify-content:center}.figure-video .vjs-volume-panel{align-items:center}.figure-video .vjs-subs-caps-button .vjs-menu-content{width:auto;height:auto;left:50%;transform:translateX(-50%);max-height:16.6rem}.figure-video .vjs-subs-caps-button .vjs-menu-item{white-space:nowrap;padding:.8rem;text-align:left;text-transform:capitalize}.seek-tooltip{position:absolute;pointer-events:none;font-family:lato,sans-serif;font-weight:700;background-color:rgba(49,53,55,.6);border-radius:2rem;color:#fff;font-size:1.2rem;padding:.2rem 1rem;display:flex}.seek-tooltip--hidden{visibility:hidden}.i-alert{fill:#de1d1d}.i-allCourses{fill:#000}.i-alt{fill:#313537}.i-blockTemplateCheckMark .outer{fill:#fff}.i-blockTemplateCheckMark .inner{fill:#e0e0e0}.i-blockTemplateCheckMark .check{fill:#fff}.i-captions{width:2.1rem;height:1.6rem}.i-checkedbox{fill:#28cea9}.i-checkMark{fill:#666}.i-checkMarkFilled{fill:#313537}.i-chevronLeft{fill:#444b4e}.i-chevronDown{width:.9rem;height:.9rem}.i-close{fill:#444b4e}.i-destinationArrow{fill:#adaeaf}.i-dotsVertical{fill:#313537}.i-download,.i-downloadCircle{fill:#87898b}.i-ellipsis--vert{fill:#e8e8e8}.i-emptyFolder{fill:#adaeaf}.i-errorAlert>circle{fill:#d0021b}.i-errorAlert>path{fill:#fff}.i-exMark{fill:#444b4e}.i-filledChevronRight{height:1rem;width:1rem}.i-folder{fill:#000}.i-folder--empty{fill:#adaeaf}.i-globe{fill:#4a4a4a}.i-heartFilled{fill:#666}.i-heartOutline{stroke:#666}.i-labelSet,.i-move{fill:#4a4a4a}.i-newFolder{fill:#000}.i-pickOne{fill:#c9c9ca}.i-remove{fill:#444}.i-sharedCourses{fill:#000}.i-sortable{fill:#eaeaeb}.i-square-outline .overlay{stroke:#000}.i-stack .overlay,.i-trashFolder{fill:#000}.i-uploadXml{fill:#4a4a4a}.i-viewInReview{fill:#444}.i-xMarkFilled{fill:#313537}.blocks-storyline{padding:3rem 0;transition:padding .5s;background-color:#fafafa}@media print{.blocks-storyline{padding:0}}.blocks-storyline__wrapper{box-sizing:content-box;max-width:102rem;margin:0 auto;padding:4.5rem 2rem 8rem}@media (min-width:33.75em){.blocks-storyline__wrapper{padding-left:3rem;padding-right:3rem}}@media (min-width:60em){.blocks-storyline__wrapper{padding-left:6rem;padding-right:6rem}}@media print{.blocks-storyline__wrapper{margin:0 auto}}.blocks-storyline__wrapper--small{max-width:76rem}.blocks-storyline__wrapper--medium{max-width:117rem}.blocks-storyline__wrapper--full{max-width:100%}.blocks-storyline__wrapper--snapshot{display:flex;justify-content:center;align-items:center}@media print{.blocks-storyline__wrapper--snapshot img{width:100%}}.blocks-storyline__item{position:relative;height:0;width:100%}.blocks-storyline__item__iframe{position:absolute;top:0;left:0;height:100%;width:100%}.blocks-storyline__item__iframe--fullscreen{position:fixed;z-index:2000;right:0}.blocks-storyline__empty{display:flex;justify-content:center;flex-direction:column;background:#fff;border:.1rem solid #eeeeef;border-radius:.8rem;height:54.4rem;width:76rem;text-align:center}.blocks-storyline__empty__icon img{width:7rem;height:7rem}.blocks-storyline__empty__heading{color:#4a4a4a;font-size:2.5rem;font-weight:500;margin:2rem auto 3rem}.blocks-storyline__empty__heading--processing{color:#313537;font-size:3.2rem;font-weight:300}.blocks-storyline__empty__text{color:#4a4a4a;font-size:1.3rem;max-width:38rem;margin:0 auto 3rem}.blocks-storyline__empty__spinner{width:5.1rem;height:5.1rem;border:.2rem solid rgba(49,53,55,.5);border-left-color:rgba(49,53,55,.15);animation:spin 1.5s linear infinite;border-radius:50%;margin:0 auto}.blocks-button,.blocks-buttonstack{padding:3rem 0;transition:padding .5s}.blocks-button--padding-top{padding-top:6rem}.blocks-button--padding-bottom{padding-bottom:6rem}.blocks-button__container{box-sizing:content-box;margin-left:auto;margin-right:auto;padding-left:2rem;padding-right:2rem;max-width:102rem;display:flex;align-items:center;width:100%;max-width:74rem;box-sizing:border-box;transition:flex-direction .3s}@media (min-width:33.75em){.blocks-button__container{padding-left:3rem;padding-right:3rem}}@media (min-width:60em){.blocks-button__container{padding-left:6rem;padding-right:6rem}}@media (max-width:44.9375em){.blocks-button__container{flex-direction:column;align-items:flex-start}}.blocks-button__button{flex:1;cursor:pointer;padding-left:1rem;padding-right:1rem;width:100%;min-width:10rem;max-width:17rem;height:4rem;font-weight:700;letter-spacing:.04em;text-transform:uppercase;text-decoration:none;text-align:center;font-size:1.2rem;line-height:3.6rem;text-overflow:ellipsis;color:#fff;border:2px solid transparent;box-sizing:border-box;transition:background .3s,border .3s,border-radius .3s,color .3s,opacity .3s}.blocks-button__button:hover{opacity:.8}.blocks-button__button:active{opacity:1}@media print{.blocks-button__button{line-height:2.6;height:3rem;font-size:1rem}}.blocks-button__description{flex:2;padding-right:8rem;font-weight:300;font-size:1.5rem;line-height:1.666667;word-break:break-word;transition:padding .3s}@media (max-width:44.9375em){.blocks-button__description{padding-right:0;padding-bottom:2rem}}@media print{.blocks-button__description{font-size:1.3rem}.blocks-button__description b{font-size:1.5rem}}.blocks-button--rounded .blocks-button__button{width:100%;border-radius:2rem}.blocks-button--center .blocks-button__container{flex-direction:column}.blocks-button--center .blocks-button__description{flex:1;padding-right:0;padding-bottom:2rem;width:100%;text-align:center}.blocks-button--left .blocks-button__container{flex-direction:row-reverse}@media (max-width:44.9375em){.blocks-button--left .blocks-button__container{flex-direction:column}}.blocks-button--left .blocks-button__description{padding-right:0;padding-left:8rem}@media (max-width:44.9375em){.blocks-button--left .blocks-button__description{padding-left:0;padding-bottom:2rem}}.block-audio{padding:3rem 0;transition:padding .5s}.block-audio__wrapper{box-sizing:content-box;margin-left:auto;margin-right:auto;padding-left:2rem;padding-right:2rem;max-width:102rem;max-width:59rem}@media (min-width:33.75em){.block-audio__wrapper{padding-left:3rem;padding-right:3rem}}@media (min-width:60em){.block-audio__wrapper{padding-left:6rem;padding-right:6rem}}.block-audio__caption{padding-bottom:1.5rem;width:100%;font-size:1.2rem;line-height:2;border-bottom:.1rem solid #d6d7d7}.block-audio__caption p{font-size:inherit}.block-video{padding:3rem 0;transition:padding .5s}.block-video__wrapper{box-sizing:content-box;margin-left:auto;margin-right:auto;padding-left:2rem;padding-right:2rem;max-width:102rem;padding-top:2rem;max-width:89rem}@media (min-width:33.75em){.block-video__wrapper{padding-left:3rem;padding-right:3rem}}@media (min-width:60em){.block-video__wrapper{padding-left:6rem;padding-right:6rem}}.block-video__caption{padding-bottom:1.5rem;width:100%;font-size:1.2rem;line-height:2;border-bottom:.1rem solid #d6d7d7}.block-video__caption p{font-size:inherit}.block-video__item{margin:0 auto;width:100%;max-width:110rem}.block-video__item--small{max-width:76rem}@media (min-width:67.5em){.block-video__item--small .block-video__wrapper{padding:0}}.block-video__item--medium{max-width:110rem}.block-video__item--full{max-width:100%}.block-video__poster{width:100%}.block-video__placeholder{background-color:#eaeaeb;width:100%}.block-video__placeholder:before{content:"";display:block;padding-top:56.25%}.block-embed{padding:3rem 0;transition:padding .5s}.block-embed__wrapper{box-sizing:content-box;margin-left:auto;margin-right:auto;padding-left:2rem;padding-right:2rem;max-width:102rem;max-width:76rem}@media (min-width:33.75em){.block-embed__wrapper{padding-left:3rem;padding-right:3rem}}@media (min-width:60em){.block-embed__wrapper{padding-left:6rem;padding-right:6rem}}.block-embed__wrapper--medium{max-width:110rem}.block-embed__wrapper--medium .embed__meta__content{max-width:76rem;margin-left:auto;margin-right:auto}.block-embed__wrapper--full{max-width:100%;padding:0}.block-embed__wrapper--full .embed__meta__content,.block-embed__wrapper--full .embed__provider{max-width:76rem;margin-left:auto;margin-right:auto}@media (max-width:64em){.block-embed__wrapper--full .embed__meta__content,.block-embed__wrapper--full .embed__provider{padding-left:3rem;padding-right:3rem}}.block-embed__item{width:100%;box-sizing:border-box;background:#fff}.block-embed__item--border{padding:3rem;border:1px solid #ddd;border-radius:3px}.block-embed__provider{margin-bottom:1.5rem;font-size:1.2rem;line-height:1;text-transform:uppercase;letter-spacing:.12em;font-weight:700;color:#bfbfc0}.block-embed__title{margin-bottom:1rem;font-weight:700;font-size:2rem;line-height:2}.block-embed__body{margin-bottom:1rem;font-size:1.7rem;line-height:2}.block-embed__more{display:block;width:100%;font-size:1.5rem;line-height:1.5;text-decoration:none;font-weight:700}.block-embed__media{position:relative;margin-bottom:1rem;padding-bottom:56.25%;height:0;width:100%}.block-embed__frame{position:absolute;top:0;left:0;width:100%!important;height:100%!important}.block-attachment{display:flex;align-items:center;justify-content:space-between;border-radius:4px;padding:3.2rem 3.1rem;background-color:#fff;border:1px solid #76767c;cursor:pointer;text-decoration:none;color:inherit}.block-attachment--none{background-color:#f7f7f7;cursor:auto}.block-attachment__main{display:flex;align-items:center;flex:1}.block-attachment__info{padding:0 2.3rem}.block-attachment__icon{line-height:0}.block-attachment__title{color:#313537;font-weight:700;font-size:1.7rem;padding-bottom:.3rem}@media print{.block-attachment__title{font-size:1.5rem}}.block-attachment__size{font-size:1.4rem;line-height:1.2;color:#707070}@media print{.block-attachment__size{font-size:1.2rem}}.block-attachment__rest{display:inline-flex}.block-attachment__rest>.i-download{fill:#76767c}.partner-content-book-info{letter-spacing:0}.partner-content-book-info__flex-block{display:flex;margin-left:.25rem}@media (max-width:25.8125em){.partner-content-book-info__flex-block{justify-content:center;margin-bottom:3rem}}.partner-content-book-info__flex-course{display:flex;margin-left:.25rem;margin-bottom:3rem}@media (max-width:25.8125em){.partner-content-book-info__flex-course{justify-content:center}}.partner-content-book-info__image-container-course{margin-right:.8rem;margin-top:-.2rem;width:7.3rem}.partner-content-book-info__image-container-block{margin-right:1.5rem;margin-top:-.2rem;width:7.3rem}@media (max-width:25.8125em){.partner-content-book-info__image-container-block{margin-bottom:3rem}}.partner-content-book-info__small-text{color:#7f7f7f;font-size:1.3rem;font-weight:700}@media (max-width:33.6875em){.partner-content-book-info__small-text{font-size:1.1rem}}@media (max-width:25.8125em){.partner-content-book-info__small-text{font-size:1.3rem}}.partner-content-book-info__black-text{color:#000;font-size:1.3rem;font-weight:700;line-height:2.1rem;margin-bottom:.75rem}@media (max-width:33.6875em){.partner-content-book-info__black-text{font-size:1.1rem}}@media (max-width:25.8125em){.partner-content-book-info__black-text{font-size:1.3rem}}.partner-content-book-info__button{border-radius:.6rem;border:.1rem solid #444;color:#444;cursor:pointer;font-size:1.2rem;font-weight:700;padding:.3rem .8rem;text-decoration:none}@media (max-width:33.6875em){.partner-content-book-info__button{font-size:1rem}}@media (max-width:25.8125em){.partner-content-book-info__button{font-size:1.2rem}}.partner-content-book-info__book-image-course{background-color:#e5e5e5;border-radius:.4rem;border:.1rem solid #e5e5e5;height:8.3rem;object-fit:cover;width:5.8rem}.partner-content-book-info__book-image-block{background-color:#e5e5e5;border-radius:.4rem;border:.1rem solid #e5e5e5;height:10.5rem;object-fit:cover;width:7rem}@media (max-width:33.6875em){.partner-content-book-info__book-image-block{height:8.5rem;width:5rem}}.partner-content-book-info__text-container{max-width:16rem}@media (max-width:25.8125em){.partner-content-book-info__text-container{max-width:14rem}}.partner-content-book-info__dark-theme{color:#fff}.partner-content-book-info__dark-theme-button{color:#fff;border:.1rem solid #fff}.partner-content-book-info__dark-theme-book-image{background-color:#e5e5e5;border-radius:.4rem;height:10.5rem;object-fit:cover;width:7rem}@media (max-width:33.6875em){.partner-content-book-info__dark-theme-book-image{height:8.5rem;width:5rem}}.partner-content-partner-info{letter-spacing:0}.partner-content-partner-info__flex{display:flex}@media (max-width:25.8125em){.partner-content-partner-info__flex{justify-content:center;margin-bottom:3rem}}.partner-content-partner-info__logo-container{margin-right:1rem}.partner-content-partner-info__block-logo-container{margin-top:-.7rem;margin-right:2rem}@media (max-width:33.6875em){.partner-content-partner-info__block-logo-container{margin-right:1rem;margin-left:-1rem}}@media (max-width:25.8125em){.partner-content-partner-info__block-logo-container{margin-right:1rem;margin-left:-3rem}}.partner-content-partner-info__small-text{color:#7f7f7f;font-size:1.3rem;font-weight:700}@media (max-width:33.6875em){.partner-content-partner-info__small-text{font-size:1.1rem}}@media (max-width:25.8125em){.partner-content-partner-info__small-text{font-size:1.3rem}}.partner-content-partner-info__black-text{color:#000;font-size:1.3rem;font-weight:700;line-height:2.1rem;margin-bottom:.75rem}@media (max-width:33.6875em){.partner-content-partner-info__black-text{font-size:1.1rem}}@media (max-width:25.8125em){.partner-content-partner-info__black-text{font-size:1.3rem}}.partner-content-partner-info__button{border-radius:.6rem;border:.1rem solid #444;color:#444;cursor:pointer;font-size:1.2rem;font-weight:700;padding:.3rem .8rem;text-decoration:none}@media (max-width:33.6875em){.partner-content-partner-info__button{font-size:1rem}}@media (max-width:25.8125em){.partner-content-partner-info__button{font-size:1.2rem}}.partner-content-partner-info__nbic-logo{height:6.2rem;object-fit:fill;width:7.4rem}.partner-content-partner-info__nbic-logo-light-bulb{height:8rem;object-fit:cover;width:13.8rem}@media (max-width:33.6875em){.partner-content-partner-info__nbic-logo-light-bulb{height:6rem;width:11.8rem}}@media (max-width:25.8125em){.partner-content-partner-info__nbic-logo-light-bulb{height:4.5rem;width:9rem}}.partner-content-partner-info__dark-theme{color:#fff}.partner-content-partner-info__dark-theme-button{color:#fff;border:.1rem solid #fff}.partner-content-block-card{display:flex;justify-content:center;padding-top:4rem;padding-right:4rem;padding-left:4rem}@media (max-width:33.6875em){.partner-content-block-card{padding-top:4rem;padding-right:2rem;padding-left:2rem}}@media (max-width:25.8125em){.partner-content-block-card{display:flex;flex-direction:column}}.partner-content-block-card__divider{border:.1rem solid #d6d7d7;margin-top:4.5rem;transform:rotate(-90deg);width:9.2rem}@media (max-width:33.6875em){.partner-content-block-card__divider{padding-left:4rem;padding-right:4rem}}@media (max-width:25.8125em){.partner-content-block-card__divider{display:none}}.block-text__container{overflow:visible}.continue-btn{display:block;width:100%;border-radius:2px;font-size:1.5rem;font-weight:700;letter-spacing:.17rem;line-height:1.5rem;text-align:center;padding:2rem 3rem;cursor:pointer;color:#fff;text-decoration:none}.continue-btn--gray{background-color:#f5f5f5;color:#4a4a4a}.continue-btn--black{background-color:#313537}.continue-hint{display:flex;align-items:center;border:1px solid #313537;border-radius:3px;color:#313537;padding:1.8rem 3rem;background-color:#fff}.continue-hint--bg-transparent{background-color:transparent}.continue-hint__content{flex:1;text-align:center;font-size:1.5rem;margin-left:3rem}.continue-hint__icon{order:-1;width:1.9rem;height:1.9rem}.block-flashcards{padding:3rem 0;transition:padding .5s}.block-flashcards__animation{position:relative}.block-flashcards__wrapper{box-sizing:content-box;margin-left:auto;margin-right:auto;padding-left:2rem;padding-right:2rem;max-width:102rem;text-align:center}@media (min-width:33.75em){.block-flashcards__wrapper{padding-left:3rem;padding-right:3rem}}@media (min-width:60em){.block-flashcards__wrapper{padding-left:6rem;padding-right:6rem}}.block-flashcards .slick-slide.slick-active{z-index:10}.block-flashcard{display:inline-block;position:relative;margin:0 auto;width:100%;min-width:280px;max-width:460px;min-height:280px;max-height:460px;box-sizing:border-box;transition:transform .5s cubic-bezier(.6,0,.4,1);perspective:1000px;transform:scale(.9) translateZ(0);cursor:pointer}.block-flashcard--in-ie:hover .block-flashcard__back--description .block-flashcard__center,.block-flashcard--in-ie:hover .block-flashcard__front--description .block-flashcard__center,.block-flashcard:hover .block-flashcard__back--fullimage .block-flashcard__content,.block-flashcard:hover .block-flashcard__back--image .block-flashcard__image,.block-flashcard:hover .block-flashcard__front--fullimage .block-flashcard__content,.block-flashcard:hover .block-flashcard__front--image .block-flashcard__image,.block-flashcard:not(.block-flashcard--in-ie):hover .block-flashcard__back--description .block-flashcard__content,.block-flashcard:not(.block-flashcard--in-ie):hover .block-flashcard__front--description .block-flashcard__content{color:#707070}.block-flashcard--in-edge{perspective:none}.block-flashcard--large{display:block}@media (max-width:47.9375em){.block-flashcard--large{max-width:280px;max-height:280px}}@media print{.block-flashcard--large{display:block;margin:0;width:48%;min-width:inherit;min-height:inherit;max-width:inherit;max-height:inherit;transform:scale(1) translateZ(0)}}@media (max-width:47.9375em){.block-flashcard--medium{max-width:300px;max-height:300px}}.block-flashcard--small{max-width:280px;max-height:280px}.block-flashcard:after{content:"";display:block;padding-bottom:100%}.block-flashcard--flipped{transform:scale(1) translateZ(0);z-index:1}.block-flashcard__back,.block-flashcard__front{position:absolute;top:0;bottom:0;z-index:50;width:100%;height:100%;background:#fff;overflow:hidden;box-shadow:0 .4rem 1.2rem .2rem rgba(0,0,0,.05);border:1px solid #ddd;-webkit-backface-visibility:hidden;backface-visibility:hidden;will-change:transform}.block-flashcard__back--fullimage .block-flashcard__content,.block-flashcard__front--fullimage .block-flashcard__content{background-size:cover;background-position:50% 50%;border:1px solid #ddd!important}.block-flashcard__back--fullimage .block-flashcard__flip svg,.block-flashcard__front--fullimage .block-flashcard__flip svg{fill:#fff;filter:drop-shadow(0 0 2px rgba(0,0,0,.7))}.block-flashcard--first .block-flashcard__front--fullimage .block-flashcard__flip.block-flashcard__flip--detailed{background-color:#fff}.block-flashcard--first .block-flashcard__front--fullimage .block-flashcard__flip.block-flashcard__flip--detailed svg{fill:#707070;filter:none}.block-flashcard__front{border-top:none;transform:rotateY(0deg);transition:transform .6s,z-index .6s,left .45s,opacity .1s linear 0ms}.slick-slide:not(.slick-active) .block-flashcard__front{left:-20rem;transform:rotateY(25deg)}.slick-slide.slick-active .block-flashcard__front{left:0}.slick-slide.slick-active+.slick-slide:not(.slick-active) .block-flashcard__front{left:20rem;transform:rotateY(-25deg)}.block-flashcard__back{background-color:#fafafa;opacity:0;transform:rotateY(180deg);transition:transform .6s,z-index .6s,left .45s,opacity .1s linear .5s;z-index:1}.block-flashcard--flipped .block-flashcard__front,.block-flashcard--in-edge .block-flashcard__back{transition:transform .6s,z-index .6s,left .45s,opacity .1s linear .1s}.block-flashcard--flipped .block-flashcard__front{opacity:0;transform:rotateY(-180deg)}.block-flashcard--flipped .block-flashcard__back{opacity:1;transform:rotateY(0deg);transition:transform .6s,z-index .6s,left .45s,opacity .1s linear 0ms;z-index:100}.block-flashcard__content{display:flex;height:100%;position:relative;width:100%}.block-flashcard:not(.block-flashcard--in-ie) .block-flashcard__content{opacity:1;transition:opacity .3s;will-change:opacity}.block-flashcard__front .block-flashcard__content{border-top:3px solid #eee}.block-flashcard__front--fullimage .block-flashcard__content{border-top:none}.block-flashcard__center{align-items:center;display:flex;justify-content:center;margin:6.8rem 4rem 7rem;width:100%}.block-flashcard__center--long{margin:2rem 0;padding:0 4rem;overflow:hidden;overflow-y:auto}@media (min-width:30em){.block-flashcard__center--long{margin:4rem 0;padding:0 4rem}}.block-flashcard__center--long:after{content:"";position:absolute;bottom:0;left:1.8rem;right:1.8rem;height:15rem;background:linear-gradient(hsla(0,0%,100%,0),#fff 75%,#fff) 0 0 repeat;pointer-events:none;opacity:0;transition:opacity .3s;transform:translateZ(0)}@media (max-width:29.9375em){.block-flashcard__center--long:after{height:12rem}}.block-flashcard__center--long--back:after{background:linear-gradient(hsla(0,0%,98%,0),#fafafa 75%,#fafafa) 0 0 repeat}.block-flashcard__center--long.block-flashcard__center--overflow:after{opacity:1}.block-flashcard__center--column{flex-direction:column}.block-flashcard--in-ie .block-flashcard__center{opacity:1;transition:opacity .3s;will-change:opacity}.block-flashcard:not(.block-flashcard--in-edge) .block-flashcard__center *{transform:translateZ(0)}.block-flashcard--medium .block-flashcard__center{margin:3.8rem 4rem 4rem}.block-flashcard--medium .block-flashcard__center--long{margin:2rem 0;padding:0 2rem}@media (min-width:30em){.block-flashcard--medium .block-flashcard__center--long{margin:4rem 0;padding:0 4rem}}.block-flashcard--small .block-flashcard__center{margin:5.5rem 2.5rem 5.7rem}.block-flashcard--small .block-flashcard__center:after{height:10rem}.block-flashcard--small .block-flashcard__center--long{margin:2rem 0;padding:0 4rem}@media (min-width:30em){.block-flashcard--small .block-flashcard__center--long{margin:2.5rem 0;padding:0 2.5rem}}.block-flashcard__title{font-size:3.2rem;font-weight:300;line-height:1;text-align:center}.block-flashcard__description{flex:0 1 auto;margin:auto 0;width:100%;font-size:2.9rem;font-weight:300;line-height:1.25;text-align:center;word-break:break-word}@media print{.block-flashcard__description{font-size:1.8rem}}.block-flashcard__center--long .block-flashcard__description{font-size:1.4rem;line-height:1.5625;text-align:left}@media (min-width:22.5em){.block-flashcard__center--long .block-flashcard__description{font-size:1.6rem}}@media (min-width:30em){.block-flashcard__center--long .block-flashcard__description{font-size:2rem}}.ie11 .block-flashcard__center--long .block-flashcard__description{align-self:flex-start}.block-flashcard--medium .block-flashcard__center--long .block-flashcard__description{font-size:1.4rem;line-height:1.5625;text-align:left}@media (min-width:22.5em){.block-flashcard--medium .block-flashcard__center--long .block-flashcard__description{font-size:1.6rem}}@media (min-width:30em){.block-flashcard--medium .block-flashcard__center--long .block-flashcard__description{font-size:2rem}}@media (max-width:29.9375em){.block-flashcard--large .block-flashcard__description,.block-flashcard--medium .block-flashcard__description,.block-flashcard--small .block-flashcard__description{font-size:2.4rem}}.block-flashcard--small .block-flashcard__center--long .block-flashcard__description{font-size:2rem;line-height:1.5625;text-align:left}.block-flashcard__image{flex:100%;width:100%;height:100%;background:50% no-repeat;background-size:contain;opacity:1;transition:opacity .3s}.block-flashcard__image img{display:none}.block-flashcard--small .block-flashcard__image img{max-height:180px}.block-flashcard__flip{align-items:flex-end;background-color:transparent;border:none;bottom:0;color:#707070;cursor:pointer;display:flex;line-height:1;padding:1.25rem;position:absolute;right:0;text-decoration:none;transform:translateZ(0)}.block-flashcard__flip span{display:inline-block;height:17px;line-height:17px;transform:translateZ(0)}.block-flashcard__flip span.flip-text{font-size:1.2rem;font-style:italic;letter-spacing:.005em;margin-right:6px;transform:translateZ(0)}.block-flashcard__back:focus .block-flashcard__flip span.flip-text,.block-flashcard__back:hover .block-flashcard__flip span.flip-text,.block-flashcard__front:focus .block-flashcard__flip span.flip-text,.block-flashcard__front:hover .block-flashcard__flip span.flip-text{color:#313537}.block-flashcard__flip svg{fill:#707070;filter:none}.block-flashcard__back:focus .block-flashcard__flip svg,.block-flashcard__back:hover .block-flashcard__flip svg,.block-flashcard__front:focus .block-flashcard__flip svg,.block-flashcard__front:hover .block-flashcard__flip svg{fill:#313537}@media print{.block-flashcard__flip{display:none}}@media (max-width:42.4375em){.block-flashcard--medium .block-flashcard__flip{display:none}}.block-flashcard__flip-icon{width:14px;height:14px;margin-right:.5rem;opacity:.8}.block-flashcard__flip-icon__1{fill:none;stroke:currentColor;stroke-linecap:round;stroke-miterlimit:10;stroke-width:2px}.block-flashcard__flip-icon__2{fill:currentColor}.block-flashcards-slider{*zoom:1;margin-left:-.5rem;margin-right:-.5rem}.block-flashcards-slider:after,.block-flashcards-slider:before{content:" ";display:table}.block-flashcards-slider:after{clear:both}.block-flashcards-slider .block-flashcard{margin:0 auto}.block-flashcards-slider__info{position:absolute;bottom:.5rem;display:flex;justify-content:center;align-items:flex-start;width:100%;min-height:9rem;margin-top:.5rem;padding:0 2rem;text-align:center}.block-flashcards-slider__progress{position:relative;width:100%;max-width:160px;border-bottom:1px solid #eaebeb}@media (max-width:22.4375em){.block-flashcards-slider__progress{width:10rem}}.block-flashcards-slider__progress-text{font-style:italic;font-size:1.4rem;line-height:1.285714;letter-spacing:.005em;margin-bottom:1rem}.block-flashcards-slider__progress-line{position:absolute;bottom:-1px;left:0;z-index:2;height:1px;background-color:#eee;transition:width .3s;will-change:width}.block-flashcards-slider--carousel{margin-bottom:3rem}.block-flashcards-slider__slide{width:480px;outline:none;padding:10rem 10px 11rem}@media (min-width:48em){.block-flashcards-slider__slide{transition:opacity .2s ease-in-out}}.block-flashcards-slider__slides{position:static}.block-flashcards-slider__controls{position:absolute;left:0;z-index:10;bottom:10rem;width:100%;max-width:48rem}@media (min-width:30em){.block-flashcards-slider__controls{left:50%;margin-left:-24rem}}.block-flashcards-slider--carousel .block-flashcards-slider__captions,.block-flashcards-slider--carousel .block-flashcards-slider__slides,.block-flashcards-slider--full-carousel .block-flashcards-slider__captions,.block-flashcards-slider--full-carousel .block-flashcards-slider__slides{overflow:hidden}.block-flashcards-slider--carousel .block-flashcards-slider__caption-slide,.block-flashcards-slider--carousel .block-flashcards-slider__image-slide,.block-flashcards-slider--full-carousel .block-flashcards-slider__caption-slide,.block-flashcards-slider--full-carousel .block-flashcards-slider__image-slide{float:left}.block-flashcards-slider--carousel .block-flashcards-slider__wrap,.block-flashcards-slider--full-carousel .block-flashcards-slider__wrap{position:relative}.block-flashcards-slider--carousel .block-flashcards-slider__arrow,.block-flashcards-slider--full-carousel .block-flashcards-slider__arrow{position:absolute;top:0;left:5rem;width:4.2rem;height:4.2rem;cursor:pointer;pointer-events:auto;background:#eee;border-radius:50%;opacity:.8;transition:opacity .3s}.block-flashcards-slider--carousel .block-flashcards-slider__arrow:hover,.block-flashcards-slider--full-carousel .block-flashcards-slider__arrow:hover{opacity:1}@media (max-width:47.9375em){.block-flashcards-slider--carousel .block-flashcards-slider__arrow,.block-flashcards-slider--full-carousel .block-flashcards-slider__arrow{opacity:1}}.block-flashcards-slider--carousel .block-flashcards-slider__arrow .icon,.block-flashcards-slider--full-carousel .block-flashcards-slider__arrow .icon{position:absolute;top:1.3rem;left:1.2rem;color:#fff}.block-flashcards-slider--carousel .block-flashcards-slider__arrow--next,.block-flashcards-slider--full-carousel .block-flashcards-slider__arrow--next{right:5rem;left:auto}.block-flashcards-slider--carousel .block-flashcards-slider__arrow--next .icon,.block-flashcards-slider--full-carousel .block-flashcards-slider__arrow--next .icon{left:1.4rem}.block-flashcards-slider__controls--beginning .block-flashcards-slider__arrow--prev,.block-flashcards-slider__controls--end .block-flashcards-slider__arrow--next{opacity:.3!important;cursor:auto}.block-knowledge{padding:3rem 0;transition:padding .5s}.block-knowledge__wrapper{display:flex;flex-direction:column;padding:6.5rem 6rem 4rem;background:#fff;border:1px solid #ddd;box-sizing:border-box;box-shadow:0 .4rem 1.2rem .2rem rgba(0,0,0,.05)}@media (max-width:33.6875em){.block-knowledge__wrapper{padding:6rem 3rem 5rem}}.block-knowledge__container{box-sizing:content-box;margin-left:auto;margin-right:auto;padding-left:2rem;padding-right:2rem;max-width:92rem}@media (min-width:33.75em){.block-knowledge__container{padding-left:3rem;padding-right:3rem}}@media (min-width:60em){.block-knowledge__container{padding-left:6rem;padding-right:6rem}}@media (min-width:52.5em){.block-knowledge__row{*zoom:1;margin-left:-1.5rem;margin-right:-1.5rem}.block-knowledge__row:after,.block-knowledge__row:before{content:" ";display:table}.block-knowledge__row:after{clear:both}}@media (min-width:52.5em){.block-knowledge__col{display:block;box-sizing:border-box;float:left;width:83.33333%;padding-left:1.5rem;padding-right:1.5rem;min-height:1px}.block-knowledge__col:first-child{margin-left:8.33333%}}.block-knowledge__retake-container{text-align:center;min-height:0;max-height:0;transition:max-height .4s .2s,min-height .4s .2s}.block-knowledge__retake-container--active{max-height:5rem}.block-knowledge__retake{letter-spacing:.8px;color:#313537;cursor:pointer;pointer-events:none;max-width:17rem;border:0;background:transparent;transition:opacity .6s .9s;opacity:0}.block-knowledge__retake--active{opacity:1;pointer-events:all}.block-knowledge__retake-content{transition:color .3s}.block-knowledge__retake-icon{display:block;font-size:2.2rem;margin-top:1rem}.block-knowledge__retake-text{font-size:1rem;font-weight:900;text-transform:uppercase}.block-knowledge .quiz-card{padding:0;margin-bottom:1.5rem;z-index:1;min-height:0}.block-knowledge .quiz-card__container{padding:0;min-height:21rem;box-shadow:none}@media (max-width:33.6875em){.block-knowledge .quiz-card__container{min-height:20rem}}.block-knowledge .quiz-card__row{margin:0;padding:0!important}.block-knowledge .quiz-card__main{float:none;margin:0;padding:.4rem;width:100%}.block-knowledge .quiz-card__title{margin-bottom:1rem}.block-knowledge .quiz-card__submit{height:4rem}.block-knowledge .quiz-card__actions{padding-bottom:.2rem}.block-knowledge .quiz-card__actions--proceed .quiz-card__submit{transition:opacity .3s,height .28s .3s}.block-knowledge .quiz-card__interactive{margin-bottom:1.5rem}.block-knowledge .quiz-card__interactive--fill{border-top:none}.block-knowledge .quiz-card__feedback--active{min-height:0}.block-knowledge .quiz-card__media .figure-video{margin-bottom:0}.block-knowledge .quiz-card .quiz-multiple-choice-option__label{font-size:1.5rem;margin-left:2.5rem}.block-knowledge .quiz-card .quiz-fill{margin-top:2rem}.block-knowledge .quiz-card .quiz-fill__icon{left:auto;right:0}.block-knowledge .quiz-card .quiz-match{padding-top:3rem;margin-right:0;margin-left:0}.block-knowledge .quiz-card .quiz-match__item{margin-bottom:2.5rem;min-height:5.8rem}.block-knowledge .quiz-card .quiz-match__item-feedback{margin-bottom:2.3rem}@media (max-width:29.9375em){.block-knowledge .quiz-card .quiz-match__item--matched{margin-left:2.5rem}.block-knowledge .quiz-card .quiz-match__list--results{left:0}}.block-knowledge--retake .quiz-card__submit{transition:opacity .3s .6s,height .3s .3s}.block-knowledge--retake .quiz-card__feedback{transition:max-height .6s}.block-knowledge--retake .quiz-card__feedback-wrap{padding:0}.block-knowledge--retake .quiz-card__feedback-icon,.block-knowledge--retake .quiz-card__feedback-label,.block-knowledge--retake .quiz-card__feedback-text,.block-knowledge--retake .quiz-card__feedback-wrap{transform:none;transition:opacity .6s}.block-knowledge--retake .block-knowledge__retake,.block-knowledge--retake__retake-container{transition:opacity .6s}.block-knowledge--retake .quiz-multiple-choice-option__border{top:.5rem;bottom:.5rem}.block-knowledge--retake .quiz-multiple-choice-option__border:before{transition:opacity .25s,border .25s .25s,right .25s .25s}.block-knowledge--retake .quiz-multiple-choice-option .icon{transition:opacity .25s}.block-knowledge--retake .quiz-multiple-choice-option__input:checked+.quiz-multiple-choice-option__label .quiz-multiple-choice-option__radio:after{transition:0ms .5s}.block-knowledge--answered .quiz-card__answers{pointer-events:none}.quiz-card{position:relative;display:flex;align-items:center;flex-direction:column;min-height:100vh;z-index:2;padding:5.5rem .5rem 1rem}@media (min-width:33.75em){.quiz-card{padding:7.5rem .5rem 1rem}}@media (min-width:45em){.quiz-card{padding:9rem 6rem 4rem}}.quiz-card__container{box-sizing:border-box;position:relative;min-height:calc(100vh - 8.5rem);width:100%;max-width:102rem;padding:1rem 3.5rem;box-shadow:0 .3rem 1rem rgba(0,0,0,.1);background:#fff}@media (min-width:48em){.quiz-card__container{padding:2rem 0 0;min-height:calc(100vh - 13rem)}}.quiz-card__feedback{position:relative;overflow:hidden;min-height:0;max-height:0;padding-bottom:0;transition:max-height 1s linear .3s,min-height 0ms .3s}.quiz-card__feedback--active{min-height:10rem;max-height:100rem}.quiz-card__feedback .quiz-card__row{position:relative;padding-top:0;padding-bottom:7rem;z-index:1}.quiz-card__feedback-wrap{position:relative;padding-top:3rem;outline:none;opacity:0;transform:scale(1.1);transition:opacity .6s .6s,transform .6s .6s}.quiz-card__feedback--active .quiz-card__feedback-wrap{opacity:1;transform:scale(1);padding-top:0}.quiz-card__feedback--frame .quiz-card__feedback-wrap{background-color:#f8f8f8;margin-bottom:3rem;padding-top:3rem;padding-bottom:1.5rem}.quiz-card__feedback-icon{display:block;width:6rem;height:6rem;margin:0 auto;opacity:0;transform:scale(1.2);text-align:center;line-height:7rem;border-radius:50%;border:.2rem solid #cacbcb;transition:opacity .6s .9s,transform .6s .9s}.quiz-card__feedback-icon [class*=icon-]{font-size:3rem}.quiz-card__feedback--active .quiz-card__feedback-icon{opacity:1;transform:scale(1)}.quiz-card__feedback-label{margin-top:.5rem;margin-bottom:2rem;opacity:0;transform:scale(1.1);letter-spacing:.02em;font-size:1.2rem;font-weight:700;text-align:center}.quiz-card__feedback--active .quiz-card__feedback-label{opacity:1;transform:scale(1);transition:opacity .6s .9s,transform .6s .9s}.quiz-card__feedback-text{padding-left:11.11111%;padding-right:11.11111%;padding-top:.3rem;margin-bottom:1.5rem;max-height:74rem;opacity:0;line-height:1.7;font-family:merriweather,serif;font-weight:300;font-size:1.4rem;word-wrap:break-word;color:#707070;text-align:center;overflow:auto;transition:opacity .6s 1.05s,transform .6s 1.05s;transform:translate3d(0,2rem,0)}.quiz-card__feedback--active .quiz-card__feedback-text{opacity:1;transform:translateZ(0);padding-bottom:.2rem}.quiz-card__feedback-button{opacity:0;padding:2rem 0;text-align:center;transition:opacity .6s 1.2s,transform .6s 1.2s;transform:translate3d(0,2rem,0)}.iphone-safari .quiz-card__feedback-button{padding-bottom:4rem}.quiz-card__feedback--active .quiz-card__feedback-button{opacity:1;transform:translate3d(0,-1rem,0)}.quiz-card__title{position:relative;margin-bottom:1rem;font-family:merriweather,serif;font-size:1.7rem;font-weight:400;line-height:2;letter-spacing:-.02rem}@media (min-width:45em){.quiz-card__title{margin-bottom:2rem}}.quiz-card__description{font-size:1.6rem;line-height:1.75;font-weight:400;font-family:merriweather,serif;color:rgba(49,53,55,.8)}@media (min-width:45em){.quiz-card__description{font-size:1.6rem}}.quiz-card__interactive{margin:1.5rem 0;padding:1rem 0;border-top:1px solid #eaeaeb}.quiz-card__interactive--no-border{border-top:none}@media (min-width:45em){.quiz-card__interactive{margin:1.5rem 0 5rem}}.quiz-card__step-label{display:inline-block;letter-spacing:.02em;font-family:merriweather,serif;font-size:1.2rem;font-weight:700;font-style:italic}.quiz-card__number{margin:3rem 0}@media (min-width:48em){.quiz-card__number{margin:3rem 0 4.5rem}}@media print{.quiz-card__number{margin-top:0}}.quiz-card__counter{position:relative;line-height:4rem;font-family:Oswald,serif;font-size:2.4rem;font-weight:900;text-align:left;color:#50abf1;transition-duration:.3s;transition-property:color,opacity,background}@media (max-width:47.9375em){.quiz-card__counter{font-size:1.9rem}}@media print{.quiz-card__counter{font-size:1.5rem}}.quiz-card__button{cursor:pointer;padding-left:1rem;padding-right:1rem;width:100%;min-width:10rem;max-width:17rem;height:4rem;font-weight:700;letter-spacing:.04em;text-transform:uppercase;text-decoration:none;text-align:center;font-size:1.2rem;line-height:3.4rem;text-overflow:ellipsis;color:#fff;background-color:silver;border:2px solid transparent;border-radius:2rem;box-sizing:border-box;transition:background .3s,color .3s,opacity .3s}.quiz-card__button:hover{opacity:.8}.quiz-card__button:active{opacity:1}.quiz-card__button--disabled{pointer-events:none}.quiz-card__button--disabled:hover{opacity:1}.quiz-card__submit{height:10rem;text-align:center}.quiz-card__actions--proceed .quiz-card__submit{opacity:0;height:0;margin:0;transition:height 0ms .3s,opacity .3s}.quiz-card__media .img{margin-bottom:0;max-height:64rem}.quiz-card .img-img{margin-left:0;margin-right:0}@media (min-width:33.75em){.quiz-card__media~.quiz-card__interactive .quiz-match{padding-top:1rem}}@media (min-width:48em){.quiz-card__row{*zoom:1;margin-left:-.5rem;margin-right:-.5rem;padding:3rem 0 0}.quiz-card__row:after,.quiz-card__row:before{content:" ";display:table}.quiz-card__row:after{clear:both}.quiz-card__main{display:block;box-sizing:border-box;float:left;width:66.66667%;padding-left:.5rem;padding-right:.5rem;min-height:1px;margin-left:16.66667%}}.quiz-fill__container{position:relative;padding-bottom:1.25rem;border-bottom:1px solid #eaeaeb}.quiz-fill__icon{position:absolute;left:-2.5rem;top:.35rem;opacity:0;transition:opacity .3s;visibility:hidden}.quiz-fill__icon--visible{opacity:1;visibility:visible}@media (min-width:48em){.quiz-fill__icon{left:-4rem}}.quiz-fill__input{width:100%;line-height:1.3;font-family:lato,sans-serif;font-size:1.6rem;border:none;resize:none;background:transparent;cursor:text}.quiz-fill__input::-webkit-input-placeholder{color:#76767c}.quiz-fill__input:-moz-placeholder,.quiz-fill__input::-moz-placeholder{color:#76767c;opacity:1}.quiz-fill__input:-ms-input-placeholder{color:#76767c}.quiz-fill__options{margin-top:1rem;font-style:italic;font-size:1.2rem;color:#76767c;opacity:0;transition:opacity .9s;visibility:hidden}.quiz-fill__options--visible,.quiz-match{opacity:1;visibility:visible}.quiz-match{position:relative;display:flex;transition:opacity .3s;margin-left:-1rem;margin-right:-1rem}.quiz-match--hidden{opacity:0;visibility:hidden}.quiz-match--completed .quiz-match__list--results{min-width:2rem;left:-1.75rem}@media (min-width:33.75em){.quiz-match--completed .quiz-match__list--results{margin-left:0;left:auto;transform:none}}@media (min-width:33.75em){.quiz-match{margin-left:0;margin-right:0;padding-top:4rem}}.quiz-match__list{width:50%}.quiz-match__list--results{position:absolute;width:0}.quiz-match__item{position:relative;display:flex;margin-bottom:2rem;filter:drop-shadow(0 1px 2px rgba(0,0,0,.05));line-height:1.23;font-size:1.2rem;z-index:0}.quiz-match__item.dragging{z-index:1}@media print{.quiz-match__item{filter:none}}@media (min-width:33.75em){.quiz-match__item{margin-bottom:3rem;font-size:1.4rem;letter-spacing:.02rem;line-height:normal}}.quiz-match__item--ms_browser-focus{outline-style:none}.quiz-match__item--ms_browser-focus:focus{outline-width:.5px;outline-style:dashed;outline-color:grey;outline-offset:.1rem}.quiz-match__item-wrapper{display:flex;height:100%;left:0;padding:0 2rem;position:absolute;top:0;transition:transform .3s;width:100%;z-index:0}.quiz-match__item-wrapper.draggable--dragging{transition:none}.quiz-match__item-wrapper.movable-item__will-enter-up{opacity:.1;transform:translateY(100%) translateZ(0)!important;transition:none}.quiz-match__item-wrapper.movable-item__will-enter-down{opacity:.1;transform:translateY(-100%) translateZ(0)!important;transition:none}.quiz-match__item-wrapper.movable-item__will-enter-down.movable-item__will-enter-active,.quiz-match__item-wrapper.movable-item__will-enter-up.movable-item__will-enter-active{opacity:1;transform:translateY(0) translateZ(0)!important;transition:transform .3s,opacity .1s}@media (min-width:33.75em){.quiz-match__item-wrapper{padding-right:3rem}}.quiz-match__item--draggable{margin-right:.5rem;padding-left:2rem;padding-right:2rem}@media (min-width:33.75em){.quiz-match__item--draggable{margin-right:2rem}}.quiz-match__item--immobile{margin-left:.5rem;padding-left:2rem;padding-right:1rem}@media (min-width:33.75em){.quiz-match__item--immobile{margin-left:2rem;padding-left:3rem}}.quiz-match__item--matched{margin-left:1rem;margin-right:-2rem}.quiz-match__item--matched .quiz-match__item-wrapper.draggable.movable-item__will-enter-down,.quiz-match__item--matched .quiz-match__item-wrapper.draggable.movable-item__will-enter-up{opacity:1;transform:translateY(0) translateZ(0)!important}@media (min-width:33.75em){.quiz-match__item--matched{margin-left:4rem;margin-right:-4rem}}.quiz-match__item--faded{opacity:.4}.quiz-match__item,.quiz-match__item-feedback{min-height:60px}.quiz-match__item-feedback:last-of-type,.quiz-match__item:last-of-type{margin-bottom:0}.quiz-match__item-feedback{position:relative;display:flex;align-items:center;justify-content:center;margin-bottom:2rem;opacity:1;transition:opacity .3s}.quiz-match__item-feedback--hidden{opacity:0;visibility:hidden}@media (min-width:33.75em){.quiz-match__item-feedback{margin-bottom:3rem}}.quiz-match__item-feedback-bubble{display:flex;align-items:center;justify-content:center;width:2rem;height:2rem;font-size:1.2rem;background-color:#313537;color:#fff;border-radius:50%}.quiz-match__item-content{display:flex;align-items:center;transform:translateZ(0)}.quiz-match__item-content>span{transform:translateY(-1px)}.quiz-match__item-arrow,.quiz-match__item-tail{width:100%;height:100%;position:absolute;top:0;right:0;bottom:0;left:0}.quiz-match__item-arrow>path,.quiz-match__item-arrow>polygon,.quiz-match__item-arrow>rect,.quiz-match__item-tail>path,.quiz-match__item-tail>polygon,.quiz-match__item-tail>rect{vector-effect:non-scaling-stroke;stroke-width:1px}.quiz-match__item--matched .quiz-match__item-arrow>rect,.quiz-match__item--matched .quiz-match__item-tail>rect,.quiz-match__item-wrapper.draggable:focus .quiz-match__item-arrow>rect,.quiz-match__item-wrapper.draggable:focus .quiz-match__item-tail>rect,.quiz-match__item-wrapper.draggable:hover .quiz-match__item-arrow>rect,.quiz-match__item-wrapper.draggable:hover .quiz-match__item-tail>rect{fill:#313537;stroke:#313537}.quiz-match__item-arrow>polygon,.quiz-match__item-tail>polygon{fill:#fff;stroke:#ddd}.quiz-match__item-arrow>rect{fill:#a8a8a8;stroke:#a8a8a8}.quiz-match__item--active .quiz-match__item-tail>polygon{stroke:#ccc}.quiz-match__item-arrow--selected>polygon{fill:#f3f3f3}.quiz-match__item-tail--selectable>polygon{stroke:#a8a8a8}.quiz-match__item-sortable{display:none;fill:#76767c}.quiz-match__item-wrapper.draggable:focus .quiz-match__item-sortable,.quiz-match__item-wrapper.draggable:hover .quiz-match__item-sortable{fill:#313537}.quiz-match__item-sortable--dots{position:absolute;left:-1rem;top:50%;transform:translateY(-50%)}@media (min-width:33.75em){.quiz-match__item-sortable{display:block;margin-right:2rem;flex-shrink:0}.quiz-match__item-sortable--dots{display:none}}.draggable{cursor:grab;-webkit-user-select:none;-moz-user-select:none;-ms-user-select:none;user-select:none;touch-action:none}.draggable--dragging{cursor:grabbing}.draggable--placeholder{opacity:0;visibility:hidden}.quiz-multiple-choice-option-wrap{position:relative;padding:3rem 5rem}.quiz-multiple-choice-option-wrap:hover:not(.quiz-multiple-choice-option-wrap--complete){cursor:pointer;background-color:#f7f7f8}.quiz-multiple-choice-option{position:absolute;top:0;right:0;bottom:0;left:0}.quiz-multiple-choice-option--keyboard:focus:not(.quiz-multiple-choice-option--complete){background-color:#f7f7f8}.quiz-multiple-choice-option__indicator{display:inline-block;position:absolute;top:50%;left:2rem;transform:translateY(-50%);width:2rem;height:2rem;border:.1rem solid #8a8c8d;border-radius:50%}.quiz-multiple-choice-option__check,.quiz-multiple-choice-option__dot,.quiz-multiple-choice-option__x{position:absolute;top:50%;left:50%;opacity:0;visibility:hidden;transition:opacity .3s,transform .3s,visibility .3s}.quiz-multiple-choice-option__dot{width:.6rem;height:.6rem;background:rgba(49,53,55,.8);border-radius:50%;transform:translate(-50%,-50%) scale(.6);transition:opacity .3s,transform .3s,visibility .3s}.quiz-multiple-choice-option__check,.quiz-multiple-choice-option__x{transform:translate(-50%,-50%);transition:opacity .3s,visibility .3s}.quiz-multiple-choice-option--selected:not(.quiz-multiple-choice-option--complete) .quiz-multiple-choice-option__dot{opacity:1;visibility:visible;transform:translate(-50%,-50%) scale(1)}.quiz-multiple-choice-option--correct .quiz-multiple-choice-option__check,.quiz-multiple-choice-option--incorrect .quiz-multiple-choice-option__x{opacity:1;visibility:visible}.quiz-multiple-choice-option__text{position:relative;font-size:1.6rem;margin-left:3.5rem;line-height:2rem;word-wrap:break-word;z-index:1}.quiz-multiple-choice-option__border{position:absolute;width:0;transition:width .45s .3s}.quiz-multiple-choice-option__border:before{content:"";position:absolute;top:0;left:0;right:-.2rem;bottom:0;opacity:0;border:0 solid transparent;transition:border .3s .3s,right 0ms .72s}.quiz-multiple-choice-option--correct.quiz-multiple-choice-option--selected .quiz-multiple-choice-option__border{top:.5rem;left:0;bottom:.5rem;width:100%;overflow:hidden}@media (min-width:48em){.quiz-multiple-choice-option--correct.quiz-multiple-choice-option--selected .quiz-multiple-choice-option__border{top:-.5rem;bottom:-.5rem}}.quiz-multiple-choice-option--correct.quiz-multiple-choice-option--selected .quiz-multiple-choice-option__border:before{content:"";position:absolute;top:0;left:0;right:0;bottom:0;opacity:1;border:2px solid #50abf1}@media (min-width:48em){.quiz-multiple-choice-option--correct.quiz-multiple-choice-option--selected .quiz-multiple-choice-option__border:before{top:1rem;bottom:1rem}}.quiz-multiple-choice-option--incorrect.quiz-multiple-choice-option--selected .quiz-multiple-choice-option__border{top:.5rem;left:0;bottom:.5rem;width:100%;overflow:hidden}@media (min-width:48em){.quiz-multiple-choice-option--incorrect.quiz-multiple-choice-option--selected .quiz-multiple-choice-option__border{top:-.5rem;bottom:-.5rem}}.quiz-multiple-choice-option--incorrect.quiz-multiple-choice-option--selected .quiz-multiple-choice-option__border:before{content:"";position:absolute;top:0;left:0;right:0;bottom:0;opacity:1;border:2px solid #707070}@media (min-width:48em){.quiz-multiple-choice-option--incorrect.quiz-multiple-choice-option--selected .quiz-multiple-choice-option__border:before{top:1rem;bottom:1rem}}.quiz-multiple-response-option-wrap{position:relative;padding:3rem 5rem}.quiz-multiple-response-option-wrap:hover:not(.quiz-multiple-response-option-wrap--complete){cursor:pointer;background-color:#f7f7f8}.quiz-multiple-response-option{position:absolute;top:0;right:0;bottom:0;left:0}.quiz-multiple-response-option--keyboard:focus:not(.quiz-multiple-response-option--complete){background-color:#f7f7f8}.quiz-multiple-response-option__indicator{display:inline-block;position:absolute;top:50%;left:2rem;transform:translateY(-50%);width:2rem;height:2rem;border:.1rem solid #8a8c8d}.quiz-multiple-response-option__check,.quiz-multiple-response-option__x{position:absolute;top:50%;left:50%;transform:translate(-50%,-50%);opacity:0;visibility:hidden;transition:opacity .3s,visibility .3s}.quiz-multiple-response-option--correct .quiz-multiple-response-option__check,.quiz-multiple-response-option--incorrect .quiz-multiple-response-option__x,.quiz-multiple-response-option--selected:not(.quiz-multiple-response-option--incorrect) .quiz-multiple-response-option__check{opacity:1;visibility:visible}.quiz-multiple-response-option__text{position:relative;font-size:1.6rem;margin-left:3.5rem;line-height:2rem;word-wrap:break-word;z-index:1}.quiz-multiple-response-option__border{position:absolute;width:0;transition:width .45s .3s}.quiz-multiple-response-option__border:before{content:"";position:absolute;top:0;left:0;right:-.2rem;bottom:0;opacity:0;border:0 solid transparent;transition:border .3s .3s,right 0ms .72s}.quiz-multiple-response-option--correct.quiz-multiple-response-option--selected .quiz-multiple-response-option__border{top:.5rem;left:0;bottom:.5rem;width:100%;overflow:hidden}@media (min-width:48em){.quiz-multiple-response-option--correct.quiz-multiple-response-option--selected .quiz-multiple-response-option__border{top:-.5rem;bottom:-.5rem}}.quiz-multiple-response-option--correct.quiz-multiple-response-option--selected .quiz-multiple-response-option__border:before{content:"";position:absolute;top:0;left:0;right:0;bottom:0;opacity:1;border:2px solid #50abf1}@media (min-width:48em){.quiz-multiple-response-option--correct.quiz-multiple-response-option--selected .quiz-multiple-response-option__border:before{top:1rem;bottom:1rem}}.quiz-multiple-response-option--incorrect.quiz-multiple-response-option--selected .quiz-multiple-response-option__border{top:.5rem;left:0;bottom:.5rem;width:100%;overflow:hidden}@media (min-width:48em){.quiz-multiple-response-option--incorrect.quiz-multiple-response-option--selected .quiz-multiple-response-option__border{top:-.5rem;bottom:-.5rem}}.quiz-multiple-response-option--incorrect.quiz-multiple-response-option--selected .quiz-multiple-response-option__border:before{content:"";position:absolute;top:0;left:0;right:0;bottom:0;opacity:1;border:2px solid #707070}@media (min-width:48em){.quiz-multiple-response-option--incorrect.quiz-multiple-response-option--selected .quiz-multiple-response-option__border:before{top:1rem;bottom:1rem}}.block-labeled-graphic{display:block}.block-labeled-graphic .labeled-graphic-canvas__item{background:transparent}.block-labeled-graphic .labeled-graphic-canvas__bounds{padding:0;display:block}.block-labeled-graphic .labeled-graphic-canvas__figure{width:100%}.block-labeled-graphic .labeled-graphic-canvas__image{max-height:none;width:100%}.view-labeled-graphic{margin:0 auto}.view-labeled-graphic--small{max-width:76rem}.view-labeled-graphic--medium{max-width:110rem}.view-labeled-graphic--full{max-width:100%}.view-labeled-graphic .labeled-graphic-canvas{box-sizing:border-box;opacity:0;text-align:center;padding-bottom:100vh;transition:opacity .6s}@media (min-width:37.5em){.view-labeled-graphic .labeled-graphic-canvas{margin-bottom:0}}.view-labeled-graphic .labeled-graphic-canvas--visible{opacity:1;padding-bottom:0;transform:none}.view-labeled-graphic .labeled-graphic-canvas__figure{position:relative;display:inline-block;max-width:100%;vertical-align:top}.view-labeled-graphic .labeled-graphic-canvas__image{display:block;margin:0 auto}.view-labeled-graphic .labeled-graphic-canvas__image.reset{transition:transform .3s ease-in-out}.view-labeled-graphic .labeled-graphic-marker{transition:transform .2s,box-shadow .3s;transform:scale(0)}.view-labeled-graphic .labeled-graphic-marker--visible{transform:scale(1);box-shadow:0 0 0 4rem rgba(80,171,241,0)}.map-item--animated:first-child+.map-item--animated .labeled-graphic-marker--visible{transition-delay:0s}.map-item--animated:nth-child(2)+.map-item--animated .labeled-graphic-marker--visible{transition-delay:.2s}.map-item--animated:nth-child(3)+.map-item--animated .labeled-graphic-marker--visible{transition-delay:.4s}.map-item--animated:nth-child(4)+.map-item--animated .labeled-graphic-marker--visible{transition-delay:.6s}.map-item--animated:nth-child(5)+.map-item--animated .labeled-graphic-marker--visible{transition-delay:.8s}.map-item--animated:nth-child(6)+.map-item--animated .labeled-graphic-marker--visible{transition-delay:1s}.map-item--animated:nth-child(7)+.map-item--animated .labeled-graphic-marker--visible{transition-delay:1.2s}.map-item--animated:nth-child(8)+.map-item--animated .labeled-graphic-marker--visible{transition-delay:1.4s}.map-item--animated:nth-child(9)+.map-item--animated .labeled-graphic-marker--visible{transition-delay:1.6s}.map-item--animated:nth-child(10)+.map-item--animated .labeled-graphic-marker--visible{transition-delay:1.8s}.map-item--animated:nth-child(11)+.map-item--animated .labeled-graphic-marker--visible{transition-delay:2s}.map-item--animated:nth-child(12)+.map-item--animated .labeled-graphic-marker--visible{transition-delay:2.2s}.map-item--animated:nth-child(13)+.map-item--animated .labeled-graphic-marker--visible{transition-delay:2.4s}.map-item--animated:nth-child(14)+.map-item--animated .labeled-graphic-marker--visible{transition-delay:2.6s}.map-item--animated:nth-child(15)+.map-item--animated .labeled-graphic-marker--visible{transition-delay:2.8s}.map-item--animated:nth-child(16)+.map-item--animated .labeled-graphic-marker--visible{transition-delay:3s}.map-item--animated:nth-child(17)+.map-item--animated .labeled-graphic-marker--visible{transition-delay:3.2s}.map-item--animated:nth-child(18)+.map-item--animated .labeled-graphic-marker--visible{transition-delay:3.4s}.map-item--animated:nth-child(19)+.map-item--animated .labeled-graphic-marker--visible{transition-delay:3.6s}.bubble{position:absolute;right:0;text-align:left;pointer-events:none}@media (max-width:47.9375em){.bubble{position:absolute;top:0!important;bottom:0!important;left:0!important;right:0!important;z-index:998;margin:0}}.bubble__body{box-sizing:border-box;position:absolute;opacity:0;visibility:hidden;max-width:22rem;border-radius:.4rem;border-bottom:0 solid #50abf1;background:#fff;box-shadow:0 0 1rem rgba(0,0,0,.5);transition-duration:.2s;transition-property:opacity,padding,top,max-width;pointer-events:none}.bubble__body:before{content:"";position:absolute;height:0;width:0;border:.6rem solid transparent}.bubble__body--has-overflow:after{content:"";position:absolute;bottom:3rem;left:0;right:0;height:8rem;background:linear-gradient(hsla(0,0%,100%,0),#fff) 0 repeat;pointer-events:none}@media (max-width:47.9375em){.bubble__body{position:fixed;top:0;left:0;width:100vw;height:100vh;max-width:none;transform:scale(.9)!important;pointer-events:none;transition-duration:.15s;transition-property:opacity,transform}}.bubble__body--left{left:0;margin-left:3.5rem}.bubble__body--left:before{left:-1.2rem;border-right-color:#fff}.bubble__body--right{right:0;margin-right:3.5rem}.bubble__body--right:before{right:-1.2rem;border-left-color:#fff}.bubble__body--top{top:0;margin-top:-3.5rem}.bubble__body--top:before{top:2.9rem}.bubble__body--bottom{bottom:0;margin-bottom:-3.5rem}.bubble__body--bottom:before{bottom:2.5rem}.bubble__body--middle{transform:translate3d(0,-50%,0)}.bubble__body--middle:before{bottom:calc(50% - .9rem)}.bubble--active .bubble__body{width:calc(100vw - 50rem);max-width:40rem;opacity:1;visibility:visible;padding:2rem 2rem 1.8rem;pointer-events:auto;border-bottom-width:.4rem;z-index:11}@media (min-width:48em){.bubble--active .bubble__body{padding:3rem}}@media (max-width:47.9375em){.bubble--active .bubble__body{position:fixed;overflow-y:auto;overflow-x:hidden;top:0;left:0;right:0;bottom:0;width:100%;max-height:100%;max-width:100%;margin:auto;z-index:100;transform:scale(1)!important;pointer-events:auto;-webkit-overflow-scrolling:touch}}@media (min-width:48em){.bubble--bottom .bubble__body{top:auto;bottom:-.6rem}.bubble--active .bubble--bottom .bubble__body{top:auto;bottom:-6rem}}.bubble__title{margin-top:.8rem;margin-bottom:1.2rem;line-height:1;font-size:1.4rem;font-weight:900}@media (min-width:48em){.bubble__title{transition-duration:.3s;transition-property:font-size,font-weight,margin}}.bubble--active .bubble__title{margin-top:1rem;margin-bottom:3rem;margin-right:4.5rem;font-weight:700;font-size:2rem}.bubble__content{opacity:0;height:0;width:33rem;overflow:hidden;padding:.4rem;font-family:merriweather,serif;font-size:1.5rem}@media (min-width:48em){.bubble__content{max-height:400px;overflow-y:auto;transition-duration:0ms,.3s;transition-property:opacity,width}}.bubble__content:focus{outline:none}.bubble--active .bubble__content{opacity:1;height:auto;width:100%}@media (min-width:48em){.bubble--active .bubble__content{transition-delay:.3s,.3s;transition-duration:.3s,0ms;transition-property:opacity,width}}.bubble__media:focus{outline:none}.bubble__description{font-weight:300;line-height:1.74;letter-spacing:.01rem}.bubble--active .bubble__description{margin-bottom:1rem}.bubble__figure{margin-bottom:3rem}.bubble__figure .audio-player__housing{margin-bottom:0}.bubble__figure img{display:block;margin:0 auto}.bubble__controls{position:absolute;opacity:0;top:1.2rem;right:1rem;margin-top:1rem;height:4rem;line-height:4rem;font-size:1.2rem;font-weight:900;font-family:lato,sans-serif;text-transform:uppercase;cursor:pointer;transform:translate3d(0,-1rem,0);transition-duration:.75s;transition-delay:0ms;transition-property:opacity}@media (max-width:47.9375em){.bubble__controls{display:none}}.bubble--active .bubble__controls{opacity:1;transform:translateZ(0);transition-delay:.6s}.bubble__next,.bubble__prev{color:#707070;display:inline-block;transition:color .3s}.bubble__next .icon,.bubble__prev .icon{font-size:1.2rem;vertical-align:-10%;transition:color .3s}.bubble__next .icon{padding:0 1.5rem 0 .5rem}.bubble__prev .icon{padding:0 .5rem 0 1.5rem}.bubble__close{display:none;background:#fff;border:none}@media (max-width:47.9375em){.bubble__close{display:block;position:absolute;height:4rem;width:4rem;text-align:center;line-height:4.7rem;top:1.7rem;right:1rem;cursor:pointer}}.labeled-graphic-canvas__figure{display:inline-block;position:relative;-webkit-user-select:none;-moz-user-select:none;-ms-user-select:none;user-select:none}.labeled-graphic-canvas__figure--editable{cursor:crosshair}.labeled-graphic-canvas__figure .authoring-tooltip__content{left:calc(100% - 2rem);top:-2.5rem}.labeled-graphic-canvas__bounds{text-align:center}@media print{.labeled-graphic-canvas__bounds{page-break-inside:avoid}}.labeled-graphic-canvas__image{display:block;max-width:100%;max-height:100rem;margin:0 auto}.labeled-graphic-canvas__alt-tag{letter-spacing:.1rem;position:absolute;right:0;top:0;color:#fff;background:#000;font-size:1.1rem;width:3.5rem;height:2rem;text-align:center;padding-top:.2rem;font-weight:900;cursor:pointer}.authoring-tooltip{position:relative}.authoring-tooltip__content{position:absolute;padding:.8rem 1.6rem;font-size:1.2rem;line-height:1;white-space:nowrap;background:#000;color:#fff;font-weight:600;box-shadow:0 .1rem .4rem .1rem rgba(0,0,0,.14);pointer-events:none;opacity:0;z-index:10;transition:opacity .3s ease-in-out,transform .3s ease-in-out}.runtime-tooltip .authoring-tooltip__content{white-space:normal;text-align:center;width:25rem}.authoring-tooltip__content:before{content:"";position:absolute;height:0;width:0;border-color:transparent #000 #000 transparent;border-style:solid;border-width:.5rem;box-shadow:1px 1px 1px 0 rgba(0,0,0,.1)}.authoring-tooltip__content ol,.authoring-tooltip__content ul{line-height:1.5}.authoring-tooltip__content--top{top:-3rem;left:50%;transform:translate(-50%,15%)}.authoring-tooltip__content--top:before{bottom:-.4rem;left:50%;transform:translate(-50%) rotate(45deg)}.authoring-tooltip__content--bottom{bottom:-3rem;left:50%;transform:translate(-50%,-15%)}.authoring-tooltip__content--bottom:before{top:-.4rem;left:50%;transform:translate(-50%) rotate(225deg)}.authoring-tooltip__content--left{top:50%;left:0;transform:translate(-96%,-50%)}.authoring-tooltip__content--left:before{right:-.4rem;top:50%;transform:translateY(-50%) rotate(-45deg)}.authoring-tooltip__content--right{top:50%;right:0;transform:translate(96%,-50%)}.authoring-tooltip__content--right:before{left:-.4rem;top:50%;transform:translateY(-50%) rotate(-225deg)}.authoring-tooltip.runtime-tooltip--show .authoring-tooltip__content,.authoring-tooltip:hover .authoring-tooltip__content,.overview-list__link--restricted:hover .authoring-tooltip .authoring-tooltip__content{opacity:1}.authoring-tooltip.runtime-tooltip--show .authoring-tooltip__content--top,.authoring-tooltip:hover .authoring-tooltip__content--top,.overview-list__link--restricted:hover .authoring-tooltip .authoring-tooltip__content--top{transform:translate(-50%,-30%)}.authoring-tooltip.runtime-tooltip--show .authoring-tooltip__content--bottom,.authoring-tooltip:hover .authoring-tooltip__content--bottom,.overview-list__link--restricted:hover .authoring-tooltip .authoring-tooltip__content--bottom{transform:translate(-50%)}.authoring-tooltip.runtime-tooltip--show .authoring-tooltip__content--left,.authoring-tooltip:hover .authoring-tooltip__content--left,.overview-list__link--restricted:hover .authoring-tooltip .authoring-tooltip__content--left{transform:translate(-101%,-50%)}.authoring-tooltip.runtime-tooltip--show .authoring-tooltip__content--right,.authoring-tooltip:hover .authoring-tooltip__content--right,.overview-list__link--restricted:hover .authoring-tooltip .authoring-tooltip__content--right{transform:translate(101%,-50%)}.page__wrapper .authoring-tooltip{position:absolute;bottom:0;width:100%;height:6rem}.iphone-safari .page__wrapper .authoring-tooltip{height:7rem}@media (min-width:48em){.page__wrapper .authoring-tooltip{height:7rem}}@keyframes markerPulse{0%{transform:scale(.65)}to{transform:scale(1)}}.labeled-graphic-marker{border-radius:50%;box-shadow:0 0 0 0 rgba(80,171,241,.9);height:4rem;margin-left:-2rem;margin-top:-2rem;position:absolute;transition:transform 0ms,box-shadow .3s;width:4rem;z-index:3}.labeled-graphic-marker__pin{background-color:#fff;border-radius:50%;bottom:0;box-shadow:0 .2rem .6rem rgba(0,0,0,.75);box-sizing:content-box;color:#313537;cursor:pointer;font-size:1.3rem;height:2rem;left:0;line-height:2.2rem;margin:auto;position:absolute;right:0;text-align:center;top:0;transition:width .2s,height .2s,margin .2s;width:2rem}.labeled-graphic-marker__pin:before{border:.2rem solid transparent;border-radius:50%;bottom:-.2rem;content:"";left:-.2rem;position:absolute;right:-.2rem;top:-.2rem;transition:border-color .1s}.labeled-graphic-marker__pin:after{animation:markerPulse 2s ease-in-out infinite alternate;border:8px solid hsla(0,0%,100%,.5);border-radius:50%;bottom:-2.4rem;content:"";left:-2.4rem;pointer-events:none;position:absolute;right:-2.4rem;top:-2.4rem}@media (min-width:48em){.labeled-graphic-marker__pin{font-size:1.8rem;height:3rem;line-height:3.2rem;text-align:center;width:3rem}}.labeled-graphic-marker:hover .labeled-graphic-marker__pin{z-index:10}.labeled-graphic-marker:hover .labeled-graphic-marker__pin:before{border-color:#313537}.labeled-graphic-marker--complete .labeled-graphic-marker__pin:after{display:none}.labeled-graphic-marker--active .labeled-graphic-marker__pin,.labeled-graphic-marker--dragged .labeled-graphic-marker__pin,.labeled-graphic-marker--hint .labeled-graphic-marker__pin{border-width:.2rem}.labeled-graphic-marker--dragged .labeled-graphic-marker__pin{background-color:rgba(49,53,55,.5);cursor:none}.labeled-graphic-marker--active .labeled-graphic-marker__pin:after{display:none}.block-process{background-color:#f5f5f5;overflow:hidden}.pdf-lesson-content .block-process{background-color:transparent}.process-block,.process-block-mobile{padding:3rem 0}.process-block-mobile__inner,.process-block__inner{opacity:1;position:relative;transition:height .3s,opacity .3s}.process-block-mobile__inner--fade,.process-block__inner--fade{opacity:0}.pdf-lesson-content .process-block-mobile__inner,.pdf-lesson-content .process-block__inner{height:auto!important}@media (min-width:42.5em){.process-block,.process-block-mobile{padding:5rem 0}}@media (min-width:80em){.process-block,.process-block-mobile{padding:5rem 4rem}.process-block--with-sidebar,.process-block-mobile--with-sidebar{padding:5rem 0}}@media (min-width:97.5em){.process-block--with-sidebar,.process-block-mobile--with-sidebar{padding:5rem 4rem}}.process-block-mobile__inner--initiating{opacity:0}.process-card--entered .process-card-mobile__button,.process-card--entered .process-card__button,.process-card-mobile--entered .process-card-mobile__button,.process-card-mobile--entered .process-card__button{opacity:1;max-width:17rem}.process-card--entered .process-card-mobile__button span,.process-card--entered .process-card__button span,.process-card-mobile--entered .process-card-mobile__button span,.process-card-mobile--entered .process-card__button span{opacity:1;transform:translateZ(0)}.process-card--active,.process-card-mobile--active{z-index:2}.process-card--active .process-card-mobile__restart,.process-card--active .process-card__restart,.process-card-mobile--active .process-card-mobile__restart,.process-card-mobile--active .process-card__restart{opacity:1}.process-card--intro,.process-card--summary,.process-card-mobile--intro,.process-card-mobile--summary{text-align:center}.process-card--intro .process-card-mobile__inner,.process-card--intro .process-card__inner,.process-card--summary .process-card-mobile__inner,.process-card--summary .process-card__inner,.process-card-mobile--intro .process-card-mobile__inner,.process-card-mobile--intro .process-card__inner,.process-card-mobile--summary .process-card-mobile__inner,.process-card-mobile--summary .process-card__inner{align-items:center;display:flex;justify-content:center}.process-card-mobile__inner,.process-card__inner{background-color:#fff;box-shadow:0 .2rem 2.4rem 0 rgba(0,0,0,.03);box-sizing:border-box;margin:0 auto;min-height:38rem;position:relative;width:100%}.process-card-mobile__inner>*,.process-card__inner>*{width:100%}.process-card-mobile__number,.process-card__number{border-radius:.8rem;display:inline-block;left:50%;max-width:90%;padding:.8rem 2rem;position:absolute;text-align:center;top:0;transform:translate3d(-50%,-50%,0)}.process-card-mobile__number p,.process-card__number p{color:#fff;font-weight:700;letter-spacing:.05rem;margin:0}.process-card-mobile__title,.process-card__title{margin-bottom:2rem}.process-card-mobile__title h2,.process-card__title h2{font-weight:700;line-height:1.25}.process-card-mobile__description,.process-card__description{margin-bottom:2.5rem}.process-card-mobile__description li,.process-card-mobile__description p,.process-card__description li,.process-card__description p{font-family:merriweather,serif;font-weight:400;line-height:1.8;margin-bottom:1.5rem}.process-card-mobile__description li:last-child,.process-card-mobile__description p:last-child,.process-card__description li:last-child,.process-card__description p:last-child{margin-bottom:0}.process-card-mobile__media,.process-card__media{text-align:center}.process-card-mobile__media .audio-player,.process-card__media .audio-player{margin-bottom:.5rem}.process-card-mobile__media .img,.process-card__media .img{margin:0 auto 2.5rem}.process-card-mobile__media .embed,.process-card-mobile__media .figure-video,.process-card__media .embed,.process-card__media .figure-video{margin-bottom:2.5rem}.process-card-mobile__button,.process-card__button{font-family:lato,sans-serif;border:2px solid transparent;border-radius:2rem;box-sizing:border-box;color:#fff;cursor:pointer;flex:1;font-size:1.2rem;font-weight:700;height:4rem;letter-spacing:.04em;line-height:3.6rem;max-width:10rem;min-width:10rem;opacity:0;padding-left:1rem;padding-right:1rem;text-align:center;text-decoration:none;text-overflow:ellipsis;text-transform:uppercase;transition:opacity .3s,max-width .3s;width:100%}.process-card-mobile__button:hover,.process-card__button:hover{opacity:.8}.process-card-mobile__button:active,.process-card__button:active{opacity:1}.process-card-mobile__button span,.process-card__button span{display:inline-block;opacity:0;transform:translate3d(-3rem,0,0);transition:opacity .6s,transform .6s}.process-card-mobile__button svg,.process-card__button svg{fill:#fff;height:1.1rem;margin-left:.2rem;transform:rotate(-90deg) translateX(-.1rem);width:1.1rem}@media print{.process-card-mobile__button,.process-card__button{line-height:2.6;height:3rem;font-size:1rem}}.process-card-mobile__restart,.process-card__restart{display:inline-block;cursor:pointer;margin-bottom:4rem;opacity:0;transition:opacity .3s linear .9s}.process-card-mobile__restart span,.process-card__restart span{font-size:1.2rem;font-weight:900;letter-spacing:.05rem;text-transform:uppercase}.process-card-mobile__restart i,.process-card__restart i{display:block;font-size:2rem;margin-top:.5rem}.pdf-lesson-content .process-card,.pdf-lesson-content .process-card-mobile{opacity:1!important;left:0!important;margin:3rem auto!important;position:relative!important;top:auto!important;transform:translateZ(0)!important;transition:none!important}.pdf-lesson-content .process-card-mobile__inner,.pdf-lesson-content .process-card__inner{box-shadow:none}.pdf-lesson-content .process-card--summary,.pdf-lesson-content .process-card-mobile--summary{margin-bottom:0!important}.pdf-lesson-content .process-card-mobile__number,.pdf-lesson-content .process-card__number{transform:translate3d(-50%,0,0)}.pdf-lesson-content .process-card-mobile__button,.pdf-lesson-content .process-card-mobile__help,.pdf-lesson-content .process-card-mobile__restart,.pdf-lesson-content .process-card__button,.pdf-lesson-content .process-card__help,.pdf-lesson-content .process-card__restart{display:none}.process-card{left:50%;margin:0 auto;max-width:89rem;opacity:0;position:absolute;top:0;transition:transform .3s ease-in-out;width:100%}.process-card--active,.process-card--next,.process-card--prev{opacity:1}.process-card--next,.process-card--prev,.process-card--prev-active{transition:transform .3s ease-in-out,opacity 0s linear .3s}.process-card--initiating,.process-card--slide-fade{transition:none!important}.process-card--active{transform:translate3d(-50%,0,0);transition:transform .3s ease-in-out .3s}.process-card__inner{border-radius:.4rem;padding:6rem 3.5rem 8rem}@media (min-width:42.5em){.process-card__inner{padding:7.5rem 7rem 9rem}}.process-card--intro .process-card__inner,.process-card--summary .process-card__inner{padding:6rem 3.5rem}@media (min-width:42.5em){.process-card--intro .process-card__inner,.process-card--summary .process-card__inner{padding:7.5rem 7rem}}.process-card__number p{font-size:1.5rem}@media (min-width:42.5em){.process-card__number p{font-size:2rem}}.process-card__title h2{font-size:2.1rem}@media (min-width:42.5em){.process-card__title h2{font-size:2.5rem}}@media (min-width:67.5em){.process-card__title h2{font-size:3rem}}.process-card__description li,.process-card__description p{font-size:1.4rem}@media (min-width:42.5em){.process-card__description li,.process-card__description p{font-size:1.7rem}}@media (min-width:42.5em){.process-card{width:70%}}.process-card-mobile{left:0;position:absolute;top:0;transform:translateZ(0);transition:transform .3s ease-in-out;width:100%}.process-card-mobile--initiating{transition:none}.process-card-mobile__inner{margin:0 auto;max-width:89rem;padding:6rem 3.5rem 8rem}@media (min-width:42.5em){.process-card-mobile__inner{width:70%}}.process-card-mobile--intro .process-card-mobile__inner,.process-card-mobile--summary .process-card-mobile__inner{padding:6rem 3.5rem}.process-card-mobile__number p{font-size:1.5rem}.process-card-mobile__title h2{font-size:2.1rem}.process-card-mobile__description li,.process-card-mobile__description p{font-size:1.4rem}.process-card-mobile__help{background-color:#313537;border-bottom-left-radius:2.5rem;border-top-left-radius:2.5rem;bottom:0;opacity:0;padding:.4rem 2rem;position:absolute;right:0;transform:translate3d(100%,50%,0);transition:opacity .3s,transform 0s linear .3s,visibility 0s linear .3s;visibility:hidden}.process-card-mobile__help.process-card-mobile__help--show{opacity:1;transform:translate3d(0,50%,0);transition:opacity .3s linear .5s,transform .3s linear .5s,visibility 0s linear .3s;visibility:visible}.process-card-mobile__help.process-card-mobile__help--show span{opacity:1;transform:translate3d(0,-.1rem,0)}.process-card-mobile__help span{display:inline-block;color:#fff;font-size:1.2rem;font-style:italic;letter-spacing:.01rem;opacity:0;transform:translate3d(-2rem,-.1rem,0);transition-delay:.7s;transition-duration:.6s;transition-property:opacity,transform}.process-card-mobile__help svg{fill:#fff;height:1rem;margin-left:.2rem;transform:rotate(-90deg) translateX(-.1rem);width:1rem}@media (min-width:42.5em){.process-card-mobile__help{border-radius:2.5rem;bottom:1rem;right:-1.5rem;transform:translate3d(100%,0,0)}.process-card-mobile__help.process-card-mobile__help--show{transform:translateZ(0)}}.process-arrow{align-items:center;background-color:#313537;border-radius:50%;cursor:pointer;display:none;height:5rem;justify-content:center;position:absolute;top:16rem;width:5rem;z-index:3}.process-arrow-enter{opacity:0}.process-arrow-enter-active{opacity:1;transition:opacity .2s linear .1s}.process-arrow-exit{opacity:1}.process-arrow-exit-active{opacity:0;transition:opacity .2s}.process-arrow--hidden{opacity:0;transition:none;visibility:hidden}.process-arrow--scrolling{position:fixed}.process-arrow--disabled{cursor:auto}.process-arrow--left svg{transform:rotate(90deg) translateY(.2rem)}@media (min-width:48em){.process-arrow--left svg{transform:rotate(90deg) translateY(.3rem)}}.process-arrow--right svg{transform:rotate(-90deg) translateY(.1rem)}@media (min-width:48em){.process-arrow--right svg{transform:rotate(-90deg) translateY(.3rem)}}.process-arrow svg{fill:#fff;height:2.2rem;width:2.2rem}.pdf-lesson-content .process-arrow{display:none}@media (min-width:42.5em){.process-arrow{display:flex}}@media (min-width:48em){.process-arrow{height:6rem;width:6rem}.process-arrow svg{height:2.7rem;width:2.7rem}}.process-counter{bottom:2.2rem;display:block;height:3rem;left:0;justify-content:center;overflow:hidden;padding:0 3.5rem;position:absolute;text-align:center;width:100%}.process-counter--overflow-after:after{background:linear-gradient(90deg,hsla(0,0%,100%,0) 0,#fff 50%,#fff);content:"";height:100%;position:absolute;right:0;top:0;width:6.5rem;z-index:2}@media (min-width:42.5em){.process-counter--overflow-after:after{width:10rem}}.process-counter--overflow-before:before{background:linear-gradient(270deg,hsla(0,0%,100%,0) 0,#fff 50%,#fff);content:"";left:0;height:100%;position:absolute;top:0;width:6.5rem;z-index:2}@media (min-width:42.5em){.process-counter--overflow-before:before{width:10rem}}.process-counter__inner{position:relative;transition:transform .3s;white-space:nowrap}.process-counter__active{border-radius:50%;border-style:solid;border-width:.2rem;height:3rem;left:0;opacity:0;position:absolute;top:0;transition:opacity .3s ease-in-out,transform .3s ease-in-out;width:3rem}@media (min-width:42.5em){.process-counter__active{transition:opacity .3s ease-in-out .7s,transform .3s ease-in-out .5s}}.process-counter__item{cursor:pointer;display:inline-block;font-size:1.5rem;height:3rem;line-height:3;min-width:3rem;color:#76767c;position:relative;text-align:center;transition:color .3s ease-in-out}.process-counter__item--active,.process-counter__item:hover:not(.process-counter__item--disabled){color:#313537}.process-counter__item--active svg,.process-counter__item:hover:not(.process-counter__item--disabled) svg{fill:#313537}.process-counter__item--double{padding:0 1rem}.process-counter__item span{display:inline-block;position:relative;top:50%;transform:translateY(-50%)}.process-counter__item svg{height:1.2rem;transform:translateY(.1rem);width:1.7rem;transition:fill .3s ease-in-out}.pdf-lesson-content .process-counter{display:none}@media (min-width:42.5em){.process-counter{bottom:4.2rem;padding:0 7rem}}.block-scenario{display:block}@keyframes scenario-spin{0%{transform:rotate(0deg)}to{transform:rotate(1turn)}}.scenario-block{height:100vh;max-height:81.2rem;min-height:68rem;overflow:hidden;position:relative;transition:opacity .39s}.scenario-block div{box-sizing:border-box}.scenario-block--initiated{opacity:1}.scenario-block--loading .scenario-block__background--active,.scenario-block--loading .scenario-block__inner{opacity:0}.scenario-block--loading .scenario-block__spinner{animation:scenario-spin 1.5s linear infinite;border:.2rem solid rgba(49,53,55,.5);border-left-color:rgba(49,53,55,.15);border-radius:50%;height:6rem;left:50%;margin:-3rem 0 0 -3rem;position:absolute;top:50%;width:6rem}.scenario-block>img{display:none}.scenario-block__background-wrapper{height:100%;left:0;position:absolute;top:0;width:100%}.scenario-block__background{background-position:50%;background-repeat:no-repeat;background-size:cover;bottom:-.2rem;filter:blur(.25rem);left:-.2rem;opacity:0;position:absolute;right:-.2rem;top:-.2rem;transition:opacity .39s}.scenario-block__background--active{opacity:1}.scenario-block__inner{height:100%;margin:0 auto;max-width:120rem;position:relative;transition:opacity .39s;z-index:2}.scenario-block__character{bottom:0;left:0;opacity:1;position:absolute;top:3rem;transition:opacity .3s linear .1s,visibility 0s;visibility:visible;width:38%;z-index:2}.scenario-block__character--hidden{opacity:0;transition:opacity .3s,visibility 0s linear .3s;visibility:hidden}.scenario-block__character__inner{height:100%;left:0;max-width:53rem;opacity:0;position:absolute;top:0;transition:opacity .39s;width:100%}.scenario-block__character__inner--active{opacity:1}.scenario-block__character__inner--left img{transform:translateX(-35%)!important}.scenario-block__character__inner--right img{transform:translateX(-65%)!important}.scenario-block__character img{display:block;left:50%;max-height:135%;position:relative;transform:translateX(-50%)}@media print{.scenario-block__character img{max-height:130%}}@media (min-width:48em){.scenario-block__character img{max-height:145%}}@media (min-width:60em){.scenario-block__character img{max-height:150%}}@media (min-width:48em){.scenario-block__character{left:1rem;top:6rem}}@media (min-width:60em){.scenario-block__character{top:5rem}}.scenario-block__content{box-sizing:border-box;padding:0 2rem;width:100%;z-index:2}.scenario-block__content--enter{opacity:0}.scenario-block__content--enter-active{opacity:1;transition:opacity .39s}.scenario-block__content--exit{opacity:1}.scenario-block__content--exit-active{opacity:0;transition:opacity .39s}@media (min-width:30em){.scenario-block__content{padding:0 3rem}}@media (min-width:37.5em){.scenario-block__content{padding:0 6rem}}@media (min-width:48em){.scenario-block__content{padding:0 3rem 0 34rem}}@media (min-width:60em){.scenario-block__content{padding:0 6rem 0 38rem}}@media (min-width:75em){.scenario-block__content{padding-left:41rem}}.scenario-block__text{bottom:3rem;left:0;position:absolute}.scenario-block__text--end,.scenario-block__text--short{width:100%}.scenario-block__text--end .scenario-block__text__inner,.scenario-block__text--short .scenario-block__text__inner{margin:0 auto;max-width:40rem}.scenario-block__text--no-character{bottom:auto;top:50%;transform:translateY(-50%)}.scenario-block__text--no-character .scenario-block__text__inner{margin:0 auto}@media (min-width:48em){.scenario-block__text--no-character{padding-left:3rem!important}}@media (min-width:60em){.scenario-block__text--no-character{padding-left:6rem!important}}.scenario-block__text__inner{background-color:#fff;border-radius:.3rem;box-shadow:0 .2rem 2.5rem 0 rgba(0,0,0,.15);box-sizing:border-box;padding:5rem 3.5rem 3.5rem;max-width:68rem;text-align:center;width:100%}@media (min-width:48em){.scenario-block__text__inner{padding-top:3.5rem}}.scenario-block__text__title h2{font-size:2.1rem;font-weight:700;letter-spacing:.06rem;line-height:1.25;margin-bottom:2rem}@media (min-width:42.5em){.scenario-block__text__title h2{font-size:2.5rem}}@media (min-width:67.5em){.scenario-block__text__title h2{font-size:3rem}}.scenario-block__text__description{margin-bottom:2.5rem}.scenario-block__text__description li,.scenario-block__text__description p{font-size:1.4rem;font-weight:400;letter-spacing:.04rem;line-height:1.6;margin-bottom:1.5rem}.scenario-block__text__description li:last-child,.scenario-block__text__description p:last-child{margin-bottom:0}@media (min-width:42.5em){.scenario-block__text__description li,.scenario-block__text__description p{font-size:1.5rem}}@media (min-width:67.5em){.scenario-block__text__description li,.scenario-block__text__description p{font-size:1.7rem;line-height:1.8}}.scenario-block__text__continue{border:.2rem solid transparent;border-radius:2rem;box-sizing:border-box;color:#fff;cursor:pointer;flex:1;font-family:lato,sans-serif;font-size:1.2rem;font-weight:700;height:3.5rem;letter-spacing:.04em;line-height:3rem;max-width:13.5rem;min-width:10rem;padding-left:1rem;padding-right:1rem;text-align:center;text-decoration:none;text-overflow:ellipsis;text-transform:uppercase;transform:translateZ(0);transition:opacity .3s,max-width .3s;width:100%}.scenario-block__text__continue:hover{opacity:.8}.scenario-block__text__end{border-top:.1rem solid #e5e5e5;display:inline-block;cursor:pointer;margin-top:2rem;padding:1rem 1.5rem 0}.scenario-block__text__end span{font-size:1.2rem;font-weight:700;letter-spacing:.05rem;text-transform:uppercase}.scenario-block__text__end i{display:block;font-size:1.8rem;margin-top:.5rem;transform:rotate(180deg)}@media (min-width:37.5em){.scenario-block__text{bottom:6rem}}@media (min-width:48em){.scenario-block__text{bottom:auto;padding-left:calc(38% + 3rem);top:50%;transform:translateY(-50%)}}@media (min-width:60em){.scenario-block__text{padding-left:calc(38% + 6rem)}}.scenario-block__dialogues{height:100%;left:0;padding:0;position:absolute;top:0;width:100%}.scenario-block__dialogues__inner,.scenario-block__dialogues__top__inner{height:100%;position:relative;width:100%}.scenario-block__dialogues__top{height:100%;left:0;padding-left:calc(32% + 2rem);padding-right:1.5rem;position:absolute;top:0;width:100%}@media (min-width:30em){.scenario-block__dialogues__top{padding-right:3rem}}@media (min-width:37.5em){.scenario-block__dialogues__top{padding-right:6rem}}@media (min-width:67.5em){.scenario-block__dialogues__top{padding-left:calc(30% + 3rem)}}@media (min-width:75em){.scenario-block__dialogues__top{max-width:calc(35% + 100rem);padding-left:calc(28% + 3rem)}}.scenario-block__dialogues__bottom{bottom:0;height:55%;left:0;position:absolute;width:100%}.scenario-block__dialogues__bottom__inner{bottom:1.5rem;display:flex;justify-content:flex-end;left:0;padding:0 1.5rem;position:absolute;width:100%}@media (min-width:30em){.scenario-block__dialogues__bottom__inner{padding:0 3rem;bottom:3rem}}@media (min-width:60em){.scenario-block__dialogues__bottom__inner{padding:0 6rem}}@media (min-width:75em){.scenario-block__dialogues__bottom{max-width:calc(35% + 100rem)}}.scenario-block__dialogues__responses{display:flex;flex-wrap:wrap;max-width:44rem;width:100%}.scenario-block__dialogues__responses>div{width:100%}@media (min-width:48em){.scenario-block__dialogues__responses{max-width:36rem}}@media (min-width:52.5em){.scenario-block__dialogues__responses{max-width:44rem}}@media (min-width:67.5em){.scenario-block__dialogues__responses{max-width:52rem}}.scenario-block__dialogue{display:flex;left:0;max-width:50rem;padding-left:2rem;position:absolute;top:6.8rem;transition-duration:.39s;transition-property:top,opacity;width:100%}.scenario-block__dialogue--appear{opacity:0;transform:translate3d(0,3rem,0)}.scenario-block__dialogue--appear-active{opacity:1;transform:translateZ(0);transition-delay:.3s;transition-duration:.39s;transition-property:opacity,transform}.scenario-block__dialogue--enter{opacity:0;transform:translate3d(0,23rem,0)}.scenario-block__dialogue--enter-active{opacity:1;transform:translateZ(0);transition-duration:.39s;transition-property:opacity,transform}.scenario-block__dialogue--exit{opacity:1;transform:translateZ(0)}.scenario-block__dialogue--exit-active{opacity:0;transform:translate3d(0,23rem,0);transition-duration:.39s;transition-property:opacity,transform}.scenario-block__dialogue--faded{opacity:.5}.scenario-block__dialogue--response{justify-content:flex-end;left:auto;right:-.5rem;padding-left:0!important}@media (min-width:30em){.scenario-block__dialogue--response{padding-right:2rem}}.scenario-block__dialogue__bubble{background-color:#fff;border-radius:1.2rem;box-shadow:0 .2rem 2.5rem 0 rgba(0,0,0,.15);box-sizing:border-box;display:inline-block;font-size:1.3rem;letter-spacing:.02rem;line-height:1.4;padding:1.2rem;position:relative}@media (min-width:22.5em){.scenario-block__dialogue__bubble{font-size:1.4rem;letter-spacing:.03rem;line-height:1.3}}@media (min-width:30em){.scenario-block__dialogue__bubble{padding:1.5rem 2rem}}@media (min-width:33.75em){.scenario-block__dialogue__bubble{font-size:1.4rem;letter-spacing:.04rem;padding:2rem 2.5rem}}@media (min-width:48em){.scenario-block__dialogue__bubble{font-size:1.5rem;line-height:1.5}}@media (min-width:67.5em){.scenario-block__dialogue__bubble{font-size:1.7rem}}.scenario-block__dialogue__bubble:after{border-color:transparent #fff transparent transparent;border-style:solid;border-width:0 2.5rem 2.5rem 0;content:"";height:0;left:-1.5rem;position:absolute;top:0;width:0}@media (min-width:33.75em){.scenario-block__dialogue__bubble:after{border-width:0 3rem 3rem 0;left:-2rem}}.scenario-block__dialogue--response .scenario-block__dialogue__bubble:after{left:auto;right:0;top:100%;transform:translateY(-1.2rem) scaleX(-1) rotate(-90deg)}@media (min-width:30em){.scenario-block__dialogue--response .scenario-block__dialogue__bubble:after{right:-1.5rem;top:0;transform:scaleX(-1)}}@media (min-width:33.75em){.scenario-block__dialogue--response .scenario-block__dialogue__bubble:after{right:-2rem}}.scenario-block__dialogue__button{background-color:#fff;border:.2rem solid transparent;border-radius:2rem;bottom:3rem;box-shadow:0 .2rem 2.5rem 0 rgba(0,0,0,.15);box-sizing:border-box;color:#313537;cursor:pointer;display:inline-block;flex:1;font-family:lato,sans-serif;font-size:1.2rem;font-weight:700;height:3.5rem;left:50%;letter-spacing:.04em;line-height:3rem;min-width:12rem;padding:.1rem 2.3rem 0;position:absolute;text-align:center;text-decoration:none;text-overflow:ellipsis;text-transform:uppercase;transform:translateX(-50%)}@media (min-width:30em){.scenario-block__dialogue__button{bottom:4rem;height:4rem;min-width:15rem}}@media (min-width:48em){.scenario-block__dialogue__button{left:auto;right:7.5rem;transform:none}}.scenario-block__dialogue__button--appear{opacity:0;transform:translate3d(-50%,3rem,0)}@media (min-width:48em){.scenario-block__dialogue__button--appear{transform:translate3d(0,3rem,0)}}.scenario-block__dialogue__button--appear-active{opacity:1;transform:translate3d(-50%,0,0);transition-delay:.6s;transition-duration:.39s;transition-property:opacity,transform}@media (min-width:48em){.scenario-block__dialogue__button--appear-active{transform:translateZ(0)}}.scenario-block__dialogue__button i{display:inline-block;font-size:1.5rem;margin-left:.5rem;transform:rotate(180deg) translateY(-.1rem)}@media (min-width:22.5em){.scenario-block__dialogue{top:9rem}}.scenario-block__response{display:flex;justify-content:flex-end;margin-bottom:1rem;width:100%}.scenario-block__response--appear{opacity:0}.scenario-block__response--appear-active{opacity:1;transition-duration:.39s;transition-property:opacity}.scenario-block__response--0.scenario-block__response--appear-active{transition-delay:.8s}.scenario-block__response--1.scenario-block__response--appear-active{transition-delay:1s}.scenario-block__response--2.scenario-block__response--appear-active{transition-delay:1.2s}.scenario-block__response:last-child{margin:0}.scenario-block__response__inner{align-items:center;background-color:#fff;border-radius:1.2rem;box-shadow:0 .2rem 2.5rem 0 rgba(0,0,0,.15);box-sizing:border-box;cursor:pointer;display:inline-flex;font-size:1.3rem;line-height:1.4;min-height:6rem;padding:1.2rem 1.2rem 1.2rem 4.4rem;position:relative;transition-duration:.39s;transition-property:background-color,transform;width:auto}.scenario-block__response__inner:focus,.scenario-block__response__inner:hover{background-color:#eee;transform:translateX(1rem)}@media (min-width:22.5em){.scenario-block__response__inner{font-size:1.4rem;line-height:1.3}}@media (min-width:30em){.scenario-block__response__inner{padding:1.5rem 1.8rem 1.5rem 5.4rem}}@media (min-width:33.75em){.scenario-block__response__inner{font-size:1.4rem;line-height:1.5}}@media (min-width:67.5em){.scenario-block__response__inner{font-size:1.5rem}}.scenario-block__response__number{align-items:center;background-color:#313537;border-radius:50%;color:#fff;display:flex;font-size:1.1rem;font-weight:900;height:2rem;justify-content:center;left:1.2rem;position:absolute;top:50%;transform:translateY(-50%);width:2rem}@media (min-width:30em){.scenario-block__response__number{font-size:1.2rem;height:2.6rem;left:1.4rem;width:2.6rem}}.scenario-block__dialogues .scenario-block__response__number{font-family:lato,sans-serif!important}.scenario-block--mobile .scenario-block__response__inner:focus,.scenario-block--mobile .scenario-block__response__inner:hover{background:#fff;transform:translateX(0)}.scenario-block__pdf-details{border:.1rem solid #eaeaea;margin:3rem 0;padding:2rem}.scenario-block__pdf-details h3{font-size:2rem;font-weight:700;letter-spacing:.05rem;margin-bottom:1rem}.scenario-block__pdf-details svg{display:inline-block;fill:#313537;opacity:.5;margin:0 .7rem}.scenario-block__pdf-details span{display:block;margin-top:.5rem}@media (min-width:22.5em){.scenario-block{min-height:66rem}}@media (min-width:30em){.scenario-block{height:66rem}}.block-sorting-activity{display:block}.sorting{box-sizing:content-box;margin-left:auto;margin-right:auto;padding-left:2rem;padding-right:2rem;max-width:102rem;display:flex;flex-direction:column;justify-content:center}@media (min-width:33.75em){.sorting{padding-left:3rem;padding-right:3rem}}@media (min-width:60em){.sorting{padding-left:6rem;padding-right:6rem}}.sorting__row{display:flex;flex-wrap:wrap;justify-content:space-around;align-items:stretch;align-content:stretch;margin:3rem -1.5rem}.deck{position:relative;width:30rem;max-width:50%;-webkit-user-select:none;-moz-user-select:none;-ms-user-select:none;user-select:none;perspective:50rem;z-index:1}.deck__title{margin-bottom:1.6rem;font-size:2rem;font-weight:700;text-align:center}.sorting-dark-theme .deck__title{color:#fff}.deck .restart-button{margin-top:2rem}.sorting-dark-theme .deck .restart-button{color:#fff;border-color:hsla(0,0%,100%,.4)}.sorting-dark-theme .deck .restart-button:hover{color:hsla(0,0%,100%,.75)!important}.deck .restart-button__content{transform:translate3d(0,-6.5rem,0);transition:transform .6s .2s}.deck--complete .restart-button__content{transform:translateZ(0)}.deck__spacer{width:100%;height:0;padding-bottom:66.666666%}.deck__cardholder,.deck__content{position:absolute;top:0;left:0;right:0;bottom:0;pointer-events:none}.deck__cardholder{display:flex;justify-content:center;align-items:center;flex-direction:column;opacity:0;pointer-events:auto;transition:opacity .3s}.deck--complete .deck__cardholder{opacity:1}.playing-card{position:absolute;opacity:0;width:30rem;height:0;padding-bottom:66.666666%;max-width:100%;max-height:100%;touch-action:none;-webkit-user-select:none;-moz-user-select:none;-ms-user-select:none;user-select:none;cursor:move;cursor:grab;pointer-events:none;transform:translate3d(0,1.6rem,0) scale(.96);transition:transform .5s,border .5s,color .5s,opacity .5s}.playing-card:first-child{opacity:1;z-index:3;pointer-events:auto;transform:translateZ(0) scale(1) rotateX(0deg);transition-delay:.2s}.playing-card:first-child.reset{opacity:0;transform:translate3d(0,-3rem,0) scale(1.1) rotateX(-15deg)}.playing-card:nth-child(2){opacity:1;z-index:2;transform:translate3d(0,.8rem,0) scale(.98) rotateX(0deg);transition-delay:.1s}.playing-card:nth-child(2).reset{opacity:0;transform:translate3d(0,-2rem,0) scale(1.05) rotateX(-10deg)}.playing-card:nth-child(3){opacity:1;z-index:1;transform:translate3d(0,1.6rem,0) scale(.96) rotateX(0deg);transition-delay:0ms}.playing-card:nth-child(3).reset{opacity:0;transform:translate3d(0,-1rem,0) scale(1) rotateX(-5deg)}.playing-card__content{position:absolute;top:0;left:0;right:0;bottom:0;display:flex;justify-content:center;align-items:center;padding:2.5rem;color:rgba(49,53,55,.4);border-top:.3rem solid #fff;border-radius:1.7%;background:#fff;transition:transform .15s,border .5s,color .5s}.playing-card__content:before{content:"";position:absolute;top:0;left:0;right:0;bottom:0;border-radius:1.7%;border:1px solid #c4c4c4;border-top:none;border-top-left-radius:0;border-top-right-radius:0}.playing-card:first-child .playing-card__content{color:#313537;border-top-color:#50abf1;-webkit-backface-visibility:hidden;backface-visibility:hidden}.pile .playing-card:nth-child(n){opacity:1;z-index:1;transform:translateZ(0) scale(1)}.playing-card--moving{transition:none;z-index:3;cursor:grabbing}.playing-card--moving .playing-card__content{transform:rotate(3deg)}.playing-card__title{max-height:100%;overflow:hidden;text-align:center;word-wrap:break-word;font-size:1.5rem;font-weight:700}@media (min-width:37.5em){.playing-card__title{font-size:1.8rem}}.playing-card__handle{position:absolute;bottom:0;left:0;right:0;width:100%}.playing-card__handle:before{content:"";position:absolute;left:0;right:0;bottom:2rem;height:.5rem;width:2.2rem;margin:auto;border-top:.1rem solid #76767c;border-bottom:.1rem solid #76767c}.playing-card__handle:after{content:"";position:absolute;bottom:2.3rem;left:50%;transform:translateX(-50%);width:2.2rem;height:.1rem;background-color:#76767c}.playing-card__status{opacity:0;position:absolute;top:-1.86667rem;left:-1.86667rem;height:5.6rem;width:5.6rem;line-height:5.6rem;text-align:center;color:#fff;border-radius:50%;background:#50abf1;transition:opacity .3s .3s;-webkit-backface-visibility:hidden;backface-visibility:hidden}.playing-card__status .icon-check{font-size:1.7rem;line-height:inherit}.playing-card--fail .playing-card__content{animation:shake .4s ease-in-out 0ms}.restart-button{overflow:hidden;display:inline-block;padding:2rem 2.4rem;max-width:20rem;min-height:9rem;letter-spacing:.08em;text-transform:uppercase;font-size:1rem;font-weight:900;color:#313537;cursor:pointer;border-top:.1rem solid rgba(0,0,0,.2);transition:color .3s}.restart-button [class*=icon-]{display:block;font-size:2.2rem;margin-top:1rem}@keyframes ok{0%{transform:scale(1) translateZ(0)}30%{transform:scale(.8) translateZ(0)}70%{transform:scale(.8) translateZ(0)}to{transform:scale(.8) translate3d(0,40rem,0)}}@keyframes check{0%{transform:scale(.5);opacity:0}to{transform:scale(1);opacity:1}}.pile{flex:1 1 50%;box-sizing:border-box;position:relative;overflow:hidden;width:30rem;padding:0 .5rem;margin:0 0 1rem;perspective:30rem}@media (min-width:67.5em){.pile{flex:1 1 0%}}@media (min-width:48em){.pile{padding:0 1.5rem;margin:0 0 3rem}}@media (max-width:30em){.pile{flex-grow:0}}.pile__title{font-size:1.3rem;font-weight:700;color:rgba(49,53,55,.8);text-align:center;word-wrap:break-word}@media (min-width:37.5em){.pile__title{font-size:1.6rem}}@media print{.pile__title{margin:1.5rem}}.sorting-dark-theme .pile__title{color:hsla(0,0%,100%,.8)}.pile__message{position:absolute;left:0;top:50%;transform:translateY(-50%);width:100%;padding:inherit;z-index:2;word-break:break-word}@media print{.pile__message{padding:0}}.pile__wrapwrap{position:relative;max-width:30rem;margin:0 auto}.pile__wrap{position:relative;padding:1.5rem;-webkit-user-select:none;-moz-user-select:none;-ms-user-select:none;user-select:none;border:.1rem dashed #76767c;border-radius:.4rem}.sorting-dark-theme .pile__wrap{border-color:hsla(0,0%,100%,.5)}.pile__wrap:after{content:"";display:block;padding-bottom:66.666666%;height:0}.pile__background{position:absolute;opacity:.99;top:-.1rem;left:-.1rem;right:-.1rem;bottom:-.1rem;background:rgba(0,0,0,.04);transition:opacity .3s}.sorting-dark-theme .pile__background{background-color:hsla(0,0%,100%,.04)}.pile__content{position:absolute;top:0;left:0;right:0;bottom:0;padding:2.5rem;pointer-events:none;z-index:2;outline-offset:-.5rem}.pile__content.drop-target+.pile__background{opacity:0}.pile__content.drop-animating{outline-style:none}.pile__content.drop-success+.pile__background{opacity:0}.pile .playing-card__content{color:#313537;border-top-color:#50abf1}.pile .playing-card:nth-child(n){opacity:0}.pile .playing-card:last-child{position:absolute;top:0;left:0;height:100%;opacity:1;transition:all .3s}.pile .playing-card{animation:ok 1.5s forwards;top:200%;transform:translateZ(-3rem);z-index:3}.pile .playing-card__status{animation:check .3s .2s forwards}.pile .playing-card__title{color:#313537;font-size:1.2rem;font-weight:700}@media (min-width:37.5em){.pile .playing-card__title{font-size:2rem}}@media print{.block-timeline{background-color:#fff!important}}.block-timeline .timeline{padding:5rem 2rem}.block-timeline .timeline__container>div{width:100%}@media (min-width:48em){.block-timeline .timeline__container>div{width:80rem;max-width:95%}}.block-timeline .timeline__container>.timeline-card:first-child:after,.block-timeline .timeline__container>div:first-child .timeline-card:after{border:none}.block-timeline .timeline__container>.timeline-card:last-child,.block-timeline .timeline__container>div:last-child .timeline-card{margin-bottom:0}.timeline{font-family:merriweather,serif}.timeline__container{position:relative;display:flex;flex-direction:column;align-items:center}@media print{.timeline__container{margin:0;padding-bottom:0;background-color:#fff}}.timeline-card{position:relative;box-sizing:content-box;width:100%;margin:0 auto 7rem;border-radius:.4rem;background:#ccc;pointer-events:none;-webkit-user-select:none;-moz-user-select:none;-ms-user-select:none;user-select:none}@media (min-width:48em){.timeline-card{width:80rem;max-width:95%}}.timeline-card:after{content:"";position:absolute;left:50%;top:-7rem;height:6.7rem;border:1px solid rgba(0,0,0,.1)}.timeline-dark-theme .timeline-card:after{background:hsla(0,0%,100%,.4)}.timeline-card:before{content:"";position:absolute;top:0;left:0;right:0;bottom:0;border-radius:.4rem 0 0 .4rem;box-shadow:0 0 1rem 0 rgba(0,0,0,.1)}.timeline-card__body{position:relative;overflow:hidden;min-height:21rem;padding:3rem 2rem 4rem;border-radius:.4rem;background:#fff;opacity:.93;box-shadow:0 0 1rem 0 transparent;transition:opacity .3s;-webkit-transform-style:preserve-3d;-webkit-backface-visibility:hidden}@media print{.timeline-card__body{opacity:1}}.timeline-card__body:before{content:"";position:absolute;top:0;left:0;bottom:0;width:.4rem;border-radius:.4rem 0 0 .4rem;background:#50abf1;opacity:.4;transition:opacity .3s}@media print{.timeline-card__body:before{opacity:1}}.timeline-card--active .timeline-card__body{opacity:1;pointer-events:auto;-webkit-user-select:text;-moz-user-select:text;-ms-user-select:text;user-select:text}.timeline-card--active .timeline-card__body:before{opacity:1}.timeline-card__main-wrap{opacity:.25;transition:opacity .3s}@media print{.timeline-card__main-wrap{opacity:1}}.timeline-card--active .timeline-card__main-wrap{opacity:1}.timeline-card__date{margin-bottom:1rem;font-size:2rem;font-style:italic;font-weight:700;color:#50abf1}@media print{.timeline-card__date{font-size:1.5rem}}.timeline-card__title{margin-bottom:1rem;font-size:2rem;line-height:1.85;font-family:lato,sans-serif;font-weight:700;letter-spacing:.02rem}@media print{.timeline-card__title{font-size:1.5rem}}.timeline-card__description{font-family:merriweather,serif;font-size:1.7rem;font-weight:400;line-height:1.941176470588235}.timeline-card__description a{color:#50abf1}@media print{.timeline-card__description{font-size:1.3rem;margin-bottom:2rem}}.timeline-card__audio{margin-bottom:1rem}.timeline-card__audio .audio-player__housing{margin:0}.timeline-card__linkEmbed{margin-bottom:2rem}.timeline-card__videoEmbed{margin-bottom:3rem}.timeline-card__visual{margin-top:3rem}.timeline-card .embed,.timeline-card .figure-video,.timeline-card .img{margin-bottom:0;line-height:0}.timeline-card .img-img{margin-left:0;margin-right:0}@media (min-width:48em){.timeline-card__body{padding:5rem 5rem 6rem}}.block-chart__cartesian{display:flex;flex-direction:column}.block-chart__cartesianChart{position:relative;margin:0 2rem 0 3rem}@media (min-width:60em){.block-chart__cartesianChart{margin:0}}.block-chart__cartesianLabelX,.block-chart__cartesianLabelY{font-weight:700;font-size:1.2rem;letter-spacing:.03rem}.block-chart__cartesianLabelX{margin-top:1.5rem;text-align:center}@media (min-width:30em){.block-chart__cartesianLabelX{margin-top:2.5rem}}.block-chart__cartesianLabelY{position:absolute;top:50%;left:-2rem;transform:translateY(-50%) rotate(180deg);white-space:nowrap;-webkit-writing-mode:vertical-rl;-ms-writing-mode:tb-rl;writing-mode:vertical-rl}.block-chart__cartesianLegend{align-self:center;margin:1.5rem auto;padding:1.5rem 1rem 0;border-top:.1rem solid rgba(0,0,0,.3);font-size:1.2rem;cursor:default}.block-chart__container--darkTheme .block-chart__cartesianLegend{border-top-color:hsla(0,0%,100%,.5)}.block-chart__cartesianLegendItem{margin-bottom:1rem}.block-chart__cartesianLegendItem--unfocused{opacity:.5}.block-chart__cartesianLegendDefn,.block-chart__cartesianLegendTerm{display:inline}.block-chart__cartesianLegendDefn{margin-left:.8rem}.block-chart__cartesianLegendDefnPipe{margin:0 .4rem;color:rgba(0,0,0,.5)}.block-chart__container--darkTheme .block-chart__cartesianLegendDefnPipe{color:hsla(0,0%,100%,.5)}.block-chart__cartesianLegendDefnVal{font-weight:700}.block-chart{padding:3rem 0;transition:padding .5s}.block-chart__container{width:100%;max-width:92rem;margin-left:auto;margin-right:auto}.block-chart__container--darkTheme{color:#fff}@media (min-width:52.5em){.block-chart__row{*zoom:1;margin-left:-1.5rem;margin-right:-1.5rem}.block-chart__row:after,.block-chart__row:before{content:" ";display:table}.block-chart__row:after{clear:both}}@media (min-width:52.5em){.block-chart__rowInner{width:83.33333%;padding-left:1.5rem;padding-right:1.5rem;margin:0 auto;min-height:1px}}.block-chart__title{margin:0 2rem;font-size:2.4rem;letter-spacing:.05rem;text-align:center}@media (min-width:60em){.block-chart__title{margin:0}}.block-chart__chart{position:relative}.block-chart__circle{position:relative;margin-top:4rem;margin-bottom:2rem;display:flex;flex-direction:column}.block-chart__circleChart{height:25rem;margin:0 1rem}@media (min-width:22.5em){.block-chart__circleChart{height:35rem}}.block-chart__circleLegend{align-self:center;margin-top:2.15rem;cursor:default}@media (min-width:67.5em){.author-layout .block-chart__circleLegend,.lesson--preview .block-chart__circleLegend,.lesson:not(.lesson--open) .block-chart__circleLegend{position:absolute;left:80%;top:50%;transform:translateY(-50%);margin-top:0}}@media (min-width:80em){.lesson.lesson--open .block-chart__circleLegend{position:absolute;left:80%;top:50%;transform:translateY(-50%);margin-top:0}}.block-chart__circleLegendItem{display:flex;align-items:center;padding:.85rem 0;white-space:nowrap}.block-chart__circleLegendItem--unfocused{opacity:.5}.block-chart__circleLegendSymbol{width:1.6rem;height:1.6rem;margin-right:1rem;border-radius:.2rem;flex-shrink:0}.block-chart__circleLegendText{font-size:1.2rem;font-weight:700}@keyframes slideIn{0%{transform:translateY(100%);height:100vh}to{transform:translate(0);height:100vh}}@keyframes slideInMobile{0%{transform:translate3d(0,100%,0);height:100vh}to{transform:translateZ(0);height:100vh}}@keyframes slideOut{0%{transform:translate(0);opacity:1;height:100vh;overflow:hidden}to{transform:translateY(-100%);opacity:.5;height:100vh;overflow:hidden}}@keyframes slideInExit{0%{transform:translate3d(0,-100%,0);height:100vh}to{transform:translateZ(0);height:100vh}}@keyframes slideInExitMobile{0%{transform:translate3d(0,-100%,0);height:100vh}to{transform:translateZ(0);height:100vh}}@keyframes slideOutExit{0%{transform:translateZ(0);opacity:1;height:100vh;overflow:hidden}to{transform:translate3d(0,100%,0);opacity:.5;height:100vh;overflow:hidden}}.page-wrap{overflow:hidden}.page,.page-wrap{position:relative}.page{min-height:100%}.page__content{opacity:0;transform:none;transition-duration:.6s;transition-property:transform,opacity}.page__content--appear{opacity:1}.page-transition-back-enter .page__content,.page-transition-enter .page__content{opacity:0;transform:translate3d(0,-3rem,0)}.page-transition-back-complete .page__content,.page-transition-complete .page__content{opacity:1;transform:none}.page__wrapper{position:relative;background-color:#f5f5f5;transition-duration:.75s;transition-property:transform;min-height:100vh}.page__wrapper--white{background-color:#fff}.page__container{min-height:100vh}.page-wrap{height:100%;overflow-y:auto;overflow-x:hidden;-webkit-overflow-scrolling:touch}.page-wrap--noscroll{overflow-y:hidden}.page-view{height:100%;overflow:hidden}.page-transition{position:relative}.page-transition-enter{position:relative;z-index:1}.page-transition-enter .page__wrapper{animation:slideInMobile .75s}@media (min-width:48em){.page-transition-enter .page__wrapper{animation:slideIn .75s}}@media (max-width:59.9375em){.page-transition-enter .page__wrapper{animation:slideIn .75s .3s}}@media (max-width:47.9375em){.page-transition-enter .page__wrapper{animation:slideInMobile .75s .3s}}.page-transition-leave{position:absolute!important;z-index:2;overflow:hidden;top:0;left:0;right:0;opacity:1;transition:opacity .75s;height:100vh;animation:slideOut .75s forwards}@media (max-width:59.9375em){.page-transition-leave{animation:slideOut .75s .3s forwards}}.page-transition-back{position:relative}.page-transition-back-enter{position:relative;z-index:1;opacity:.99;transition:opacity .75s}.page-transition-back-enter .page__wrapper{animation:slideInExitMobile .75s}@media (min-width:48em){.page-transition-back-enter .page__wrapper{animation:slideInExit .75s}}@media (max-width:59.9375em){.page-transition-back-enter .page__wrapper{animation:slideInExit .75s .3s}}@media (max-width:47.9375em){.page-transition-back-enter .page__wrapper{animation:slideInExitMobile .75s .3s}}.page-transition-back-leave{position:absolute!important;z-index:2;overflow:hidden;top:0;left:0;right:0;opacity:1;transition:opacity .75s;height:100vh;animation:slideOutExit .75s forwards}@media (max-width:59.9375em){.page-transition-back-leave{animation:slideOutExit .75s .3s forwards}}.page__menu{position:absolute;padding:1.7rem;top:0;width:100%;z-index:10}.lesson--preview .page__menu{display:none}.embed-lesson{overflow:hidden;padding-top:5rem;padding-bottom:5rem}@media (min-width:45em){.embed-lesson{padding-top:8rem;padding-bottom:15rem}}.embed-lesson__item{box-sizing:content-box;margin-left:auto;margin-right:auto;padding-left:2rem;padding-right:2rem;max-width:92rem;position:relative}@media (min-width:33.75em){.embed-lesson__item{padding-left:3rem;padding-right:3rem}}@media (min-width:60em){.embed-lesson__item{padding-left:6rem;padding-right:6rem}}.embed-lesson .embed__description,.embed-lesson .embed__title{color:#313537}@media (min-width:52.5em){.embed-lesson__row{*zoom:1;margin-left:-1.5rem;margin-right:-1.5rem}.embed-lesson__row:after,.embed-lesson__row:before{content:" ";display:table}.embed-lesson__row:after{clear:both}}.embed-lesson__main{position:relative}@media (min-width:52.5em){.embed-lesson__main{display:block;box-sizing:border-box;float:left;width:83.33333%;padding-left:1.5rem;padding-right:1.5rem;min-height:1px}.embed-lesson__main:first-child{margin-left:8.33333%}}@media (min-width:52.5em){.lesson--open .embed-lesson__main{display:block;box-sizing:border-box;float:left;width:83.33333%;padding-left:1.5rem;padding-right:1.5rem;min-height:1px}.lesson--open .embed-lesson__main:first-child{margin-left:8.33333%}}@media (min-width:60em){.lesson--open .embed-lesson__main{width:100%}.lesson--open .embed-lesson__main:first-child{margin-left:0}}@media (min-width:67.5em){.lesson--open .embed-lesson__main{width:83.33333%}.lesson--open .embed-lesson__main:first-child{margin-left:8.33333%}}.embed-lesson__embed{position:relative;width:100%;height:0;padding-bottom:56%}.embed-lesson iframe{position:absolute;top:0;left:0;width:100%!important;height:100%!important}.lesson-header{position:relative;z-index:3;padding-bottom:2.25rem}@media (min-width:48em){.lesson-header{padding-bottom:4.5rem}}.lesson-header__break{position:relative}.lesson-header__divider{position:absolute;border-bottom:1px solid #eaeaea}.lesson-header__top-wrap{display:flex;flex-direction:column;position:relative;margin:4.5rem 0 3rem;padding-bottom:1.5rem}@media print{.lesson-header__top-wrap{margin-top:0}}.lesson-header__top-wrap:after{content:"";position:absolute;bottom:0;left:0;width:16rem;height:.3rem;background:#50abf1;transition:background .3s}@media print{.lesson-header__top-wrap:after{height:.2rem}}@media (min-width:48em){.lesson-header__top-wrap{margin:0 0 4rem;padding-bottom:3rem}.lesson-header__top-wrap:after{height:.5rem}}.lesson-header__partner-content{display:flex}.lesson-header__partner-content-author{color:#707070;display:flex;font-size:1.3rem;font-weight:700;line-height:3.8rem;margin:0 0 2rem;padding-right:3rem}.lesson-header__partner-content-author-img{background-size:cover;border-radius:50%;border:1px solid #fff;height:3.8rem;margin:0 1rem 0 0;width:3.8rem}.lesson-header__author{margin:0 0 2rem;font-size:1.3rem;line-height:3.8rem;font-weight:700;color:#707070}.lesson-header__author-img{width:3.8rem;height:3.8rem;border:1px solid #fff;border-radius:50%;vertical-align:middle;margin-right:.5rem}@media print{.lesson-header__author-img{width:3rem;height:3rem}}@media (min-width:48em){.lesson-header__author{margin:0 0 2rem}}.lesson-header__title{position:relative;margin-bottom:2rem;font-size:3.5rem;font-weight:700;font-family:merriweather,serif;line-height:1.2;color:#2d363a}@media (min-width:48em){.lesson-header__title{line-height:1;font-size:4.2rem}}@media print{.lesson-header__title{font-size:2.8rem}}.lesson-header__audio{position:relative;background:#fff;margin-top:-2rem;max-width:40rem}@media (min-width:48em){.lesson-header__audio{margin-top:-4rem}}.lesson-header__description{margin-bottom:3rem;font-family:merriweather,serif;font-size:1.7rem;font-weight:400;line-height:1.941176470588235}.lesson-header__description a{color:#50abf1}@media (min-width:48em){.lesson-header__description{display:block}}@media print{.lesson-header__description{font-size:1.3rem}}.lesson-header__counter{order:-1;margin-bottom:1.2rem;line-height:1.75;font-size:1rem;font-family:merriweather,serif;font-style:italic;font-weight:400}@media (min-width:48em){.lesson-header__counter{font-size:1.2rem}}.lesson-header__estimate{color:rgba(49,53,55,.4)}@media (min-width:52.5em){.lesson-header__row{*zoom:1;margin-left:-1.5rem;margin-right:-1.5rem}.lesson-header__row:after,.lesson-header__row:before{content:" ";display:table}.lesson-header__row:after{clear:both}}@media (min-width:52.5em){.lesson-header__main{display:block;box-sizing:border-box;float:left;width:83.33333%;padding-left:1.5rem;padding-right:1.5rem;min-height:1px}.lesson-header__main:first-child{margin-left:8.33333%}}@media (min-width:52.5em){.lesson--open .lesson-header__main{display:block;box-sizing:border-box;float:left;width:83.33333%;padding-left:1.5rem;padding-right:1.5rem;min-height:1px}.lesson--open .lesson-header__main:first-child{margin-left:8.33333%}}@media (min-width:60em){.lesson--open .lesson-header__main{width:100%}.lesson--open .lesson-header__main:first-child{margin-left:0}}@media (min-width:67.5em){.lesson--open .lesson-header__main{width:83.33333%}.lesson--open .lesson-header__main:first-child{margin-left:8.33333%}}.page__header{background:#fff;padding-top:5rem;position:relative;z-index:2}.page__header:after{background-color:#eaeaea;bottom:0;content:"";height:.1rem;left:0;position:absolute;width:100%}.page__header-container{box-sizing:content-box;margin-left:auto;margin-right:auto;padding-left:2rem;padding-right:2rem;max-width:92rem}@media (min-width:33.75em){.page__header-container{padding-left:3rem;padding-right:3rem}}@media (min-width:60em){.page__header-container{padding-left:6rem;padding-right:6rem}}@media (min-width:33.75em){.page__header{padding-top:5rem}}.progress{position:absolute;right:0;left:0;margin-left:0;transition-duration:.3s;transition-property:padding,height;background:transparent}.progress-wrap{position:relative;height:2px;z-index:200}@media (max-width:47.9375em){.progress-wrap--fixed{position:fixed;top:0;right:0;left:0;transform:translateZ(0)}}.lesson--preview .progress-wrap--fixed{margin-top:0}.lesson--open .progress{left:28rem;margin-left:-28rem}.progress__container{position:relative;width:100%;min-height:2px;padding:.3rem 0;overflow:hidden}.progress__indicator{position:absolute;width:100%;left:-100%;top:0;height:2px;background:#50abf1;transition-duration:.3s;transition-property:transform}.progress--timeline{padding:2rem 2rem 3.5rem;border-bottom:.1rem solid #eaeaea;background:#fff}.lesson-progress-wrapper--visible .progress--timeline{padding:2rem}.progress--timeline .progress__container{position:relative}.progress--timeline .progress__container:after{content:"";position:absolute;left:0;right:0;top:.4rem;height:.1rem;background:#eaeaeb}.progress--timeline .progress__indicator{position:relative;z-index:1}.progress--timeline .progress__marker{box-sizing:content-box;position:absolute;top:-.2rem;z-index:2;height:.4rem;width:.4rem;margin-left:-.6rem;border:.4rem solid #fff;border-radius:50%;background:#eaeaeb;transition:background .3s}.progress--timeline .progress__marker--active{background:#50abf1}.progress--timeline.progress--sticky{padding:2rem}.progress--video .progress__indicator{transition-timing-function:linear;transition-duration:.25s}.lesson-progress-wrapper{position:absolute;top:0;left:0;right:0;opacity:0;pointer-events:none}.lesson-progress-wrapper--visible{opacity:1}.labeled-graphic-lesson-content-container .labeled-graphic-canvas--visible{padding-bottom:3rem}@media (min-width:37.5em){.labeled-graphic-lesson-content-container .labeled-graphic-canvas--visible{padding-bottom:5rem}}@media (min-width:45em){.labeled-graphic-lesson-content-container .labeled-graphic-canvas--visible{padding-bottom:26rem}}.next-lesson{color:#313537;display:flex;align-items:center;justify-content:center;border-top:.1rem solid #ddd;background:#f0f0f0;height:6rem}@media (min-width:48em){.next-lesson{height:7rem;width:100%}.page-transition-back-enter .next-lesson,.page-transition-enter .next-lesson{opacity:0}}.next-lesson__arrow{line-height:0}.next-lesson__link{text-decoration:none;color:inherit;outline-offset:-.4rem;display:flex;flex-direction:column;align-items:center;justify-content:center;width:100%;height:100%;transition:color .3s}.next-lesson__link .i{fill:#313537;transition:fill .3s}.next-lesson__link:focus,.next-lesson__link:hover{color:#50abf1}.next-lesson__link:focus .i,.next-lesson__link:hover .i{fill:inherit}.next-lesson--restricted .next-lesson__link{cursor:not-allowed}.next-lesson--restricted .next-lesson__link:focus,.next-lesson--restricted .next-lesson__link:hover{color:#313537!important}.next-lesson--restricted .next-lesson__link:focus .i,.next-lesson--restricted .next-lesson__link:hover .i{fill:#313537!important}.next-lesson__name{margin-top:.2rem;margin-bottom:.5rem;padding:0 .5rem;width:100%;font-size:1.4rem;font-weight:700;white-space:nowrap;text-overflow:ellipsis;text-align:center;overflow:hidden}.next-lesson__name--inline,.next-lesson__name--inline *{display:inline}.next-lesson .i{width:1.4rem;height:1.4rem}.previous-lesson{color:#313537;align-items:center;justify-content:center;border-top:.1rem solid #ddd;background:#f0f0f0;display:none;height:7rem;position:relative;overflow:hidden}.previous-lesson__wrapper{display:flex;align-items:center;justify-content:center;height:100%}.previous-lesson__link{text-decoration:none;color:inherit;margin-bottom:.3rem;display:flex;flex-direction:column;transition:color .3s}.previous-lesson__link:hover{color:#50abf1}.previous-lesson__title{font-weight:700;font-size:1.4rem}.previous-lesson__title--inline,.previous-lesson__title--inline *{display:inline}.previous-lesson [class*=icon-]{text-align:center;font-size:1.4rem}@keyframes showcard{0%{transform:translate3d(100%,0,0)}to{transform:translateZ(0)}}@keyframes hidecard{0%{transform:translateZ(0)}to{transform:translate3d(-100%,0,0)}}@keyframes fadeCard{0%{opacity:0}to{opacity:1}}@keyframes showcardUp{0%{transform:translate3d(-100%,0,0)}to{transform:translateZ(0)}}@keyframes hidecardUp{0%{transform:translateZ(0)}to{transform:translate3d(100%,0,0)}}@keyframes controlloop{0%{transform:translateZ(0);opacity:1}24%{transform:translate3d(100%,0,0);opacity:1}25%{transform:translate3d(100%,0,0);opacity:0}26%{transform:translate3d(-100%,0,0);opacity:0}27%{transform:translate3d(-100%,0,0);opacity:1}50%{transform:translateZ(0);opacity:1}to{transform:translateZ(0);opacity:1}}.process__wrap{position:relative}.process__item,.process__wrap{min-height:100vh;overflow:hidden}.process__item{position:absolute;top:0;left:0;opacity:0;width:100%;pointer-events:none;transform:translate3d(100%,0,0);z-index:2}.process__item-wrap{min-height:100vh}.process__item--done{opacity:1;overflow:hidden;animation-name:hidecard;animation-duration:.75s;height:100vh}.process__item--active{position:relative;opacity:1;pointer-events:auto;animation-name:showcard;animation-duration:.75s;animation-fill-mode:forwards;z-index:1}.process__item--active:last-child{transform:translateZ(0);animation:none;z-index:1}.process__item--next{opacity:1;overflow:hidden;transform:translate3d(100%,0,0);height:100vh}.process--reverse-animation .process__item--done{transform:translate3d(-100%,0,0)}.process--reverse-animation .process__item--active{pointer-events:auto;animation-name:showcardUp;animation-duration:.75s;animation-fill-mode:forwards}.process--reverse-animation .process__item--next{animation-name:hidecardUp;animation-duration:.75s}.process__controls{position:fixed;overflow:hidden;opacity:1;left:0;right:0;bottom:0;z-index:10;text-align:center;pointer-events:none;transition-duration:.3s;transition-property:left,right,transform,background}.lesson--open .process__controls{left:0}@media (min-width:60em){.lesson--open .process__controls{left:28rem}}.page-transition-back-leave .process__controls,.page-transition-leave .process__controls,.process__controls--hide{display:none}.process__controls--animating{outline-style:none}@media (min-width:48em){.process__controls--clip{clip:rect(auto,5rem,auto,auto)}}.process__controls--at-start .process__previous{transform:translate3d(-100%,-50%,0)}.process__controls--at-start .process__next{transform:translate3d(-10%,-50%,0);box-shadow:0 .8rem 1.8rem rgba(0,0,0,.09);padding-right:0}.process__controls--at-start .process__next .process__control-content{width:100%}.process__controls--at-end .process__next{transform:translate3d(100%,-50%,0)}.process__next,.process__previous{position:absolute;opacity:1;color:#50abf1;background:#fff;transform:translateZ(0);transition-duration:.75s;transition-property:color,transform,box-shadow,border-radius,width,height,line-height;cursor:pointer;pointer-events:auto;outline-offset:-.5rem}.safari9 .process__controls{position:absolute;left:0;width:100%;transition:none}.safari9 .process__next,.safari9 .process__previous{top:0;transform:none}.safari9 .process__controls--at-start .process__previous{transform:translate3d(-100%,0,0)}.safari9 .process__controls--at-start .process__next{transform:translate3d(-60px,0,0)}.safari9 .process__controls--at-end .process__next{transform:translate3d(100%,0,0)}@media (min-width:48em){.process__controls{top:0;color:#fff}}@media (min-width:48em) and (max-width:59.9375em){.lesson--open-mobile .process__controls{transform:translate3d(26rem,0,0)}}@media (min-width:48em){.process__control-content{overflow:hidden}.process__next,.process__previous{top:50%;height:10rem;width:10rem;margin:0 auto;border-radius:50%;color:#fff;background:#50abf1;box-shadow:0 .1rem .1rem rgba(0,0,0,.1)}.process__controls--at-start .process__next .process__control-animation{animation:controlloop 2.5s 1s 3}.process__previous{opacity:1;left:0;padding-left:5rem;text-align:center;transform:translate3d(-50%,-50%,0)}.process__next{opacity:1;right:0;padding-right:5rem;text-align:center;transform:translate3d(50%,-50%,0)}.process__control-content{position:absolute;top:0;bottom:0;height:2rem;width:50%;margin:auto;padding:0 1rem;transition-duration:.75s;transition-property:right,width}.process__previous .process__control-content{left:40%}.process__next .process__control-content{right:40%}.process__controls--at-start .process__next .process__control-content{right:auto}.process__control-icon,.process__control-label{display:inline-block}}@media (max-width:47.9375em){.process__controls{overflow:visible;height:5rem;color:#313537;border-top:.1rem solid #e7e8e8;background:#fff}.lesson--open-mobile .process__controls{transform:translate3d(26rem,0,0)}.process__controls--at-end,.process__controls--at-start{border:none;background:transparent}.process__controls--at-start .process__previous{opacity:1;transition:opacity 0ms;transition-delay:.3s}.lesson--open-mobile .process__controls--at-start .process__previous{opacity:0;transition-delay:0ms}.process__next,.process__previous{top:0;bottom:0;width:50%;height:4.9rem;padding:0 1rem;text-transform:uppercase;font-size:1rem;font-weight:800;letter-spacing:.06rem;color:#313537;line-height:5rem;border-radius:0;transform:translateZ(0)}.iphone-safari .process__next,.iphone-safari .process__previous{height:9.3rem}.process__next{right:0;text-align:right}.process__next [class*=icon-]{opacity:.2;margin-left:.8rem}.iphone-safari .process__next [class*=icon-]{display:none}.process__next .process__control-content:before{content:attr(data-next-step);opacity:1;transition:opacity .3s .3s}.process__previous{left:0;text-align:left;z-index:2}.process__previous [class*=icon-]{opacity:.2;margin-right:.8rem}.iphone-safari .process__previous .process__control-content:after,.process__previous .process__control-content:after{content:""}.process__controls--at-start .process__next{width:8rem;height:8rem;line-height:8rem;padding:0;font-size:1.6rem;text-align:center;color:#50abf1;border-radius:50%;transform:translate3d(-4rem,-4.5rem,0);box-shadow:0 .8rem 1.8rem rgba(0,0,0,.09)}.process__controls--at-start .process__next [class*=icon-]{display:inline;opacity:1;margin-left:0}.process__controls--at-start .process__next .process__control-content:before{opacity:0;position:absolute;right:3rem;transition:opacity .3s}.process__controls--at-end .process__previous{transform:translate3d(-100%,0,0);visibility:hidden;transition:transform 1s,visibility 0s 1s}.safari9 .process__controls{position:absolute;top:0;transition:transform 0}.safari9 .process__controls--at-start .process__next{transform:translate3d(-4rem,-4.5rem,0)}}.card{overflow:hidden;display:flex;align-items:center;flex-direction:column;padding:5.5rem .5rem;z-index:2}@media (min-width:45em){.card{padding:6rem 6rem 4rem}}@media (max-width:47.9375em){.card{min-height:calc(100vh + 5.7rem)}}.card .embed,.card .figure-video,.card .img{margin-bottom:4rem;line-height:0}@media print{.card{padding:0}}@media (max-width:47.9375em){.lesson--preview .card{padding-top:.5rem}}.card__container{position:relative;min-height:calc(100vh - 13rem);max-width:102rem;width:100%;padding:1.5rem 0;box-shadow:0 .4rem 1rem rgba(0,0,0,.1);background:#fff}@media (min-width:45em){.card__container{padding:5rem 0 7rem}}.card__title{position:relative;margin-bottom:2rem;padding-bottom:2.7rem;line-height:1.2;font-family:merriweather,serif;font-size:2.4rem;font-weight:700;letter-spacing:-.02rem}@media (min-width:45em){.card__title{margin-bottom:4rem;padding-bottom:2.2rem;font-size:4rem}}@media print{.card__title{font-size:2.2rem;page-break-inside:avoid}}.card__title:after{content:"";position:absolute;bottom:0;left:0;margin:auto;height:.4rem;width:6rem;background:rgba(49,53,55,.4)}@media print{.card__title:after{height:.2rem}}.card__description{font-family:merriweather,serif;font-size:1.7rem;font-weight:400;line-height:1.941176470588235;word-wrap:break-word}.card__description a{color:#50abf1}@media print{.card__description{font-size:1.3rem}}.card__step-label{display:inline-block;box-sizing:border-box;padding:.6rem 1.2rem .6rem 3rem;text-align:left;font-family:merriweather,serif;font-size:.8rem;font-weight:600;font-style:italic;line-height:1.2rem;color:#fff;background:#50abf1}@media (min-width:33.75em){.card__step-label{font-size:1.3rem;text-align:right;padding:1.3rem 2.5rem 1.3rem 3rem;width:90%;max-width:14.2rem}}@media print{.card__step-label{font-size:1rem;padding:1.2rem;width:inherit}}.card__counter{display:block;margin-bottom:0;line-height:4rem;font-family:Oswald,serif;font-size:2.4rem;font-weight:900;text-align:left;color:#50abf1;transition-duration:.3s;transition-property:color,opacity,background}@media (max-width:47.9375em){.card__counter{font-size:1.9rem}.card__counter:before{content:"Step No.";display:inline-block;vertical-align:18%;box-sizing:border-box;padding:0 3.5rem 0 0;margin:0 2rem 0 -3rem;width:90%;height:3rem;max-width:11rem;font-family:merriweather,serif;line-height:3rem;text-align:right;font-size:.9rem;font-weight:400;font-style:italic;color:#fff;transition-duration:.3s;transition-property:color,border;background:#50abf1}}.card__audio{max-width:40rem}.card__main{padding:5rem 3rem 2rem}.card__main:last-child{padding-bottom:3rem}@media print{.card__main:last-child{padding-bottom:0}}@media print{.card__main{padding:0;margin:2rem 0 0}}.card__row{padding:2rem 0}@media (min-width:48em){.card__row{*zoom:1;margin-left:-.5rem;margin-right:-.5rem;padding:5rem 0 3rem}.card__row:after,.card__row:before{content:" ";display:table}.card__row:after{clear:both}.card__side{display:block;box-sizing:border-box;float:left;width:20.83333%;padding-left:.5rem;padding-right:.5rem;min-height:1px;text-align:left;line-height:1}}@media print and (min-width:48em){.card__side{float:none;width:inherit;padding:0;margin-bottom:2rem}}@media (min-width:48em){.card__main{display:block;box-sizing:border-box;float:left;width:66.66667%;padding-left:.5rem;padding-right:.5rem;min-height:1px;padding-top:0}}@media print and (min-width:48em){.card__main{float:none;width:inherit;padding:0;margin-bottom:2rem}}.process-end{overflow:hidden;position:relative;display:flex;flex-direction:column;justify-content:center;align-items:center;min-height:100vh;padding:5.5rem .5rem;z-index:0;text-align:center}@media (min-width:48em){.process-end{padding:5.5rem 6rem}}.process-end__container{position:relative;width:100%;padding:0}@media (min-width:48em){.process-end__container{padding:4rem 12rem 0}}.process-end__message{padding:2rem 0;line-height:1;font-size:3.4rem;color:#707070}@media (min-width:48em){.process-end__message{padding:0;font-size:6.8rem}}.process-end__text{font-weight:300}.process-end__footer{position:absolute;left:0;right:0;bottom:0;height:7rem;transform:translateZ(0);transition:transform 0ms}.process-end__footer .next-lesson{height:100%}.process-end .restart-button{margin-top:4rem}@media (min-width:48em){.process-end .restart-button{margin-top:6rem}}[class$="--active"] .process-end__footer{transform:translate3d(0,100%,0);animation:showFoot .5s .75s forwards}[class$="--active"] .process-end__footer--mobile-safari-landscape{transform:translateZ(0);animation:none}.process-header{position:relative;overflow:hidden;display:flex;align-items:center;flex-direction:column;min-height:100vh;padding:5.5rem .5rem}@media (min-width:48em){.process-header{padding:4rem 6rem}}@media (max-width:47.9375em){.lesson--preview .process-header{padding-top:.5rem}}.process-header__container{box-sizing:border-box;position:relative;width:100%;max-width:102rem;min-height:calc(100vh - 13rem);padding:3.5rem;box-shadow:0 .4rem 1rem rgba(0,0,0,.1);background:#fff}@media (min-width:48em){.process-header__container{padding:10rem 0 0}}.process-header__limit{max-width:102rem;margin:0 auto}@media (min-width:48em){.process-header:before{content:"";position:absolute;top:0;bottom:0;left:-2rem;width:.1rem;background:#eaeaeb}}.process-header__top-wrap{display:flex;flex-direction:column;position:relative;margin:0 0 3rem;padding-bottom:1.5rem}.process-header__top-wrap:after{content:"";position:absolute;bottom:0;left:0;width:16rem;height:.3rem;background:#50abf1;transition:background .3s}@media (min-width:48em){.process-header__top-wrap{margin:0 0 4rem;padding-bottom:3rem}.process-header__top-wrap:after{height:.5rem}}.process-header__author{margin:0 0 2rem;font-size:1.3rem;line-height:3.8rem;font-weight:700;color:#707070}.process-header__author img{width:3.8rem;height:3.8rem;border:1px solid #fff;border-radius:50%;vertical-align:middle;margin-right:.5rem}@media (min-width:48em){.process-header__author{margin:0 0 2rem}}.process-header__title{position:relative;margin-bottom:2rem;font-size:3.5rem;font-weight:700;font-family:merriweather,serif;line-height:1.2;color:#2d363a}@media (min-width:48em){.process-header__title{line-height:1;font-size:4.2rem}}.process-header__audio{position:relative;background:#fff;margin-top:-2rem;max-width:40rem}@media (min-width:48em){.process-header__audio{margin-top:-4rem}}.process-header__description{margin-bottom:3rem;font-family:merriweather,serif;font-size:1.7rem;font-weight:400;line-height:1.941176470588235}.process-header__description a{color:#50abf1}@media (min-width:48em){.process-header__description{display:block}}.process-header__counter{order:-1;margin-bottom:1.2rem;line-height:1.75;font-size:1rem;font-family:merriweather,serif;font-style:italic;font-weight:400}@media (min-width:48em){.process-header__counter{font-size:1.2rem}}.process-header__row{padding:2.5rem 0 1.5rem}@media (min-width:48em){.process-header__row{*zoom:1;margin-left:-.5rem;margin-right:-.5rem;padding:5rem 0 7rem}.process-header__row:after,.process-header__row:before{content:" ";display:table}.process-header__row:after{clear:both}.process-header__main{display:block;box-sizing:border-box;float:left;width:66.66667%;padding-left:.5rem;padding-right:.5rem;min-height:1px;position:relative;margin-left:16.66667%}}.progress-summary{position:relative;min-height:100vh;padding:0 10rem 5rem}@media (max-width:64em){.progress-summary{padding:0 9rem 5rem}}@media (max-width:59.9375em){.progress-summary{padding:0 10rem 5rem}}@media (max-width:47.9375em){.progress-summary{padding:0 8rem 5rem}}@media (max-width:42.4375em){.progress-summary{padding:0 6rem 5rem}}@media (max-width:33.6875em){.progress-summary{padding:0 4rem 5rem}}@media (max-width:29.9375em){.progress-summary{padding:0 2rem 5rem}}.progress-summary__no-req{display:flex;flex-direction:column;align-items:center}.progress-summary__confetti{position:fixed;top:0;left:0}.progress-summary__header{display:flex;justify-content:space-between;align-items:center;padding-top:6rem;padding-bottom:5rem}@media (max-width:42.4375em){.progress-summary__header{flex-direction:column;align-items:flex-start}}.progress-summary__no-req .progress-summary__header{flex-direction:column;justify-content:unset;align-items:center;width:50rem;border-bottom:1px solid #e5e5e5;padding-top:7rem;padding-bottom:3rem}@media (max-width:42.4375em){.progress-summary__no-req .progress-summary__header{width:100%}}.progress-summary__header-title{font-family:Lato;font-size:3.6rem;font-weight:300;font-style:normal;font-stretch:normal;line-height:normal;letter-spacing:.02rem;color:#313537}@media (max-width:42.4375em){.progress-summary__header-title{margin-bottom:.8rem}}@media (max-width:29.9375em){.progress-summary__header-title{font-size:3.2rem}}.progress-summary__no-req .progress-summary__header-title{margin-bottom:1rem}.progress-summary__header-trophy{width:2.2rem;height:2.2rem;margin-right:.8rem}.progress-summary__header-completion-date{display:flex;justify-content:center;font-size:1.5rem;letter-spacing:.02rem}.progress-summary__header-due{padding:.5rem 1.2rem;border-radius:.4rem;border:.1rem solid;font-size:1rem;font-family:Lato;font-weight:900;letter-spacing:.04rem;text-transform:uppercase}@media (max-width:42.4375em){.progress-summary__header-due{display:flex;justify-content:center;width:100%;margin-top:1rem}}.progress-summary__section{display:flex;flex-direction:column}.progress-summary__no-req .progress-summary__section{align-items:center}.progress-summary__lessons-completed{font-size:1.5rem;letter-spacing:.008rem;color:#313537}.progress-summary__start-over{display:flex;flex-direction:column;align-items:center;font-size:1.2rem;font-weight:700;text-transform:uppercase;text-decoration:none;letter-spacing:.05rem;color:#313537;margin-top:3rem;margin-bottom:2rem;cursor:pointer}.progress-summary__start-over-icon{font-size:1.5rem;transform:rotate(180deg);color:#313537;margin-top:.8rem}.progress-summary__requirements-met{margin-bottom:1.5rem;font-size:1.5rem;color:#61737c}.progress-summary__requirements{margin-top:1rem}.progress-summary__completion-controls{margin-top:4rem;display:flex}@media (max-width:42.4375em){.progress-summary__completion-controls{flex-direction:column}}.progress-summary__no-req .progress-summary__completion-controls{margin-top:3rem}.progress-summary__completion-control{display:flex;justify-content:center;margin-right:2rem}@media (max-width:42.4375em){.progress-summary__completion-control{margin-right:0;margin-bottom:2rem;width:100%}}.progress-summary__completion-control:last-child{margin-right:0}@media (max-width:42.4375em){.progress-summary__completion-control:last-child{margin-bottom:0}}.progress-summary__btn-back{padding:1rem 3rem;border-radius:8rem;font-size:1.2rem;font-weight:700;letter-spacing:.1rem;text-transform:uppercase;color:#fff;cursor:pointer}@keyframes spin{0%{transform:rotate(0deg)}to{transform:rotate(1turn)}}.animation-loading{animation-name:spin;animation-duration:.7s;animation-timing-function:cubic-bezier(.5,.35,.5,.65);animation-iteration-count:infinite}.certificateDownload,.certificateDownload__btn,.certificateDownload__downloading,.certificateDownload__error{display:flex;align-items:center}.certificateDownload{font-size:1.2rem;font-weight:800;line-height:1.2rem;letter-spacing:.02rem;color:#fff}.certificateDownload.certificateDownloadContained{position:relative;justify-content:center;padding:1rem 3rem 1rem 2.5rem;border:.1rem solid #adaeaf;border-radius:8rem;color:#313537;font-weight:700;line-height:1.4;letter-spacing:.1rem;text-transform:uppercase;width:100%}.certificateDownload__btn{cursor:pointer;text-transform:inherit}.certificateDownloadContained .certificateDownload__btn:after{content:"";position:absolute;top:0;right:0;bottom:0;left:0}.certificateDownload__btn:focus,.certificateDownload__btn:hover{opacity:.5}.certificateDownloadContained .certificateDownload__btn:focus,.certificateDownloadContained .certificateDownload__btn:hover{opacity:1}.certificateDownload__downloadingImg,.certificateDownload__error,.certificateDownload__errorImg{margin-right:.5rem}.certificateDownload__okImg{margin-right:.7rem}.progress-summary__requirement{display:flex;justify-content:space-between;align-items:center;border-top:.1rem solid #eee;padding:2rem 0}.progress-summary__requirement:last-child{border-bottom:.1rem solid #eee}.progress-summary__requirement-stats-wrap{width:100%}.progress-summary__requirement-title{font-family:Lato;font-size:1.8rem;font-weight:700;font-style:normal;font-stretch:normal;line-height:normal;letter-spacing:.02rem;color:#313537;margin-bottom:1rem}@media (max-width:29.9375em){.progress-summary__requirement-title{font-size:1.6rem}}.progress-summary__requirement-stats{display:flex;align-items:center;font-family:Lato;font-size:1.5rem;color:#313537}@media (max-width:42.4375em){.progress-summary__requirement-stats{flex-direction:column;align-items:flex-start}}.progress-summary__requirement-stats>:first-child{max-width:50%;border-right:1px solid #d8d8d8;padding-right:1.2rem}@media (max-width:42.4375em){.progress-summary__requirement-stats>:first-child{max-width:unset;border-right:none;padding-right:0}}.progress-summary__requirement-stats>:last-child{max-width:50%;margin-left:1.2rem}@media (max-width:42.4375em){.progress-summary__requirement-stats>:last-child{max-width:unset;margin-top:.3rem;margin-left:0}}.progress-summary__requirement-stats-link{text-decoration:none;font-size:1.5rem;font-weight:700}.progress-summary__requirement-stats-percent-achieved{font-weight:700}.progress-summary__requirement-checkbox-empty{margin-right:1.3rem;margin-left:1.3rem;border:.2rem solid #8a8c8d;min-width:2.3rem;min-height:2.3rem;border-radius:.2rem}.progress-summary__requirement-checkbox-checked{margin-right:1rem;margin-left:1.3rem;min-width:2.6rem;min-height:2.4rem}.progress-summary__requirement-no-attempts{font-weight:700;letter-spacing:.26px;color:#e6251e}.progress-summary__lp-next{height:38.7rem}@media (max-width:42.4375em){.progress-summary__lp-next{height:auto;margin-top:4.8rem}}.progress-summary__lp-next-inner{position:absolute;bottom:3rem;right:3rem;display:flex;align-items:center}@media (max-width:42.4375em){.progress-summary__lp-next-inner{position:unset;flex-direction:column}}.progress-summary__lp-next-label{color:#6a737c;font-size:1.6rem;letter-spacing:.032rem}.progress-summary__lp-next-label-icon path{fill:#6a737c}@media (max-width:42.4375em){.progress-summary__lp-next-label-icon{transform:rotate(90deg)}}.progress-summary__lp-next-card{width:24.6rem;min-width:24.6rem;margin-left:3rem}@media (max-width:42.4375em){.progress-summary__lp-next-card{width:31.4rem;min-width:31.4rem;margin-left:0;margin-top:2rem}}@media (max-width:22.4375em){.progress-summary__lp-next-card{width:24.6rem;min-width:24.6rem;margin-left:0;margin-top:2rem}}@keyframes hidequizcard{0%{transform:translateZ(0) rotateX(0deg) rotateY(0deg);opacity:1}30%{transform:translateZ(2rem) rotateX(0deg) rotateY(0deg);opacity:1}99%{transform:translate3d(0,100%,4rem) rotateX(-7deg) rotateY(5deg);opacity:1}to{transform:translate3d(0,100%,4rem) rotateX(-7deg) rotateY(5deg);opacity:0}}.quiz__wrap{position:relative}.quiz__item,.quiz__wrap{min-height:100vh;overflow:hidden}.quiz__item{position:absolute;top:0;left:0;width:100%;pointer-events:none;z-index:2;transform:translateZ(-3rem);perspective:1000px;transform-style:preserve-3d}.quiz__item-wrap{opacity:0;transition:transform .75s 375ms,opacity .75s .75s;min-height:100vh}.quiz__item--done{opacity:0;overflow:visible;animation:hidequizcard .9s forwards;height:100vh;z-index:6}.quiz__item--done>div:after{content:"";position:absolute;bottom:-25vh;left:0;height:50vh;width:100%;background:#f5f5f5}.quiz__item--active{position:relative;pointer-events:auto;min-height:100vh;z-index:5;transform:translateZ(0)}.quiz__item--active .quiz__item-wrap{opacity:1;transition:transform .75s 375ms,opacity .75s .45s}.quiz__item--active .quiz__item-wrap:after{content:"";position:absolute;bottom:-25vh;left:0;height:50vh;width:100%;background:#f5f5f5}@media print{.quiz__item--active .quiz__item-wrap:after{display:none}}.quiz__item--active .quiz__item-wrap .quiz-card{transition:transform .75s 0ms,opacity .75s .3s}.quiz__item--next{overflow:visible;height:100vh;z-index:4}.quiz__item--next .quiz__item-wrap{opacity:1;transition:transform .75s .45s,opacity .75s .6s}@media (min-width:33.75em){.quiz__item--next .quiz__item-wrap{transform:translate3d(0,-1.5rem,-1.5rem)}}@media print{.quiz__item--next{display:none}}.quiz__item--penultimate{overflow:visible;z-index:3}.quiz__item--penultimate .quiz__item-wrap{opacity:1;transition:transform .75s 525ms,opacity .75s .75s}@media (min-width:33.75em){.quiz__item--penultimate .quiz__item-wrap{transform:translate3d(0,-3rem,-3rem)}}@media print{.quiz__item--penultimate{display:none}}.quiz__item:last-child{perspective:none}.quiz__item:last-child .quiz__item-wrap{transition:transform .75s 0ms,opacity .75s 0ms}@media (min-width:33.75em){.quiz__item:last-child .quiz__item-wrap{transform:translateZ(0)}}.quiz__item:last-child:after{display:none}@keyframes showFoot{0%{transform:translate3d(0,100%,0);opacity:0}to{transform:translateZ(0);opacity:1}}.quiz-end{background:#f5f5f5}.quiz-end__container{position:relative;overflow:hidden;display:flex;align-items:center;flex-direction:column;min-height:100vh;padding:5.5rem .5rem;z-index:2}@media (min-width:45em){.quiz-end__container{padding:9rem 6rem}}.quiz-end__footer{position:absolute;z-index:2;left:0;right:0;bottom:0;height:7rem;transform:translateZ(0);transition:transform 0ms;opacity:0}.quiz-end__footer .next-lesson{height:100%}[class$="--active"] .quiz-end__footer{transform:translate3d(0,100%,0);animation:showFoot .5s .75s forwards}.quiz-results{box-sizing:border-box;position:relative;opacity:0;width:100%;max-width:59rem;padding:3.5rem}.quiz-results--active{opacity:1}@media (min-width:48em){.quiz-results{padding:8rem 0 0}}.quiz-results__header{padding-top:1.5rem;margin-bottom:6rem;border-top:.1rem solid #d6d7d7;display:flex;justify-content:space-between}@media (min-width:48em){.quiz-results__header{margin-bottom:6rem}}.quiz-results__passing{display:none}@media (max-width:44.9375em){.quiz-results__passing{display:block;font-size:3.2rem}}.quiz-results__results{position:relative;margin:-3rem}@media (min-width:48em){.quiz-results__results{margin:0 auto;width:59rem}}.quiz-results__label{line-height:1.125;font-size:2.4rem;font-weight:700;color:#707070;width:50%}@media (min-width:48em){.quiz-results__label{font-size:3.2rem;width:100%}}.quiz-results .restart-button__content{transform:translateZ(0);transition:transform .9s .1s}.quiz-results__footer{text-align:center;pointer-events:none;transition:opacity .9s}.quiz-results__footer--active{opacity:1;pointer-events:inherit}.quiz-results__footer--hidden{opacity:0}.quiz-results__footer--hidden .restart-button__content{transform:translate3d(0,-6.5rem,0)}.odometer{max-width:100%}.odometer__score{position:absolute;top:34%;left:0;right:0;margin:auto;max-width:22rem;line-height:2rem}.ie11 .odometer__score{left:150px}.odometer__score--fail .odometer__score-label,.odometer__score--pass .odometer__score-label{opacity:0;transition:opacity .3s}@media (min-width:30em){.odometer__score{top:37%;max-width:30rem}}.odometer__score-label{letter-spacing:.08em;text-align:center;font-size:1rem;font-weight:900;text-transform:uppercase;color:#707070;transition:opacity .3s .3s}@media (min-width:30em){.odometer__score-label{font-size:1rem}}.odometer__fail-label,.odometer__pass-label{position:absolute;top:0;left:0;right:0;margin:auto;opacity:0;letter-spacing:.08em;text-align:center;font-size:1.2rem;font-weight:900;color:rgba(49,53,55,.4);transition:opacity .3s}@media (min-width:30em){.odometer__fail-label,.odometer__pass-label{font-size:1.4rem}}.odometer__pass-label{color:#50abf1}.odometer__fail-label{color:#313537}.odometer__score--fail .odometer__fail-label,.odometer__score--pass .odometer__pass-label,.odometer__score-percent{opacity:1;transition:opacity .3s .3s}.odometer__score-percent{text-align:center;font-weight:200;font-size:48px;line-height:1.25}.odometer__score-percent--hidden{transition:opacity .3s;opacity:0}@media (min-width:22.5em){.odometer__score-percent{font-size:64px}}@media (min-width:30em){.odometer__score-percent{font-size:82px}}.odometer__passmark{position:absolute;padding:2rem 1rem 1rem 4rem;white-space:nowrap;transform:translateY(-80%)}@media (min-width:22.5em){.odometer__passmark{padding:1rem 1rem 1rem 5.5rem;transform:translateY(-100%)}}@media (min-width:30em){.odometer__passmark{padding:1rem 1rem 1rem 7.5rem}}@media (max-width:44.9375em){.odometer__passmark{display:none;top:-8rem;right:4rem;padding:0;font-size:3.2rem;transform:none}}.odometer__passlabel{display:block;text-transform:uppercase;line-height:1.5;letter-spacing:.08rem;font-family:lato,sans-serif;font-weight:900;font-size:.8rem;color:#313537}@media (min-width:22.5em){.odometer__passlabel{font-size:.8rem}}@media (min-width:30em){.odometer__passlabel{font-size:1rem}}@media (max-width:44.9375em){.odometer__passlabel{font-size:1.6rem}}.odometer__passpercent{letter-spacing:.02rem;font-family:merriweather,serif;font-size:.8rem;color:#707070}@media (min-width:22.5em){.odometer__passpercent{font-size:1rem}}@media (min-width:30em){.odometer__passpercent{font-size:1.2rem}}@media (max-width:44.9375em){.odometer__passpercent{font-size:1.4rem}}.odometer__canvas{position:relative;display:block;width:59rem;max-width:100%;z-index:1}.odometer__fail,.odometer__pass{position:absolute;top:40%;max-width:28.813559%;left:0;right:0;margin:auto}.quiz-header{position:relative;overflow:hidden;display:flex;align-items:center;flex-direction:column;min-height:100vh;padding:5.5rem .5rem 1rem;z-index:3}@media (min-width:33.75em){.quiz-header{padding:7.5rem .5rem 1rem}}@media (min-width:45em){.quiz-header{padding:9rem 6rem 4rem}}@media print{.quiz-header{padding:inherit}}.quiz-header__container{box-sizing:border-box;position:relative;min-height:calc(100vh - 8.5rem);width:100%;max-width:102rem;padding:3.5rem;box-shadow:0 .3rem 1rem rgba(0,0,0,.1);background:#fff}@media (min-width:48em){.quiz-header__container{padding:8rem 0;min-height:calc(100vh - 13rem)}}@media print{.quiz-header__container{padding:inherit;box-shadow:none}}.quiz-header__limit{max-width:102rem;margin:0 auto}@media (min-width:48em){.quiz-header:before{content:"";position:absolute;top:0;bottom:0;left:-2rem;width:.1rem;background:#eaeaeb}}.quiz-header__top-wrap{display:flex;flex-direction:column;position:relative;margin:0 0 3rem;padding-bottom:1.5rem}.quiz-header__top-wrap:after{content:"";position:absolute;bottom:0;left:0;width:16rem;height:.3rem;background:#50abf1;transition:background .3s}@media (min-width:48em){.quiz-header__top-wrap{margin:4.5rem 0 4rem;padding-bottom:3rem}.quiz-header__top-wrap:after{height:.5rem}}.quiz-header__author{margin:0 0 2rem;font-size:1.3rem;line-height:3.8rem;font-weight:700;color:#707070}.quiz-header__author img{width:3.8rem;height:3.8rem;border:1px solid #fff;border-radius:50%;vertical-align:middle;margin-right:.5rem}@media (min-width:48em){.quiz-header__author{margin:0 0 2rem}}.quiz-header__title{position:relative;margin-bottom:2rem;font-size:3.5rem;font-weight:700;font-family:merriweather,serif;line-height:1.2;color:#2d363a}@media (min-width:48em){.quiz-header__title{line-height:1;font-size:4.2rem}}.quiz-header__audio{position:relative;background:#fff;margin-top:-2rem;max-width:40rem}@media (min-width:48em){.quiz-header__audio{margin-top:-4rem}}.quiz-header__description{margin-bottom:3rem;font-family:merriweather,serif;font-size:1.7rem;font-weight:400;line-height:1.941176470588235}.quiz-header__description a{color:#50abf1}@media (min-width:48em){.quiz-header__description{display:block}}.quiz-header__counter{order:-1;margin-bottom:1.2rem;line-height:1.75;font-size:1rem;font-family:merriweather,serif;font-style:italic;font-weight:400}@media (min-width:48em){.quiz-header__counter{font-size:1.2rem}}.quiz-header__start-quiz{display:inline-block;margin-top:3rem;letter-spacing:.1rem;text-transform:uppercase;font-weight:900;font-size:1.2rem;color:#50abf1;padding-left:0;cursor:pointer;background:none;border:none}.quiz-header__start-quiz [class*=icon-]{margin-left:1rem;font-size:1.1rem}.quiz-header__start-quiz:hover{opacity:.65}@media (min-width:45em){.quiz-header__row{*zoom:1;margin-left:-1.5rem;margin-right:-1.5rem}.quiz-header__row:after,.quiz-header__row:before{content:" ";display:table}.quiz-header__row:after{clear:both}}@media (min-width:45em){.quiz-header__main{display:block;box-sizing:border-box;float:left;width:66.66667%;padding-left:1.5rem;padding-right:1.5rem;min-height:1px;margin-left:16.66667%}}.sorting-lesson{padding-top:3rem;padding-bottom:10rem}.timeline-lesson .timeline{padding-bottom:7vh}.timeline-lesson .timeline__container{margin:6rem 2rem 32vh}.timeline-lesson .timeline__wrapper{padding:4rem 0}.timeline-lesson .timeline-card:first-child:after{border:none}.timeline-lesson .timeline-card:last-child{margin-bottom:0}.todo-list--video{padding:0}.video-lesson{opacity:0;transition:opacity .6s;padding-bottom:100vh}.video-lesson--visible{opacity:1;padding-bottom:5rem}@media (min-width:45em){.video-lesson--visible{padding-bottom:15rem}}.video-lesson__item{padding-top:.4rem;padding-bottom:.4rem}.video-lesson__video{position:relative;width:100%;height:0;padding-bottom:56%}.video-lesson iframe{position:absolute;top:0;left:0;width:100%!important;height:100%!important}.lesson-lists{color:#313537;font-family:merriweather,serif;position:relative}.lesson-lists__list{list-style:none;left:0;padding-bottom:.1rem;margin-bottom:3rem;top:0;width:100%}.lesson-lists__list-enter{opacity:0}.lesson-lists__list-enter-active{opacity:1;transition-delay:.3s;transition-duration:.3s;transition-property:opacity}.lesson-lists__list-exit{opacity:1}.lesson-lists__list-exit-active{opacity:0;transition-duration:.3s;transition-property:opacity}.lesson-lists__list-enter.lesson-lists__list--results,.lesson-lists__list-exit.lesson-lists__list--results{position:absolute}.lesson-lists__item{position:relative;margin:0 -3rem 1rem -2rem;font-family:lato,sans-serif;font-size:1.3rem;line-height:1.6rem;list-style-type:none;font-weight:700;transform:translateZ(0);transition:color .3s}.lesson-lists__item-enter{opacity:0}.lesson-lists__item-enter-active{opacity:1;transition-duration:.3s;transition-property:opacity}.lesson-lists__no-results{color:#adaeaf;display:block;font-size:1.4rem;padding:0 3rem 0 2rem}.lesson-search-link__results{display:block;font-size:1.2rem;font-style:italic;font-weight:300;margin-top:.3rem}.lesson-link{text-decoration:none;color:inherit;display:block;padding:1.8rem 4.3rem;color:#707070;outline-offset:-.4rem;transition-duration:.3s;transition-property:color,background}.lesson-link--section{color:#313537;font-family:lato,sans-serif;text-transform:uppercase;padding:0 3rem 0 2rem;font-size:1rem;font-weight:700;letter-spacing:.06rem;cursor:pointer;line-height:1.4rem}.lesson-link--section-content{border-bottom:.1rem solid rgba(49,53,55,.1);padding:1rem 0;width:100%;display:flex;height:100%;align-content:flex-end}.lesson-link--section-icon{height:1.4rem;display:flex;align-items:center}.lesson-link--section-icon svg{transition:transform .3s}.lesson-link--section-title{margin-left:.5rem;width:100%}.lesson-link--section:hover{background:#f3f3f3}.lesson-link:before{content:"";position:absolute;top:0;left:0;bottom:0;width:.5rem;background:rgba(49,53,55,.6);transform:translate(-.5rem);transition-duration:.3s;transition-property:transform,background}.lesson-link--active,.lesson-link:hover{color:#313537;background:#f3f3f3}.lesson-link--active .lesson-link__icon svg,.lesson-link:hover .lesson-link__icon svg{fill:#313537}.lesson-link__restricted{cursor:not-allowed}.lesson-link__restricted--active,.lesson-link__restricted:hover{color:#707070!important}.lesson-link__restricted--active .lesson-link__icon svg,.lesson-link__restricted:hover .lesson-link__icon svg{fill:#c8c9ca!important}.lesson-link--active:before{background:#50abf1;transform:translate(0)}.lesson-link__icon{position:absolute;top:1.8rem;left:2rem;bottom:0;height:1.6rem}.lesson-link__icon svg{fill:#c8c9ca;transition-duration:.3s;transition-property:fill}.lesson-link__progress{position:absolute;top:0;right:2rem;bottom:0;margin:auto;height:1.9rem;width:1.9rem;color:#50abf1;border-radius:50%}@media (min-width:60em){.lesson-link__progress{right:2rem}}.lesson-link__button{cursor:pointer}.lesson-link__button[disabled]{cursor:not-allowed}@keyframes headShow{0%{transform:translate3d(0,-100%,0)}to{transform:translateZ(0)}}.overview-sidebar{overflow:auto;height:100%;color:#313537}.lesson--open-mobile .overview-sidebar{-ms-overflow-style:-ms-autohiding-scrollbar;-webkit-overflow-scrolling:touch}@media (min-width:48em){.overview-sidebar{overflow-y:auto}}@media (min-width:60em){.lesson--open .overview-sidebar{-ms-overflow-style:-ms-autohiding-scrollbar;-webkit-overflow-scrolling:touch}}.overview-sidebar__header-wrap{z-index:1}.overview-sidebar__header-outer{overflow:hidden;position:relative;transition:max-height .3s;transition-delay:.3s}.overview-sidebar__header-outer--search{max-height:7rem!important;transition-delay:0s}.overview-sidebar__search-icon{cursor:pointer;line-height:1;opacity:1;position:absolute;right:1.5rem;top:1.25rem;transition:opacity .3s;z-index:2}.overview-sidebar__search-icon-appear,.overview-sidebar__search-icon-enter{opacity:0;transform:translate3d(0,-100%,0)}.overview-sidebar__search-icon-appear-active,.overview-sidebar__search-icon-enter-active{opacity:1;transform:translateZ(0);transition-delay:.3s;transition-duration:.3s;transition-property:opacity,transform}.overview-sidebar__search-icon-appear-active{transition-delay:1s}.overview-sidebar__search-icon-exit{opacity:1;transform:translateZ(0);transition:none}.overview-sidebar__search-icon-exit.overview-sidebar__search-icon-exit-active,.overview-sidebar__search-icon:hover.overview-sidebar__search-icon-exit.overview-sidebar__search-icon-exit-active{opacity:0;transform:translate3d(0,-100%,0);transition-duration:.3s;transition-property:opacity,transform}.overview-sidebar__search-icon:hover{opacity:.7}.overview-sidebar__search-icon svg{fill:#fff}.overview-sidebar__search{left:3rem;position:absolute;right:3rem;top:50%;transform:translateY(-50%);z-index:2}.overview-sidebar__search-enter{opacity:0;transform:translate3d(0,-200%,0)}.overview-sidebar__search-enter-active{transition-delay:.3s;transition-duration:.3s;transition-property:opacity,transform}.overview-sidebar__search-enter-active,.overview-sidebar__search-exit{opacity:1;transform:translate3d(0,-50%,0)}.overview-sidebar__search-exit-active{opacity:0;transform:translate3d(0,-200%,0);transition-duration:.3s;transition-property:opacity,transform}.overview-sidebar__search__close-icon,.overview-sidebar__search__search-icon{line-height:0;position:absolute;top:50%;transform:translateY(-50%)}.overview-sidebar__search__search-icon{left:1rem}.overview-sidebar__search__close-icon{align-items:center;cursor:pointer;display:flex;height:100%;justify-content:center;right:0;transition:opacity .3s;width:3rem}.overview-sidebar__search__close-icon svg{fill:#76767c}.overview-sidebar__search__close-icon:focus svg,.overview-sidebar__search__close-icon:hover svg{fill:#313537;transition:fill .3s}.overview-sidebar__search__input{-webkit-appearance:textfield;-moz-appearance:textfield;appearance:textfield;background-color:#fff;border:none;border-radius:2rem;font-size:1.3rem;outline:none;padding:.7rem 3.25rem .8rem;width:100%}.overview-sidebar__search__input::-webkit-input-placeholder{color:#adaeaf}.overview-sidebar__search__input:-ms-input-placeholder{color:#adaeaf}.overview-sidebar__search__input::-ms-input-placeholder{color:#adaeaf}.overview-sidebar__search__input::placeholder{color:#adaeaf}.overview-sidebar__search__input::-webkit-search-cancel-button{-webkit-appearance:none;appearance:none}.overview-sidebar__info{opacity:1;outline:none;position:relative;transform:translateZ(0);transition:opacity .3s linear .3s,visibility 0s;visibility:visible}.overview-sidebar__info--faded{opacity:0;transition:opacity .3s,visibility 0s linear .3s;visibility:hidden}.overview-sidebar__header{min-height:7rem;position:relative;overflow:hidden;padding:1.5rem 1.5rem 0;color:#fff;z-index:1;transition-duration:.6s;transition-property:background,padding}@media (min-width:48em){.overview-sidebar__header{padding:5rem 3rem 0 2rem}}.overview-sidebar__header--background{background-size:cover;background-position:50% 50%;background-repeat:no-repeat;bottom:0;left:0;position:absolute;right:0;top:0}.overview-sidebar__header--small{padding-top:1.5rem;padding-bottom:.1rem}.overview-sidebar__header--clone{position:fixed;top:-5rem;left:0;z-index:0;width:26rem;visibility:hidden;opacity:0;transition:top .3s,max-height .3s,opacity .2s}@media (min-width:60em){.overview-sidebar__header--clone{width:28rem}}.overview-sidebar__header--visible{opacity:1;top:0;visibility:visible;z-index:5}.overview-sidebar__progress{margin:5.25rem 0 1rem}@media (min-width:48em){.overview-sidebar__progress{margin:5.1rem 0 1rem}}.overview-sidebar__header--clone .overview-sidebar__progress{margin:2rem 0}.overview-sidebar__header--small .overview-sidebar__progress{margin:1.6rem 0 1.75rem}.overview-sidebar__header--clone .overview-sidebar__header{padding-top:1.6rem;padding-bottom:.1rem}.overview-sidebar__header--clone .overview-sidebar__search-icon{top:1.8rem;right:2rem}.overview-sidebar__skip-button{position:relative;font-weight:700;font-family:lato,sans-serif;font-size:1.2rem;letter-spacing:.12rem;padding-left:0;text-transform:uppercase;text-align:left;color:#fff;cursor:pointer;background-color:transparent;border:none}.overview-sidebar__skip-button--offscreen{position:absolute;left:-2000px}.overview-sidebar__header--clone .overview-sidebar__skip-button{margin-top:1rem}.overview-sidebar__title{display:block;margin:0;line-height:1.2;font-weight:900;font-size:2.4rem;color:#fff;text-decoration:none}@media (min-width:48em){.overview-sidebar__title{font-size:2.8rem}}.overview-sidebar__linegroup{white-space:nowrap}.overview-sidebar__header--clone .overview-sidebar__title{font-size:2rem;margin-right:3rem}.overview-sidebar__header--small .overview-sidebar__title{font-size:1.6rem}.overview-sidebar__content{padding:3.999rem 1.5rem;color:#313537;max-width:100%;overflow:hidden}.overview-sidebar__content--will-enter{transform:translateY(5rem);opacity:0}.overview-sidebar__content--will-enter-active{opacity:1;transform:translateY(0);transition:all .5s .75s}.overview-sidebar__content .progress-bar{display:none}@media (min-width:48em){.overview-sidebar__content{padding:2rem 3rem 2rem 2rem}}.overview-sidebar__container{flex-shrink:100;z-index:0;padding:0}.overview-sidebar__percent{opacity:.5;letter-spacing:.03rem;font-size:1.2rem;font-weight:700;text-align:left;text-transform:uppercase}.overview-sidebar__percent:after{content:" Complete"}.overview-sidebar__progress-bar{height:.2rem;transition:width .6s;display:inline-block;width:100%;background:hsla(0,0%,100%,.2)}.overview-sidebar__progress-bar-progress{height:.2rem;transition:width .6s;width:0;background:#fff}.progress-bar{font-weight:700;text-transform:uppercase;letter-spacing:.12rem;font-size:1.1rem;color:#fff}.progress-bar__line{width:100%;height:.2rem;background:hsla(0,0%,100%,.5)}.progress-bar__fill{height:.2rem;background:#fff}.progress-bar__percentage-top{display:none;margin-bottom:.6rem;font-weight:900}.overview--modern .progress-bar__percentage-top{display:inherit}.progress-bar__percentage-bottom{margin-top:.6rem}.overview--modern .progress-bar__percentage-bottom{display:none}.progress-bar-rounded .progress-bar__fill,.progress-bar-rounded .progress-bar__line{border-radius:2rem}.progress-bar-lg .progress-bar__fill,.progress-bar-lg .progress-bar__line{height:.45rem}.section-lists{opacity:1;transition:max-height .3s,opacity .5s}.section-lists ol{padding:2rem 3rem 2rem 2rem}.section-lists__closed{max-height:0!important;opacity:0!important;overflow:hidden}.chevron__rotate-down{transform:rotate(90deg)}.lesson{position:relative;margin:0 auto;transition:padding .3s;max-width:100%;word-wrap:break-word;word-break:break-word;height:100%;overflow:hidden}.lesson:after{content:"mobile";visibility:hidden;width:0;height:0}@media (min-width:60em){.lesson:after{content:"desktop"}.lesson--open{padding-left:28rem}}.lesson__sidebar{position:absolute;top:0;left:0;opacity:0;overflow:hidden;width:26rem;height:100vh;background:#fafafa;transition:opacity 0ms .3s;-webkit-backface-visibility:hidden;backface-visibility:hidden;transform:translateZ(0)}.lesson__sidebar:after{content:"";position:absolute;top:0;right:0;bottom:0;width:2rem;box-shadow:inset -2rem 0 2rem -2rem rgba(0,0,0,.24);pointer-events:none;z-index:1}.lesson__sidebar--safari:after{background:linear-gradient(90deg,transparent 30%,rgba(0,0,0,.1));box-shadow:none}.lesson--open .lesson__sidebar{opacity:0;transition:opacity 0ms .3s}.lesson--open-mobile .lesson__sidebar{opacity:1;transition:opacity 0ms}@media (min-width:60em){.lesson__sidebar{width:28rem}.lesson--open .lesson__sidebar{opacity:1;transition:opacity 0ms}}.lesson__content{position:relative;max-height:100vh;margin:0 auto;background:#f5f5f5;transition:transform .3s;height:100%;overflow:hidden}html:not(.ie11) .lesson__content:before{content:"";position:absolute;top:0;left:-2rem;bottom:0;width:2rem;box-shadow:inset -2rem 0 2rem -2rem rgba(0,0,0,.24);pointer-events:none}@media (max-width:59.9375em){.lesson--open-mobile .lesson__content{transform:translateX(26rem)}}.not-found{align-items:center;display:flex;flex-wrap:wrap;justify-content:center;padding:9.1rem 4.5rem}.not-found__copy{color:#717171;font-size:1.8rem;line-height:3rem;margin-right:4.5rem;max-width:49.5rem}@media (max-width:29.9375em){.not-found__copy{margin-bottom:4.5rem;margin-right:0}}.not-found__copy a{color:#47bde9;text-decoration:none}.not-found__copy--heading{color:#000;font-size:4.8rem;font-weight:700;line-height:5.4rem;margin-bottom:1.9rem}.overview__nextLessonText{font-size:1.3rem;font-weight:900;letter-spacing:.02rem;white-space:nowrap;overflow:hidden;text-overflow:ellipsis;padding-right:3rem;margin-top:1.5rem}.overview__continueIcon{margin-right:.7rem}.overview__continueIcon path{fill:#fff}.overview__continueMessage{margin-top:1.5rem}.overview__progressBar{margin:0 3rem 3rem 0}@media (max-width:29.9375em){.overview__progressBar{margin-right:1.5rem}}.overview--modern .overview__progressBar{margin:2.5rem 0 0;max-width:66rem}@media (max-width:768px){.overview--modern .overview__progressBar{max-width:52.6rem}}@media (max-width:414px){.overview--modern .overview__progressBar{max-width:31.4rem}}.partner-content-course-author__author-container{display:flex}.partner-content-course-author__author-container-padding-top{display:flex;padding-top:2rem}.partner-content-course-author__author{color:#fff;display:flex;font-size:1.6rem;font-weight:600;line-height:3.8rem;margin:0 0 3rem;order:-1;padding-right:3rem}@media (max-width:25.8125em){.partner-content-course-author__author{line-height:normal}}.partner-content-course-author__author-image{background-size:cover;border-radius:50%;border:1px solid #fff;height:3.8rem;margin:0 1rem 0 0;width:3.8rem}.partner-content-course-author__dark-text{color:#707070}.partner-content-course-author__gray-text{color:#a2acb0;font-size:1.3rem}@keyframes loading{0%{transform:rotate(0deg)}to{transform:rotate(1turn)}}.overview{position:relative;background:#fff;transition:background .5s,opacity .5s;word-wrap:break-word;word-break:break-word;height:100%;overflow:auto;-webkit-overflow-scrolling:touch}@media (max-width:59.9375em){.overview{display:flex;flex-flow:column}}.overview--will-enter,.overview--will-exit{position:fixed;z-index:1000;top:0;left:0;right:0;bottom:0}@media (max-width:59.9375em){.overview--will-exit{opacity:1}}@media (min-width:60em){.overview--will-exit{background:#fff;transition-delay:.5s}}@media (max-width:59.9375em){.overview--will-exit-active{opacity:0}}@media (min-width:60em){.overview--will-exit-active{background:hsla(0,0%,100%,0)}}.overview--will-enter{background:hsla(0,0%,100%,0);transition:none}.overview--will-enter-active{background:#fff;transition:background .5s}.overview__main{flex:0 1 auto;margin-top:-1rem}.overview__side{flex:0 0 auto;position:relative;z-index:1;color:#fff}.overview__side-panel,.overview__side-panel-overlay{position:absolute;top:0;left:0;bottom:0;right:0}.overview__side-panel{background:#fff;background-size:cover;background-repeat:no-repeat;background-position:50% 50%}.overview__side-panel--no-transition{transition:none}.overview__side-panel-content{opacity:0;visibility:hidden;max-width:28rem;transform:translateY(-5rem);transition:all .5s 375ms;pointer-events:none}.overview--will-exit .overview__side-panel-content{transform:translateY(-5rem);opacity:0;visibility:hidden;transition:none}@media (min-width:60em){.overview--will-exit-active .overview__side-panel{transition:all .5s .3s}.overview--will-exit-active .overview__side-panel-content{opacity:1;visibility:visible;transform:translateY(0);transition:all .5s .6s}}.overview--will-enter .overview__side-panel-content{opacity:1;visibility:visible;transform:translateY(0);transition:none}.overview--will-enter-active .overview__side-panel{transition:all .5s}.overview--will-enter-active .overview__side-panel-content{opacity:0;visibility:hidden;transition:all .5s}.overview__side-target{position:absolute;top:0;left:0;width:28rem}.overview__container,.overview__side-container{margin:0 auto;padding:1rem 3rem 0;max-width:66rem}.overview--modern .overview__container,.overview--modern .overview__side-container{padding:0 3rem;max-width:133rem}@media (min-width:33.75em){.overview--modern .overview__container,.overview--modern .overview__side-container{padding-left:11rem;padding-right:11rem}}@media (min-width:75em){.overview--modern .overview__container,.overview--modern .overview__side-container{padding-left:22rem}}@media (max-width:22.4375em){.overview--modern .overview__container,.overview--modern .overview__side-container{padding-left:1.5rem;padding-right:1.5rem}}.overview__side-container-content{display:flex;flex-direction:column}.overview--modern .overview__side-container-content{max-width:70rem}.overview__author{order:-1;margin:0 0 3rem;font-size:1.6rem;font-weight:600;line-height:3.8rem;color:#fff}.overview__author-image{display:block;float:left;margin:0 1rem 0 0;width:3.8rem;height:3.8rem;border:1px solid #fff;border-radius:50%;background:60% rgba(0,0,0,.25);background-size:cover}.overview--modern .overview__title-wrap{display:flex;align-items:flex-start}.overview__title{margin:0 0 6rem;line-height:1.2;font-weight:900;font-size:3.5rem;color:#fff;text-decoration:none}.overview--modern .overview__title{margin:0}@media (min-width:48em){.overview__title{font-size:4.4rem}}@media print{.overview__title{font-size:2.8rem}}.overview__button,.overview__enroll-button,.overview__enrolled{display:flex;align-items:center}.overview__button,.overview__enroll-button{padding:0 3rem;transition:opacity .3s;color:#313537;border-radius:2rem}.overview__button,.overview__details-trigger,.overview__enroll-button{display:inline-block;font-size:1.2rem;font-weight:800;line-height:4rem;letter-spacing:.04em;text-decoration:none;text-transform:uppercase}.overview--modern .overview__button,.overview--modern .overview__details-trigger,.overview--modern .overview__enroll-button{display:flex;align-items:center;line-height:3.8rem}.overview__button:hover,.overview__details-trigger:hover,.overview__enroll-button:hover{opacity:.75}.overview__button{background:#fff;margin-right:3rem}.overview--modern .overview__button{border:2px solid #fff;display:none;align-items:center;height:4.3rem;padding:0;margin:0;width:0;transition:padding .1s,margin .1s,width .25s}.overview--modern .overview__button-enrolled{display:flex;padding:.1rem 3rem;margin-right:2rem;width:auto;min-width:17.2rem;justify-content:center}.overview--modern .overview__button-transition-enter{padding:0;margin:0;width:0;display:flex}.overview--modern .overview__button-transition-enter-active,.overview--modern .overview__button-transition-enter-done,.overview--modern .overview__button-transition-exit{padding:.1rem 3rem;margin-right:2rem;width:auto;display:flex}.overview--modern .overview__button-transition-exit-active,.overview--modern .overview__button-transition-exit-done{padding:0;margin:0;width:0}.overview--modern .overview__button-transition-exit-done{display:none!important}.overview--modern .overview__enroll-button{background:rgba(0,0,0,.1);color:#fff;border:.2rem solid #fff;cursor:pointer;width:20.3rem;height:4.3rem;display:flex;justify-content:center}.overview__enroll-button{padding-top:.1rem;padding-bottom:.1rem}@media (max-width:29.9375em){.overview__button,.overview__enroll-button,.overview__enrolled{padding:0 1.5rem;margin-right:1.5rem}}@media (max-width:42.4375em){.overview--modern .overview__button,.overview--modern .overview__enroll-button,.overview--modern .overview__enrolled{margin-bottom:2rem;margin-right:0;width:100%}}.overview__details-trigger{vertical-align:middle;cursor:pointer;background:none;border:none;color:#fff}.overview__details-trigger-text,.overview__details-trigger .i{display:inline-block;vertical-align:middle}.overview__details-trigger .i{fill:#fff;width:1.4rem;height:1.4rem}.overview__details-trigger-text{margin-right:1rem}.overview__enrolled{color:#fff;letter-spacing:.05rem;font-size:1.2rem;font-weight:700}.overview__enrolled-icon{vertical-align:middle}.overview__enrolled-text{margin:0 0 0 1rem}.overview__description{font-family:merriweather,serif;font-size:1.7rem;font-weight:400;line-height:2.0625;padding-bottom:5rem}.overview__description p a,.overview__description p a:hover{color:inherit}@media print{.overview__description{font-size:1.3rem}}.overview--modern .overview__description{font-family:lato,sans-serif;font-size:1.6rem}.overview__description-published{margin-left:2em;letter-spacing:.03rem;color:#666}.overview__content,.overview__side-content{position:relative;z-index:2;margin:0 auto;padding:10vw 0;overflow:auto}@media (min-width:60em){.overview__content,.overview__side-content{padding:7vw 0}.overview--modern .overview__content,.overview--modern .overview__side-content{padding:13rem 0}}.overview--modern .overview__content{padding-top:3.5rem}.overview__logo{padding-bottom:3rem}.overview__logo>img{display:block}.overview--modern .overview__logo{padding-bottom:0}.overview--modern .overview__logo+.overview__columns{padding-top:4rem}.overview--will-exit .overview__content,.overview--will-exit .overview__side-content{opacity:1;transform:translateY(0)}.overview--will-exit-active .overview__content,.overview--will-exit-active .overview__side-content{opacity:0;transform:translateY(-5rem);transition:all .5s ease-in}.overview--will-enter .overview__content,.overview--will-enter .overview__side-content{opacity:0;transform:translateY(-5rem)}.overview--will-enter-active .overview__content,.overview--will-enter-active .overview__side-content{opacity:1;transform:translateY(0);transition:all .5s ease-out .3s}@media (min-width:60em){.overview--modern .overview__columns{display:flex;flex-direction:row-reverse;padding-top:2rem}}.overview__header{position:absolute;z-index:1001;top:0;left:0;right:0}.overview__section-header{display:none}.overview--modern .overview__section-header{display:flex;justify-content:space-between;margin:0 0 30px;border-bottom:1px solid #e9e9e9;padding:0 0 20px;font-size:1.3rem}.overview--modern .overview__heading{letter-spacing:.03rem;color:#313537;font-size:inherit;font-weight:700}.overview--modern .overview__main-col{flex:2 2;margin-top:5rem}@media (min-width:60em){.overview--modern .overview__main-col{margin-top:0}}.overview__aside{display:none}.overview--modern .overview__aside{display:block;font-size:1.3rem;letter-spacing:.03rem;color:#666}@media (min-width:60em){.overview--modern .overview__aside{width:33%;margin-left:14.1rem}}@media (max-width:70.625em){.overview--modern .overview__aside{margin-left:7rem}}@media (max-width:64em){.overview--modern .overview__aside{margin-left:5rem}}@media (max-width:59.9375em){.overview--modern .overview__aside{margin-left:0}}.overview__stat{border-bottom:1px solid #e9e9e9;padding-bottom:2rem;display:flex}.overview__stat-standalone{border:none;padding-bottom:0}.overview__stat-value-wrap{margin-left:2.6rem;color:#313537}.overview__stat-value-wrap:first-child{margin-left:0}.overview__stat-value{font-weight:700}.overview__author-card{display:flex;align-items:center;margin-bottom:25px;border-bottom:1px solid #e9e9e9;padding-bottom:25px}.overview--modern .overview__author-card{border-bottom:none}@media (min-width:45em){.overview__author-card{margin-bottom:0;border-bottom:none;padding-bottom:0}}@media (min-width:60em){.overview__author-card{margin-bottom:25px;border-bottom:1px solid #e9e9e9;padding-bottom:25px}}.overview__author-card-image{flex:0 0 auto;width:60px;height:60px;margin:0 22px 0 0;border-radius:50%}.overview__author-card-wrap{display:flex;flex-direction:column;overflow:hidden}.overview__author-card-name{color:#5a5d5f;text-overflow:ellipsis;white-space:nowrap;overflow:hidden;font-size:1.7rem;font-weight:700}.overview__author-card-title{font-size:1.2rem;letter-spacing:.03rem;color:#8894a3}.overview__requirements-header{border-bottom:.1rem solid #e9e9e9;color:#313537;font-weight:700;padding-bottom:2rem;margin-bottom:2rem}.overview__requirements-list{padding-bottom:5rem}.overview__requirements-list-item{font-size:1.2rem;margin:1.5rem 0 0;display:flex;align-items:center}.overview__requirements-icon{display:inline-flex;margin:0 .9rem 0 0;text-indent:0;min-width:2.1rem;text-align:center}.overview__requirements-icon .i-checkMarkFilled{fill:#74bf44}.overview__requirements-icon-svg path{fill:#c9c9ca}.overview__requirements-separator{color:#c9c9ca}.overview__requirements-completed{align-items:center;border-radius:.4rem;border:.1rem solid #c9c9ca;color:#6a737c;display:flex;font-size:1rem;height:2.6rem;justify-content:space-around;letter-spacing:.04rem;margin-top:1rem;max-width:30rem;padding:.45rem 0;text-align:center;width:100%}@media (max-width:59.9375em){.overview__requirements-completed{width:90%;margin-right:2rem}}@media (max-width:44.9375em){.overview__requirements-completed{width:100%;margin-right:0}}@media (max-width:42.4375em){.overview__requirements-completed{max-width:unset}}.overview__requirements-no-attempts{font-weight:700;letter-spacing:.026rem;color:#e6251e;line-height:normal}.overview__due-date{width:100%;height:2.6rem;margin-top:2rem;display:flex;align-items:center;justify-content:space-around;border-radius:.4rem;border:.1rem solid;font-size:1rem;font-weight:900;letter-spacing:.04rem;text-transform:uppercase;max-width:30rem}.overview__due-date--urgent{color:#fff}@media (max-width:59.9375em){.overview__due-date{width:90%;margin-right:2rem}}@media (max-width:44.9375em){.overview__due-date{width:100%;margin-right:0}}@media (max-width:42.4375em){.overview__due-date{max-width:unset}}.overview__author-requirements-wrap{padding-top:2.5rem}@media (max-width:59.9375em){.overview__author-requirements-wrap{display:block;padding:0}}.overview__categories{width:100%}@media (min-width:45em){.overview__categories-wrap{display:flex}}@media (min-width:60em){.overview__categories-wrap{display:block;padding:0}}.overview__categories-header{border-bottom:1px solid #e9e9e9;color:#313537;font-weight:700;padding-bottom:2rem;margin-bottom:2rem}.overview__categories-list{margin-top:10px}.overview__categories-list-item{display:inline-flex;align-items:center;height:3rem;max-width:30rem;margin:0 1rem 1rem 0;padding:0 1.7rem 0 1.2rem;border-radius:10rem;background:#eee;font-size:1.4rem;line-height:1.7;color:#6a737c}.overview__categories-icon{flex:0 0 auto;height:1.7rem;margin-right:.8rem}.overview__categories-icon path{fill:#c9c9ca}.overview__categories-name{max-width:100%;white-space:nowrap;overflow:hidden;text-overflow:ellipsis}.overview__continueWrapper{white-space:nowrap;text-overflow:ellipsis;padding-right:3rem;display:flex;align-items:center;margin-top:3rem}@media (max-width:42.4375em){.overview__continueWrapper{padding-right:0}}@media (max-width:59.9375em){.overview__continueWrapper{flex-direction:column;align-items:flex-start}}.overview__continueButtonsWrap{display:flex;align-items:center}@media (max-width:42.4375em){.overview__continueButtonsWrap{width:100%;flex-direction:column}}.overview__continueButtonIcon{margin-left:1rem}.overview .overview__enroll-heart-filled,.overview .overview__enroll-heart-outline{display:inline-block;margin:0 .7rem 0 -.5rem;transform:translateZ(0)}.overview .overview__enroll-heart-filled path{fill:#fff}.overview .overview__enroll-heart-outline{stroke-width:.2rem}.overview .overview__enroll-heart-outline path{stroke:#fff;fill:none}.overview__continueBtn{color:#4a4a4a}.overview__outline-btn{background:none;border:.2rem solid #fff}.overview__outline-btn .overview__continueBtn{color:#fff}.overview__completion-wrap{display:flex;align-items:center;margin-left:2rem;padding:.8rem 0}@media (max-width:59.9375em){.overview__completion-wrap{margin:2rem 0 0}}@media (max-width:42.4375em){.overview__completion-wrap{margin:0}}.overview__completion-avatar{position:relative;width:60px;height:60px;box-shadow:0 .2rem 1rem 0 rgba(0,0,0,.5);border-radius:50%}@media (max-width:31.25em){.overview__completion-avatar{width:40px;height:40px}}.overview__trophy{position:absolute;width:2.4rem;height:2.4rem;left:65%;bottom:70%;padding:.5rem .4rem .4rem;background:#fff;border-radius:50%;box-sizing:border-box;box-shadow:0 .3rem 1.3rem 0 rgba(0,0,0,.2)}@media (max-width:37.4375em){.overview__trophy{width:2rem;height:2rem}}.overview__completed{margin-left:1.5rem;font-size:1.2rem;font-weight:800;letter-spacing:.02rem;line-height:1.2rem}@media (max-width:37.4375em){.overview__completed{margin-left:1rem}}.overview__certificate{display:flex;border-left:.2rem solid hsla(0,0%,100%,.41);padding-left:1rem;margin-left:1rem}@media (max-width:42.4375em){.overview__start-again-wrapper{display:block}}.overview-list__section-title{margin-top:1.5rem;margin-bottom:1.5rem;padding:.5rem 0;color:#313537;font-family:lato,sans-serif;text-transform:uppercase;font-size:1rem;font-weight:700;letter-spacing:.06rem;border-bottom:.1rem solid rgba(49,53,55,.1)}.overview--modern .overview-list__section-title{border-bottom:none;margin-top:3rem;margin-bottom:1.2rem}.overview-list__list{margin:0;padding:0;list-style:none}.overview-list-item{margin:0;padding:0}.overview-list-item--restricted{cursor:not-allowed}.overview-list-item__link{display:flex;align-items:center;text-decoration:none;transition:background-color .3s}.overview-list-item__link:active,.overview-list-item__link:hover{background-color:#f3f3f3;transition-duration:.1s}.overview-list-item--restricted .overview-list-item__link{cursor:inherit}.overview--modern .overview-list-item__link{transition:background .3s;margin:0 -1rem;padding-left:1rem;padding-right:1rem}.overview--modern .overview-list-item__link:hover{background:#f7f7f7;transition-duration:.1s;border-radius:.4rem}.overview-list-item__title{flex:1;display:block;padding:2rem 1rem;font-family:lato,sans-serif;font-size:1.3rem;line-height:1.6rem;font-weight:700;text-decoration:none;color:#313537}.overview-list-item--restricted .overview-list-item__title{color:rgba(49,53,55,.5)}.overview--modern .overview-list-item__title{font-weight:500;padding-left:3.5rem}.overview-list-item__icon{display:flex;align-items:center;justify-content:center;width:3rem;opacity:.4;pointer-events:none}.overview--modern .overview-list-item__icon{width:auto}.overview-list-item__pie{display:inline-flex;margin-left:auto;margin-right:3rem}.overview--modern .overview-list-item__pie{margin-right:.2rem}.user-avatar{flex-shrink:0;width:40px;height:40px;border-radius:50%;background-color:#fff}.noSelect{-webkit-user-select:none!important;-moz-user-select:none!important;-ms-user-select:none!important;user-select:none!important}.noOutline{outline:none}.cursorAuto{cursor:auto}.visually-hidden-always,.visually-hidden:not(:focus):not(:active){position:absolute!important;width:1px!important;height:1px!important;margin:0!important;padding:0!important;border:none!important;overflow:hidden!important;white-space:nowrap!important;clip:rect(0,0,0,0)!important;-webkit-clip-path:inset(50%)!important;clip-path:inset(50%)!important}.partner-content-author-card{letter-spacing:0;padding-bottom:2.5rem}.partner-content-author-card__flex{display:flex;padding-bottom:3rem}.partner-content-author-card__image-container{width:7.3rem;margin-right:1rem}.partner-content-author-card__author-container{align-items:center}.partner-content-author-card__author-name-text{color:#313537;font-size:1.7rem;font-weight:700}.partner-content-author-card__author-image{background-color:#e5e5e5;border-radius:50%;height:6.1rem;object-fit:cover;width:6.1rem}@keyframes shake{0%{transform:translateZ(0)}12.5%{transform:translate3d(-16px,0,0)}37.5%{transform:translate3d(12px,0,0)}62.5%{transform:translate3d(-8px,0,0)}87.5%{transform:translate3d(4px,0,0)}to{transform:translateZ(0)}}.fail-password{animation:shake .4s ease-in-out 0ms}.share-password-dialog{max-width:48rem;margin:10rem auto;border-top:.4rem solid #50abf1;box-shadow:0 0 1rem 0 rgba(0,0,0,.5);background:#fff;border-radius:.3rem;padding:4rem;font-size:1.7rem;transition:transform .18s ease-in-out}.share-password-dialog .heading{font-weight:600;font-size:1.6rem;margin-bottom:1.6rem}.share-password-dialog .instructions{color:#959fa5;font-size:1.4rem;margin-bottom:1.6rem}.share-password-dialog .label{font-size:1rem;color:#959fa5;text-transform:uppercase;font-weight:700}.share-password-dialog .input{border:0;border-bottom:1px solid #eee;border-radius:0;display:block;width:100%;background-color:#fff;background-image:none;outline:none;text-align:left;font-size:1.7rem;padding:1rem 1rem 1rem 0}.share-password-dialog .dialog__toolbar{margin-top:3rem;display:flex;flex-direction:row;justify-content:center}.share-password-dialog .button{display:inline-block;margin:0 10px;min-width:180px;padding:0 3.5rem;height:4.5rem;line-height:4.5rem;font-size:1.4rem;font-weight:700;color:#fff;border-width:0;border-radius:2.25rem;background:#4fbdf4;cursor:pointer;text-decoration:none;transition:box-shadow 90ms ease-in-out,transform 90ms ease-in-out}
