# Supplementary material for: An Educational Workshop to Improve Neurology Resident Understanding of Burnout, Substance Abuse, and Mood Disorders
Source: MedEdPORTAL. 2021 Jul 1;17:11164. doi: 10.15766/mep_2374-8265.11164 (PMC8245593; doi:10.15766/mep_2374-8265.11164)
Supplement: Supplementary file 1 — Online Learning Module folderRole-Play Activity Script.docxPre- and Immediate Postsurvey.docx3-Month Postsurvey.docxStressed Resident Interaction Video.wmv [file mep_2374-8265.11164-s001.zip › A. Online Learning Module/content/lib/main.bundle.js]

!function(e){var t={};function n(r){if(t[r])return t[r].exports;var i=t[r]={i:r,l:!1,exports:{}};return e[r].call(i.exports,i,i.exports,n),i.l=!0,i.exports}n.m=e,n.c=t,n.d=function(e,t,r){n.o(e,t)||Object.defineProperty(e,t,{enumerable:!0,get:r})},n.r=function(e){"undefined"!=typeof Symbol&&Symbol.toStringTag&&Object.defineProperty(e,Symbol.toStringTag,{value:"Module"}),Object.defineProperty(e,"__esModule",{value:!0})},n.t=function(e,t){if(1&t&&(e=n(e)),8&t)return e;if(4&t&&"object"==typeof e&&e&&e.__esModule)return e;var r=Object.create(null);if(n.r(r),Object.defineProperty(r,"default",{enumerable:!0,value:e}),2&t&&"string"!=typeof e)for(var i in e)n.d(r,i,function(t){return e[t]}.bind(null,i));return r},n.n=function(e){var t=e&&e.__esModule?function(){return e.default}:function(){return e};return n.d(t,"a",t),t},n.o=function(e,t){return Object.prototype.hasOwnProperty.call(e,t)},n.p="",n(n.s=2688)}([function(e,t,n){"use strict";e.exports=n(1580)},function(e,t,n){e.exports=n(1584)()},function(e,t,n){var r;
/*!
  Copyright (c) 2016 Jed Watson.
  Licensed under the MIT License (MIT), see
  http://jedwatson.github.io/classnames
*/
/*!
  Copyright (c) 2016 Jed Watson.
  Licensed under the MIT License (MIT), see
  http://jedwatson.github.io/classnames
*/
!function(){"use strict";var n={}.hasOwnProperty;function i(){for(var e=[],t=0;t<arguments.length;t++){var r=arguments[t];if(r){var o=typeof r;if("string"===o||"number"===o)e.push(r);else if(Array.isArray(r))e.push(i.apply(null,r));else if("object"===o)for(var a in r)n.call(r,a)&&r[a]&&e.push(a)}}return e.join(" ")}e.exports?e.exports=i:void 0===(r=function(){return i}.apply(t,[]))||(e.exports=r)}()},function(e,t,n){e.exports=n(1603)},function(e,t,n){e.exports=n(1619)},function(e,t,n){"use strict";n.d(t,"a",function(){return o});var r=n(357),i=n.n(r);function o(e,t,n){return t in e?i()(e,t,{value:n,enumerable:!0,configurable:!0,writable:!0}):e[t]=n,e}},function(e,t,n){var r=n(25),i=n(579);e.exports=function(){if(0===arguments.length)throw new Error("compose requires at least one argument");return r.apply(this,i(arguments))}},function(e,t,n){var r=n(24);e.exports=r(function(e,t){return t[e]})},function(e,t,n){"use strict";n.d(t,"a",function(){return a});var r=n(357),i=n.n(r);function o(e,t){for(var n=0;n<t.length;n++){var r=t[n];r.enumerable=r.enumerable||!1,r.configurable=!0,"value"in r&&(r.writable=!0),i()(e,r.key,r)}}function a(e,t,n){return t&&o(e.prototype,t),n&&o(e,n),e}},function(e,t,n){"use strict";function r(e){if(void 0===e)throw new ReferenceError("this hasn't been initialised - super() hasn't been called");return e}n.d(t,"a",function(){return r})},function(e,t,n){"use strict";n.d(t,"a",function(){return s});var r=n(642),i=n.n(r),o=n(506),a=n.n(o);function s(e){return(s=a.a?i.a:function(e){return e.__proto__||i()(e)})(e)}},function(e,t,n){"use strict";function r(e,t){if(!(e instanceof t))throw new TypeError("Cannot call a class as a function")}n.d(t,"a",function(){return r})},function(e,t,n){"use strict";n.d(t,"a",function(){return o});var r=n(641),i=n(9);function o(e,t){return!t||"object"!==Object(r.a)(t)&&"function"!=typeof t?Object(i.a)(e):t}},function(e,t,n){"use strict";n.d(t,"a",function(){return a});var r=n(507),i=n.n(r),o=n(423);function a(e,t){if("function"!=typeof t&&null!==t)throw new TypeError("Super expression must either be null or a function");e.prototype=i()(t&&t.prototype,{constructor:{value:e,writable:!0,configurable:!0}}),t&&Object(o.a)(e,t)}},function(e,t,n){var r=n(74),i=n(40);e.exports=r(function(e,t,n){return i(t,n[e])})},function(e,t,n){e.exports=n(1758)},function(e,t,n){(function(t){var n;n="undefined"!=typeof window?window:void 0!==t?t:"undefined"!=typeof self?self:{},e.exports=n}).call(this,n(80))},function(e,t,n){var r=n(60);e.exports=r(function(e){return function(){return e}})},function(e,t,n){var r=n(754),i=n(24);e.exports=i(function(e,t){return r({},e,t)})},function(e,t,n){var r=n(74);e.exports=r(function(e,t,n){var r={};for(var i in n)r[i]=n[i];return r[e]=t,r})},function(e,t,n){t.action=n(1020),t.also=n(2057),t.error=n(2058),t.handle=n(2059),t.logError=n(2060),t.onSuccess=n(2061),t.sideEffect=n(2062)},function(e,t,n){"use strict";n.d(t,"a",function(){return f}),n.d(t,"c",function(){return p}),n.d(t,"b",function(){return h});var r=n(294),i=n(6),o=n.n(i),a=n(804),s=n.n(a),l=n(146),c=n.n(l),u=n(25),d=n.n(u),f=(n(628),function(){for(var e=arguments.length,t=new Array(e),n=0;n<e;n++)t[n]=arguments[n];return o.a.apply(void 0,Object(r.a)(s()(1,t)))(c()(t))}),p=function(e){for(var t=arguments.length,n=new Array(t>1?t-1:0),r=1;r<t;r++)n[r-1]=arguments[r];return d.a.apply(void 0,n)(e)},h=Function.prototype},function(e,t,n){"use strict";n.d(t,"a",function(){return O}),n.d(t,"i",function(){return A}),n.d(t,"l",function(){return N}),n.d(t,"h",function(){return I}),n.d(t,"m",function(){return M}),n.d(t,"j",function(){return j}),n.d(t,"k",function(){return L}),n.d(t,"b",function(){return P}),n.d(t,"c",function(){return R}),n.d(t,"d",function(){return F}),n.d(t,"e",function(){return B}),n.d(t,"f",function(){return U}),n.d(t,"g",function(){return q});var r=n(172),i=n.n(r),o=n(37),a=n.n(o),s=n(87),l=n.n(s),c=n(146),u=n.n(c),d=n(58),f=n.n(d),p=n(17),h=n.n(p),m=n(106),g=n.n(m),v=n(209),y=n.n(v),b=n(56),_=n.n(b),w=n(231),E=n(31),x=n(121),k=n(51),S=n(228),T=function(){return document.getElementById("focus-ring-style")||C()},C=function(){var e=document.createElement("style");return e.id="focus-ring-style",document.head.appendChild(e),e},O=0,A=-1,N=function(){var e=T();document.addEventListener("mousedown",function(){a()(function(){e.innerHTML=":focus{outline: none}"},0),Object(k.a)(Object(S.c)(!1))}),window.addEventListener("keydown",I)},I=function(e){var t=e.target,n=T();(Object(E.l)(e)||Object(E.e)(e)&&!t.classList.contains("ignore-prefers"))&&(n.innerHTML="",Object(k.a)(Object(S.c)(!0)))},M=function(e){return e?O:A},j=function(e,t){var n=t!==O;(e||{}).tabIndex=t,Object(x.d)({element:e,isHidden:n})},L=function(e){var t=e.element,n=e.selector,r=e.tabIndex,o=Object(w.b)(t.querySelectorAll(n));i()(o).call(o,function(e){j(e,r)})},P=function(e){var t=Object(w.b)(e.getElementsByTagName("*"));i()(t).call(t,function(e){j(e,A)})},D=function(e){return function(t){var n,r,i=t.querySelectorAll('[tabindex = "0"]');return!!i.length&&(n=h()(e),r=i,f()(n,l.a,u.a)(r).focus(),!0)}},R=D(!0),F=D(!1),B=function(e){var t=e.list,n=e.index;n>=0&&n<_()(t)&&t[n].focus()},U=function(e){var t=e.list,n=e.currentIndex,r=g()(n||0),i=r<_()(t)?r:0;return B({list:t,index:i}),i},q=function(e){var t=e.list,n=e.currentIndex,r=y()(n||_()(t));return B({list:t,index:r}),r}},function(e,t,n){var r=n(24),i=n(346),o=n(574),a=n(480),s=n(479);e.exports=r(function(e,t){if(i(e)){if(i(t))return e.concat(t);throw new TypeError(s(t)+" is not an array")}if(a(e)){if(a(t))return e+t;throw new TypeError(s(t)+" is not a string")}if(null!=e&&o(e["fantasy-land/concat"]))return e["fantasy-land/concat"](t);if(null!=e&&o(e.concat))return e.concat(t);throw new TypeError(s(e)+' does not have a method named "concat" or "fantasy-land/concat"')})},function(e,t,n){var r=n(60),i=n(566);e.exports=function(e){return function t(n,o){switch(arguments.length){case 0:return t;case 1:return i(n)?t:r(function(t){return e(n,t)});default:return i(n)&&i(o)?t:i(n)?r(function(t){return e(t,o)}):i(o)?r(function(t){return e(n,t)}):e(n,o)}}}},function(e,t,n){var r=n(277),i=n(1735),o=n(77),a=n(501);e.exports=function(){if(0===arguments.length)throw new Error("pipe requires at least one argument");return r(arguments[0].length,o(i,arguments[0],a(arguments)))}},function(e,t,n){"use strict";n.d(t,"c",function(){return p}),n.d(t,"e",function(){return h}),n.d(t,"a",function(){return g}),n.d(t,"g",function(){return v}),n.d(t,"f",function(){return y}),n.d(t,"b",function(){return b}),n.d(t,"d",function(){return _}),n.d(t,"h",function(){return w});var r=n(3),i=n.n(r),o=n(156),a=n.n(o),s=n(139),l=n(50),c=n.n(l),u=n(7),d=n.n(u),f=window.Runtime,p=c()(d.a)(window.env||{}),h=!1,m=function(e){return(f||s.a)[e]},g="Rise 360";function v(e){var t=e||"";return m("resolvePath")?a()(t).call(t,"http")||a()(t).call(t,"data:")||a()(t).call(t,"//")?t:(f||s.a).resolvePath(t):a()(t).call(t,"data:")||a()(t).call(t,"http")||a()(t).call(t,"//")?t:"/".concat(t)}function y(e){var t;if(m("resolveFontPath"))return f.resolveFontPath(e);var n=e.default?p("CDN_URI"):p("CDN_USER_CONTENT_URI");return i()(t="".concat(n,"/")).call(t,e.key)}function b(){m("exit")&&f.exit()}function _(){return!!m("isExport")&&f.isExport()}function w(){if(m("sendTouch"))return f.sendTouch()}},function(e,t,n){var r=n(74),i=n(135),o=n(28);e.exports=r(function(e,t,n){return i(e,o(t,n))})},function(e,t,n){var r=n(24);e.exports=r(function(e,t){for(var n=t,r=0;r<e.length;){if(null==n)return;n=n[e[r]],r+=1}return n})},function(e,t,n){var r=n(84),i=n(201).f,o=n(184),a=n(213),s=n(692),l=n(858),c=n(462);e.exports=function(e,t){var n,u,d,f,p,h=e.target,m=e.global,g=e.stat;if(n=m?r:g?r[h]||s(h,{}):(r[h]||{}).prototype)for(u in t){if(f=t[u],d=e.noTargetGet?(p=i(n,u))&&p.value:n[u],!c(m?u:h+(g?".":"#")+u,e.forced)&&void 0!==d){if(typeof f==typeof d)continue;l(f,d)}(e.sham||d&&d.sham)&&o(f,"sham",!0),a(n,u,f,e)}}},function(e,t,n){e.exports=n(1817)},function(e,t,n){"use strict";n.d(t,"d",function(){return O}),n.d(t,"l",function(){return A}),n.d(t,"k",function(){return N}),n.d(t,"f",function(){return I}),n.d(t,"m",function(){return M}),n.d(t,"b",function(){return j}),n.d(t,"g",function(){return L}),n.d(t,"i",function(){return P}),n.d(t,"c",function(){return D}),n.d(t,"e",function(){return R}),n.d(t,"j",function(){return F}),n.d(t,"h",function(){return B}),n.d(t,"n",function(){return U}),n.d(t,"o",function(){return q}),n.d(t,"a",function(){return H}),n.d(t,"q",function(){return z}),n.d(t,"p",function(){return W}),n.d(t,"r",function(){return V});var r=n(429),i=n.n(r),o=n(269),a=n.n(o),s=n(55),l=n.n(s),c=n(85),u=n.n(c),d=n(89),f=n.n(d),p=n(34),h=n.n(p),m=n(117),g=n.n(m),v={keys:["End"],keyCode:a.a.KEY_END},y={keys:["Enter"],keyCode:a.a.KEY_RETURN},b={keys:["Home"],keyCode:a.a.KEY_HOME},_={keys:["Tab"],keyCode:a.a.KEY_TAB},w={keys:[" "],keyCode:a.a.KEY_SPACE},E={keys:["Escape","Esc"],keyCode:a.a.KEY_ESCAPE},x={keys:["ArrowUp"],keyCode:a.a.KEY_UP},k={keys:["ArrowDown"],keyCode:a.a.KEY_DOWN},S={keys:["ArrowLeft"],keyCode:a.a.KEY_LEFT},T={keys:["ArrowRight"],keyCode:a.a.KEY_RIGHT},C=function(e){var t=e.keyCode,n=i()(e);return function(e){return e.keyCode?e.keyCode===t:u()(e.key,n)}},O=(C(v),C(y)),A=(C(b),C(_)),N=C(w),I=C(E),M=C(x),j=C(k),L=C(S),P=C(T),D=g()(j,P),R=g()(N,O),F=(g()(A,O),g()(P,M)),B=g()(L,j),U=g()(M,j),q=g()(M,L),H=h()(R),z=f()(function(e,t){0!==e.scrollTop&&(t.preventDefault(),e.scrollTop-=25)}),W=f()(function(e,t,n){t&&(n.preventDefault(),e.scrollTop+=25)}),V=function(e,t){return function(n){var r=W(e,t),i=z(e);l()([[j,r],[M,i]])(n)}}},function(e,t,n){var r=n(60);e.exports=r(function(e){return null==e})},function(e,t,n){var r=n(24);e.exports=r(function e(t,n){var r,i,o,a={};for(i in n)o=typeof(r=t[i]),a[i]="function"===o?r(n[i]):r&&"object"===o?e(r,n[i]):n[i];return a})},function(e,t,n){var r=n(74);e.exports=r(function(e,t,n){return e(n)?t(n):n})},function(e,t,n){var r=n(24),i=n(161),o=n(568),a=n(238),s=n(1736),l=n(44),c=n(101);e.exports=r(i(["fantasy-land/map","map"],s,function(e,t){switch(Object.prototype.toString.call(t)){case"[object Function]":return l(t.length,function(){return e.call(this,t.apply(this,arguments))});case"[object Object]":return a(function(n,r){return n[r]=e(t[r]),n},{},c(t));default:return o(e,t)}}))},function(e,t,n){"use strict";n.d(t,"a",function(){return o});var r=n(136),i=n.n(r);function o(){return(o=i.a||function(e){for(var t=1;t<arguments.length;t++){var n=arguments[t];for(var r in n)Object.prototype.hasOwnProperty.call(n,r)&&(e[r]=n[r])}return e}).apply(this,arguments)}},function(e,t,n){e.exports=n(1623)},function(e,t,n){var r=n(24),i=n(161),o=n(1858);e.exports=r(i(["find"],o,function(e,t){for(var n=0,r=t.length;n<r;){if(e(t[n]))return t[n];n+=1}}))},function(e,t,n){(function(t){var r,i=void 0!==t?t:"undefined"!=typeof window?window:{},o=n(2325);"undefined"!=typeof document?r=document:(r=i["__GLOBAL_DOCUMENT_CACHE@4"])||(r=i["__GLOBAL_DOCUMENT_CACHE@4"]=o),e.exports=r}).call(this,n(80))},function(e,t,n){var r=n(24),i=n(1609);e.exports=r(function(e,t){return i(e,t,[],[])})},function(e,t,n){var r=n(74),i=n(203);e.exports=r(function(e,t,n){return null!=n&&i(t,n)?n[t]:e})},function(e,t,n){var r=n(24);e.exports=r(function(e,t){for(var n={},r=0;r<e.length;)e[r]in t&&(n[e[r]]=t[e[r]]),r+=1;return n})},function(e,t,n){
/** @license ISC License (c) copyright 2017 original and current authors */
var r=n(141),i=n(345),o=n(732);e.exports=r(function(e,t){if(!i(e)||!i(t))throw new TypeError("assign: Objects required for both arguments");return o.assign(e,t)})},function(e,t,n){var r=n(277),i=n(60),o=n(24),a=n(575);e.exports=o(function(e,t){return 1===e?i(t):r(e,a(e,[],t))})},function(e,t,n){var r=n(60),i=n(740);e.exports=r(i)},function(e,t,n){"use strict";var r=n(638),i=n(288),o=n.n(i);var a=n(639);function s(e,t){return Object(r.a)(e)||function(e,t){var n=[],r=!0,i=!1,a=void 0;try{for(var s,l=o()(e);!(r=(s=l.next()).done)&&(n.push(s.value),!t||n.length!==t);r=!0);}catch(e){i=!0,a=e}finally{try{r||null==l.return||l.return()}finally{if(i)throw a}}return n}(e,t)||Object(a.a)()}n.d(t,"a",function(){return s})},function(e,t){e.exports=function(e,t){e.prototype=Object.create(t.prototype),e.prototype.constructor=e,e.__proto__=t}},function(e,t,n){"use strict";n(2344),n(1087),n(1088);var r=n(1089),i=(n(1090),n(1091),n(1092),n(1093),n(1094),n(633)),o=(n(1095),n(1096),n(1097),n(1098),n(1099)),a=n(2),s=n.n(a),l=n(0),c=n.n(l),u=(n(1100),function(e){var t=e["aria-hidden"],n=e["aria-label"],r=void 0===n?"Check mark":n,i=e.className,o=e.desc,a=e.height,l=void 0===a?"8":a,u=e.role,d=void 0===u?"img":u,f=e.title,p=e.width,h=void 0===p?"11":p;return c.a.createElement("svg",{"aria-hidden":t,"aria-label":r,className:s()("i i-checkMark",i),focusable:"false",height:l,role:d,viewBox:"0 0 11 8",width:h,xmlns:"http://www.w3.org/2000/svg"},f&&c.a.createElement("title",null,f),o&&c.a.createElement("desc",null,o),c.a.createElement("path",{d:"M9.6,0L11,1.3L3.9,8L0,4.3L1.4,3l2.6,2.4L9.6,0z"}))}),d=function(e){var t=e["aria-hidden"],n=e["aria-label"],r=e.className,i=e.desc,o=e.height,a=void 0===o?"21":o,l=e.role,u=void 0===l?"img":l,d=e.title,f=e.width,p=void 0===f?"21":f;return c.a.createElement("svg",{"aria-hidden":t,"aria-label":n,className:s()("i i-checkMarkFilled",r),focusable:"false",height:a,role:u,viewBox:"0 0 21 21",width:p,xmlns:"http://www.w3.org/2000/svg"},d&&c.a.createElement("title",null,d),i&&c.a.createElement("desc",null,i),c.a.createElement("path",{d:"M10.074 20.959c-5.523 0-10-4.477-10-10s4.477-10 10-10 10 4.477 10 10-4.477 10-10 10zM7.077 10.523a.65.65 0 1 0-.919.919l2.546 2.545a.65.65 0 0 0 .919 0l4.454-4.454a.65.65 0 1 0-.919-.92L9.163 12.61l-2.086-2.086z"}))},f=function(e){var t=e.title,n=void 0===t?"More":t,r=e.desc,i=void 0===r?"Caret pointing down":r,o=e.width,a=void 0===o?"7":o,l=e.height,u=void 0===l?"5":l,d=e.className,f=e.focusable,p=void 0===f?"false":f;return c.a.createElement("svg",{viewBox:"0 0 7 5",width:a,height:u,className:s()("i i-chevronDown",d),focusable:p},c.a.createElement("title",null,n),c.a.createElement("desc",null,i),c.a.createElement("g",{transform:"translate(-15 -14)"},c.a.createElement("path",{d:"M18.1042026,17.8957974 C18.2994647,18.0910596 18.6160472,18.0910596 18.8113094,17.8957974 L21.3535534,15.3535534 C21.5488155,15.1582912 21.5488155,14.8417088 21.3535534,14.6464466 C21.1582912,14.4511845 20.8417088,14.4511845 20.6464466,14.6464466 L18.4734187,16.8508 L16.3535534,14.7309347 C16.1582912,14.5356725 15.8417088,14.5356725 15.6464466,14.7309347 C15.4511845,14.9261968 15.4511845,15.2427793 15.6464466,15.4380415 L18.1042026,17.8957974 Z"})))},p=(n(1101),n(1102),n(634)),h=(n(1103),n(1104),n(1105),n(1106),n(1107),n(1108)),m=(n(1109),n(1110),n(1111)),g=(n(1112),n(1113),n(1114)),v=(n(1115),n(1116),n(1117),n(1118),n(1119),function(e){var t=e["aria-hidden"],n=e["aria-label"],r=void 0===n?"X mark":n,i=e.className,o=e.desc,a=e.height,l=void 0===a?"10":a,u=e.role,d=void 0===u?"img":u,f=e.title,p=e.width,h=void 0===p?"10":p;return c.a.createElement("svg",{"aria-hidden":t,"aria-label":r,className:s()("i i-exMark",i),focusable:"false",height:l,role:d,viewBox:"0 0 10 10",width:h,xmlns:"http://www.w3.org/2000/svg"},f&&c.a.createElement("title",null,f),o&&c.a.createElement("desc",null,o),c.a.createElement("path",{d:"M5,4.17,9.17,0,10,.83,5.83,5,10,9.17,9.17,10,5,5.83.83,10,0,9.17,4.17,5,0,.83.83,0Z"}))}),y=(n(1120),function(e){var t=e["aria-hidden"],n=e["aria-label"],r=e.className,i=e.desc,o=void 0===i?"":i,a=e.height,s=void 0===a?"50":a,l=e.role,u=void 0===l?"img":l,d=e.title,f=void 0===d?"":d,p=e.width,h=void 0===p?"40":p;return c.a.createElement("svg",{"aria-hidden":t,"aria-label":n,className:r,fill:"none",focusable:"false",height:s,role:u,viewBox:"0 0 40 50",width:h,xmlns:"http://www.w3.org/2000/svg"},f&&c.a.createElement("title",null,f),o&&c.a.createElement("desc",null,o),c.a.createElement("path",{clipRule:"evenodd",d:"M2 0C0.89543 0 0 0.89543 0 2V48C0 49.1046 0.895431 50 2 50H38C39.1046 50 40 49.1046 40 48V14L26 0H2Z",fillRule:"evenodd",fill:"#DFE1E2"}),c.a.createElement("path",{clipRule:"evenodd",d:"M26 0V14H40",fillRule:"evenodd",fill:"#C7CACC"}),c.a.createElement("path",{d:"M13.534 22.9863V24.4163H10.245V26.4458H12.984V27.8813H10.245V30.9998H8.375V22.9863H13.534Z",fill:"#414448"}),c.a.createElement("path",{d:"M17.533 30.9998H15.663V22.9863H17.533V30.9998Z",fill:"#414448"}),c.a.createElement("path",{d:"M21.8805 29.5148H24.8505V30.9998H20.0215V22.9863H21.8805V29.5148Z",fill:"#414448"}),c.a.createElement("path",{d:"M31.8846 22.9863V24.4163H28.5956V26.2863H31.1146V27.6613H28.5956V29.5698H31.8846V30.9998H26.7256V22.9863H31.8846Z",fill:"#414448"}))}),b=function(e){var t=e["aria-hidden"],n=e["aria-label"],r=e.className,i=e.desc,o=void 0===i?"":i,a=e.height,s=void 0===a?"50":a,l=e.role,u=void 0===l?"img":l,d=e.title,f=void 0===d?"":d,p=e.width,h=void 0===p?"40":p;return c.a.createElement("svg",{"aria-hidden":t,"aria-label":n,className:r,fill:"none",focusable:"false",height:s,role:u,viewBox:"0 0 40 50",width:h,xmlns:"http://www.w3.org/2000/svg"},f&&c.a.createElement("title",null,f),o&&c.a.createElement("desc",null,o),c.a.createElement("path",{clipRule:"evenodd",d:"M2 0C0.89543 0 0 0.89543 0 2V48C0 49.1046 0.895431 50 2 50H38C39.1046 50 40 49.1046 40 48V14L26 0H2Z",fillRule:"evenodd",fill:"#C3CEED"}),c.a.createElement("path",{clipRule:"evenodd",d:"M26 0V14H40",fill:"#96A9E0",fillRule:"evenodd"}),c.a.createElement("path",{d:"M14.8355 26.9904C14.8355 27.5698 14.7346 28.1051 14.533 28.5964C14.335 29.0841 14.0545 29.5076 13.6915 29.8669C13.3285 30.2226 12.8903 30.5013 12.377 30.7029C11.8673 30.9009 11.3008 30.9999 10.6775 30.9999H7.56445V22.9864H10.6775C11.3008 22.9864 11.8673 23.0873 12.377 23.2889C12.8903 23.4906 13.3285 23.7693 13.6915 24.1249C14.0545 24.4806 14.335 24.9041 14.533 25.3954C14.7346 25.8831 14.8355 26.4148 14.8355 26.9904ZM12.9325 26.9904C12.9325 26.5944 12.8811 26.2369 12.7785 25.9179C12.6758 25.5989 12.5273 25.3294 12.333 25.1094C12.1423 24.8858 11.9076 24.7153 11.629 24.5979C11.3503 24.4769 11.0331 24.4164 10.6775 24.4164H9.43445V29.5699H10.6775C11.0331 29.5699 11.3503 29.5113 11.629 29.3939C11.9076 29.2729 12.1423 29.1024 12.333 28.8824C12.5273 28.6588 12.6758 28.3874 12.7785 28.0684C12.8811 27.7494 12.9325 27.3901 12.9325 26.9904Z",fill:"#0C3092"}),c.a.createElement("path",{d:"M24.6375 26.9904C24.6375 27.5698 24.5367 28.1088 24.335 28.6074C24.137 29.1061 23.8565 29.5406 23.4935 29.9109C23.1305 30.2776 22.6923 30.5654 22.179 30.7744C21.6693 30.9834 21.1028 31.0879 20.4795 31.0879C19.8562 31.0879 19.2878 30.9834 18.7745 30.7744C18.2612 30.5654 17.8212 30.2776 17.4545 29.9109C17.0915 29.5406 16.8092 29.1061 16.6075 28.6074C16.4095 28.1088 16.3105 27.5698 16.3105 26.9904C16.3105 26.4111 16.4095 25.8721 16.6075 25.3734C16.8092 24.8748 17.0915 24.4421 17.4545 24.0754C17.8212 23.7088 18.2612 23.4209 18.7745 23.2119C19.2878 23.0029 19.8562 22.8984 20.4795 22.8984C21.1028 22.8984 21.6693 23.0048 22.179 23.2174C22.6923 23.4264 23.1305 23.7143 23.4935 24.0809C23.8565 24.4476 24.137 24.8803 24.335 25.3789C24.5367 25.8776 24.6375 26.4148 24.6375 26.9904ZM22.7345 26.9904C22.7345 26.5944 22.6832 26.2388 22.5805 25.9234C22.4779 25.6044 22.3293 25.3349 22.135 25.1149C21.9443 24.8949 21.7097 24.7263 21.431 24.6089C21.1523 24.4916 20.8352 24.4329 20.4795 24.4329C20.1202 24.4329 19.7993 24.4916 19.517 24.6089C19.2383 24.7263 19.0018 24.8949 18.8075 25.1149C18.6168 25.3349 18.4702 25.6044 18.3675 25.9234C18.2648 26.2388 18.2135 26.5944 18.2135 26.9904C18.2135 27.3901 18.2648 27.7494 18.3675 28.0684C18.4702 28.3838 18.6168 28.6514 18.8075 28.8714C19.0018 29.0914 19.2383 29.2601 19.517 29.3774C19.7993 29.4911 20.1202 29.5479 20.4795 29.5479C20.8352 29.5479 21.1523 29.4911 21.431 29.3774C21.7097 29.2601 21.9443 29.0914 22.135 28.8714C22.3293 28.6514 22.4779 28.3838 22.5805 28.0684C22.6832 27.7494 22.7345 27.3901 22.7345 26.9904Z",fill:"#0C3092"}),c.a.createElement("path",{d:"M31.9109 28.9264C31.9549 28.9264 31.9989 28.9356 32.0429 28.9539C32.0869 28.9686 32.129 28.9961 32.1694 29.0364L32.9064 29.8119C32.5837 30.2336 32.1785 30.5526 31.6909 30.7689C31.2069 30.9816 30.633 31.0879 29.9694 31.0879C29.3607 31.0879 28.8144 30.9853 28.3304 30.7799C27.85 30.5709 27.4412 30.2849 27.1039 29.9219C26.7702 29.5553 26.5135 29.1226 26.3339 28.6239C26.1542 28.1216 26.0644 27.5771 26.0644 26.9904C26.0644 26.3928 26.167 25.8446 26.3724 25.3459C26.5777 24.8436 26.8637 24.4109 27.2304 24.0479C27.6007 23.6849 28.0425 23.4026 28.5559 23.2009C29.0692 22.9993 29.6357 22.8984 30.2554 22.8984C30.556 22.8984 30.8384 22.9259 31.1024 22.9809C31.37 23.0323 31.6194 23.1056 31.8504 23.2009C32.0814 23.2926 32.294 23.4044 32.4884 23.5364C32.6827 23.6648 32.855 23.8078 33.0054 23.9654L32.3784 24.8069C32.338 24.8583 32.2904 24.9059 32.2354 24.9499C32.1804 24.9903 32.1034 25.0104 32.0044 25.0104C31.9384 25.0104 31.876 24.9958 31.8174 24.9664C31.7587 24.9371 31.6964 24.9023 31.6304 24.8619C31.5644 24.8179 31.491 24.7721 31.4104 24.7244C31.3334 24.6731 31.2399 24.6273 31.1299 24.5869C31.0235 24.5429 30.897 24.5063 30.7504 24.4769C30.6074 24.4476 30.4387 24.4329 30.2444 24.4329C29.907 24.4329 29.599 24.4934 29.3204 24.6144C29.0417 24.7318 28.8015 24.9023 28.5999 25.1259C28.4019 25.3459 28.246 25.6136 28.1324 25.9289C28.0224 26.2443 27.9674 26.5981 27.9674 26.9904C27.9674 27.4011 28.0224 27.7659 28.1324 28.0849C28.246 28.4039 28.3982 28.6734 28.5889 28.8934C28.7832 29.1098 29.0087 29.2748 29.2654 29.3884C29.522 29.5021 29.797 29.5589 30.0904 29.5589C30.259 29.5589 30.413 29.5516 30.5524 29.5369C30.6917 29.5186 30.82 29.4893 30.9374 29.4489C31.0584 29.4086 31.172 29.3573 31.2784 29.2949C31.3884 29.2289 31.4984 29.1483 31.6084 29.0529C31.6524 29.0163 31.7 28.9869 31.7514 28.9649C31.8027 28.9393 31.8559 28.9264 31.9109 28.9264Z",fill:"#0C3092"}))},_=(n(1121),function(e){var t=e["aria-hidden"],n=e["aria-label"],r=e.className,i=e.desc,o=void 0===i?"":i,a=e.height,s=void 0===a?"50":a,l=e.role,u=void 0===l?"img":l,d=e.title,f=void 0===d?"":d,p=e.width,h=void 0===p?"40":p;return c.a.createElement("svg",{"aria-hidden":t,"aria-label":n,className:r,fill:"none",focusable:"false",height:s,role:u,viewBox:"0 0 40 50",width:h,xmlns:"http://www.w3.org/2000/svg"},f&&c.a.createElement("title",null,f),o&&c.a.createElement("desc",null,o),c.a.createElement("path",{clipRule:"evenodd",d:"M2 0C0.89543 0 0 0.89543 0 2V48C0 49.1046 0.895431 50 2 50H38C39.1046 50 40 49.1046 40 48V14L26 0H2Z",fill:"#F5D0CE",fillRule:"evenodd"}),c.a.createElement("path",{clipRule:"evenodd",d:"M26 0V14H40",fill:"#EDADA9",fillRule:"evenodd"}),c.a.createElement("path",{d:"M10.8678 28.3213V30.9998H9.00879V22.9863H11.8358C12.4005 22.9863 12.8845 23.0542 13.2878 23.1898C13.6948 23.3218 14.0285 23.5052 14.2888 23.7398C14.5528 23.9745 14.7471 24.2513 14.8718 24.5703C14.9965 24.8893 15.0588 25.234 15.0588 25.6043C15.0588 26.004 14.9946 26.3707 14.8663 26.7043C14.738 27.038 14.5418 27.324 14.2778 27.5623C14.0138 27.8007 13.6783 27.9877 13.2713 28.1233C12.868 28.2553 12.3895 28.3213 11.8358 28.3213H10.8678ZM10.8678 26.9188H11.8358C12.3198 26.9188 12.6681 26.8033 12.8808 26.5723C13.0935 26.3413 13.1998 26.0187 13.1998 25.6043C13.1998 25.421 13.1723 25.2542 13.1173 25.1038C13.0623 24.9535 12.978 24.8252 12.8643 24.7188C12.7543 24.6088 12.6131 24.5245 12.4408 24.4658C12.2721 24.4072 12.0705 24.3778 11.8358 24.3778H10.8678V26.9188Z",fill:"#771D18"}),c.a.createElement("path",{d:"M24.2944 26.9903C24.2944 27.5697 24.1936 28.105 23.9919 28.5963C23.7939 29.084 23.5134 29.5075 23.1504 29.8668C22.7874 30.2225 22.3493 30.5012 21.8359 30.7028C21.3263 30.9008 20.7598 30.9998 20.1364 30.9998H17.0234V22.9863H20.1364C20.7598 22.9863 21.3263 23.0872 21.8359 23.2888C22.3493 23.4905 22.7874 23.7692 23.1504 24.1248C23.5134 24.4805 23.7939 24.904 23.9919 25.3953C24.1936 25.883 24.2944 26.4147 24.2944 26.9903ZM22.3914 26.9903C22.3914 26.5943 22.3401 26.2368 22.2374 25.9178C22.1348 25.5988 21.9863 25.3293 21.7919 25.1093C21.6013 24.8857 21.3666 24.7152 21.0879 24.5978C20.8093 24.4768 20.4921 24.4163 20.1364 24.4163H18.8934V29.5698H20.1364C20.4921 29.5698 20.8093 29.5112 21.0879 29.3938C21.3666 29.2728 21.6013 29.1023 21.7919 28.8823C21.9863 28.6587 22.1348 28.3873 22.2374 28.0683C22.3401 27.7493 22.3914 27.39 22.3914 26.9903Z",fill:"#771D18"}),c.a.createElement("path",{d:"M31.3465 22.9863V24.4163H28.0575V26.4458H30.7965V27.8813H28.0575V30.9998H26.1875V22.9863H31.3465Z",fill:"#771D18"}))}),w=function(e){var t=e["aria-hidden"],n=e["aria-label"],r=e.className,i=e.desc,o=void 0===i?"":i,a=e.height,s=void 0===a?"50":a,l=e.role,u=void 0===l?"img":l,d=e.title,f=void 0===d?"":d,p=e.width,h=void 0===p?"40":p;return c.a.createElement("svg",{"aria-hidden":t,"aria-label":n,className:r,fill:"none",focusable:"false",height:s,role:u,viewBox:"0 0 40 50",width:h,xmlns:"http://www.w3.org/2000/svg"},f&&c.a.createElement("title",null,f),o&&c.a.createElement("desc",null,o),c.a.createElement("path",{clipRule:"evenodd",d:"M2 0C0.89543 0 0 0.89543 0 2V48C0 49.1046 0.895431 50 2 50H38C39.1046 50 40 49.1046 40 48V14L26 0H2Z",fill:"#FBDACC",fillRule:"evenodd"}),c.a.createElement("path",{clipRule:"evenodd",d:"M26 0V14H40",fill:"#F8BFA6",fillRule:"evenodd"}),c.a.createElement("path",{d:"M11.2115 28.3213V30.9998H9.35254V22.9863H12.1795C12.7442 22.9863 13.2282 23.0542 13.6315 23.1898C14.0385 23.3218 14.3722 23.5052 14.6325 23.7398C14.8965 23.9745 15.0909 24.2513 15.2155 24.5703C15.3402 24.8893 15.4025 25.234 15.4025 25.6043C15.4025 26.004 15.3384 26.3707 15.21 26.7043C15.0817 27.038 14.8855 27.324 14.6215 27.5623C14.3575 27.8007 14.022 27.9877 13.615 28.1233C13.2117 28.2553 12.7332 28.3213 12.1795 28.3213H11.2115ZM11.2115 26.9188H12.1795C12.6635 26.9188 13.0119 26.8033 13.2245 26.5723C13.4372 26.3413 13.5435 26.0187 13.5435 25.6043C13.5435 25.421 13.516 25.2542 13.461 25.1038C13.406 24.9535 13.3217 24.8252 13.208 24.7188C13.098 24.6088 12.9569 24.5245 12.7845 24.4658C12.6159 24.4072 12.4142 24.3778 12.1795 24.3778H11.2115V26.9188Z",fill:"#7C2B0E"}),c.a.createElement("path",{d:"M19.2262 28.3213V30.9998H17.3672V22.9863H20.1942C20.7589 22.9863 21.2429 23.0542 21.6462 23.1898C22.0532 23.3218 22.3869 23.5052 22.6472 23.7398C22.9112 23.9745 23.1055 24.2513 23.2302 24.5703C23.3549 24.8893 23.4172 25.234 23.4172 25.6043C23.4172 26.004 23.353 26.3707 23.2247 26.7043C23.0964 27.038 22.9002 27.324 22.6362 27.5623C22.3722 27.8007 22.0367 27.9877 21.6297 28.1233C21.2264 28.2553 20.7479 28.3213 20.1942 28.3213H19.2262ZM19.2262 26.9188H20.1942C20.6782 26.9188 21.0265 26.8033 21.2392 26.5723C21.4519 26.3413 21.5582 26.0187 21.5582 25.6043C21.5582 25.421 21.5307 25.2542 21.4757 25.1038C21.4207 24.9535 21.3364 24.8252 21.2227 24.7188C21.1127 24.6088 20.9715 24.5245 20.7992 24.4658C20.6305 24.4072 20.4289 24.3778 20.1942 24.3778H19.2262V26.9188Z",fill:"#7C2B0E"}),c.a.createElement("path",{d:"M31.2008 22.9863V24.4603H28.9458V30.9998H27.0868V24.4603H24.8318V22.9863H31.2008Z",fill:"#7C2B0E"}))},E=function(e){var t=e["aria-hidden"],n=e["aria-label"],r=e.className,i=e.desc,o=void 0===i?"":i,a=e.height,s=void 0===a?"50":a,l=e.role,u=void 0===l?"img":l,d=e.title,f=void 0===d?"":d,p=e.width,h=void 0===p?"40":p;return c.a.createElement("svg",{"aria-hidden":t,"aria-label":n,className:r,fill:"none",focusable:"false",height:s,role:u,viewBox:"0 0 40 50",width:h,xmlns:"http://www.w3.org/2000/svg"},f&&c.a.createElement("title",null,f),o&&c.a.createElement("desc",null,o),c.a.createElement("path",{clipRule:"evenodd",d:"M2 0C0.89543 0 0 0.89543 0 2V48C0 49.1046 0.895431 50 2 50H38C39.1046 50 40 49.1046 40 48V14L26 0H2Z",fill:"#CFEAF8",fillRule:"evenodd"}),c.a.createElement("path",{clipRule:"evenodd",d:"M26 0V14H40",fill:"#ABDBF3",fillRule:"evenodd"}),c.a.createElement("path",{d:"M11.6738 28.0355V31H9.81476V22.9865H12.4218C13.0011 22.9865 13.4943 23.047 13.9013 23.168C14.3119 23.2853 14.6456 23.4503 14.9023 23.663C15.1626 23.8757 15.3514 24.1268 15.4688 24.4165C15.5861 24.7062 15.6448 25.0215 15.6448 25.3625C15.6448 25.6228 15.6099 25.8685 15.5403 26.0995C15.4706 26.3305 15.3661 26.545 15.2268 26.743C15.0911 26.9373 14.9224 27.1115 14.7208 27.2655C14.5228 27.4195 14.2936 27.546 14.0333 27.645C14.1579 27.7073 14.2734 27.7843 14.3798 27.876C14.4898 27.9677 14.5851 28.0795 14.6658 28.2115L16.3708 31H14.6878C14.3761 31 14.1524 30.8827 14.0168 30.648L12.6858 28.3215C12.6271 28.2188 12.5574 28.1455 12.4768 28.1015C12.3998 28.0575 12.2898 28.0355 12.1468 28.0355H11.6738ZM11.6738 26.754H12.4218C12.6748 26.754 12.8893 26.7228 13.0653 26.6605C13.2449 26.5945 13.3916 26.5047 13.5053 26.391C13.6189 26.2773 13.7014 26.1453 13.7528 25.995C13.8041 25.841 13.8298 25.676 13.8298 25.5C13.8298 25.148 13.7143 24.873 13.4833 24.675C13.2559 24.477 12.9021 24.378 12.4218 24.378H11.6738V26.754Z",fill:"#144E6C"}),c.a.createElement("path",{d:"M23.6162 22.9865V24.4605H21.3612V31H19.5022V24.4605H17.2472V22.9865H23.6162Z",fill:"#144E6C"}),c.a.createElement("path",{d:"M30.5411 22.9865V24.4165H27.2521V26.446H29.9911V27.8815H27.2521V31H25.3821V22.9865H30.5411Z",fill:"#144E6C"}))},x=function(e){var t=e["aria-hidden"],n=e["aria-label"],r=e.className,i=e.desc,o=void 0===i?"":i,a=e.height,s=void 0===a?"50":a,l=e.role,u=void 0===l?"img":l,d=e.title,f=void 0===d?"":d,p=e.width,h=void 0===p?"40":p;return c.a.createElement("svg",{"aria-hidden":t,"aria-label":n,className:r,fill:"none",focusable:"false",height:s,role:u,viewBox:"0 0 40 50",width:h,xmlns:"http://www.w3.org/2000/svg"},f&&c.a.createElement("title",null,f),o&&c.a.createElement("desc",null,o),c.a.createElement("path",{clipRule:"evenodd",d:"M2 0C0.89543 0 0 0.89543 0 2V48C0 49.1046 0.895431 50 2 50H38C39.1046 50 40 49.1046 40 48V14L26 0H2Z",fill:"#D1E5D1",fillRule:"evenodd"}),c.a.createElement("path",{clipRule:"evenodd",d:"M26 0V14H40",fill:"#AFD1AE",fillRule:"evenodd"}),c.a.createElement("path",{d:"M11.8861 26.8804L9.40564 22.9864H11.2646C11.3856 22.9864 11.4736 23.0029 11.5286 23.0359C11.5873 23.0653 11.6386 23.1166 11.6826 23.1899L13.2776 25.8904C13.296 25.8428 13.3161 25.7969 13.3381 25.7529C13.3638 25.7089 13.3913 25.6631 13.4206 25.6154L14.8176 23.2174C14.9093 23.0634 15.034 22.9864 15.1916 22.9864H16.9736L14.4601 26.7979L17.0286 30.9999H15.1696C15.0486 30.9999 14.9496 30.9706 14.8726 30.9119C14.7993 30.8533 14.7406 30.7836 14.6966 30.7029L13.0906 27.8979C13.0613 27.9786 13.0283 28.0483 12.9916 28.1069L11.4956 30.7029C11.4516 30.7799 11.393 30.8496 11.3196 30.9119C11.2463 30.9706 11.1546 30.9999 11.0446 30.9999H9.30664L11.8861 26.8804Z",fill:"#265026"}),c.a.createElement("path",{d:"M20.6017 29.5149H23.5717V30.9999H18.7427V22.9864H20.6017V29.5149Z",fill:"#265026"}),c.a.createElement("path",{d:"M29.9128 24.6144C29.8578 24.7024 29.7991 24.7684 29.7368 24.8124C29.6781 24.8564 29.6011 24.8784 29.5058 24.8784C29.4215 24.8784 29.3298 24.8528 29.2308 24.8014C29.1355 24.7464 29.0255 24.6859 28.9008 24.6199C28.7798 24.5539 28.6405 24.4953 28.4828 24.4439C28.3251 24.3889 28.1455 24.3614 27.9438 24.3614C27.5955 24.3614 27.3351 24.4366 27.1628 24.5869C26.9941 24.7336 26.9098 24.9334 26.9098 25.1864C26.9098 25.3478 26.9611 25.4816 27.0638 25.5879C27.1665 25.6943 27.3003 25.7859 27.4653 25.8629C27.634 25.9399 27.8246 26.0114 28.0373 26.0774C28.2536 26.1398 28.4736 26.2113 28.6973 26.2919C28.921 26.3689 29.1391 26.4606 29.3518 26.5669C29.5681 26.6733 29.7588 26.8089 29.9238 26.9739C30.0925 27.1389 30.2281 27.3406 30.3308 27.5789C30.4335 27.8136 30.4848 28.0978 30.4848 28.4314C30.4848 28.8018 30.4206 29.1483 30.2923 29.4709C30.164 29.7936 29.977 30.0759 29.7313 30.3179C29.4893 30.5563 29.1886 30.7451 28.8293 30.8844C28.4736 31.0201 28.0685 31.0879 27.6138 31.0879C27.3645 31.0879 27.1096 31.0623 26.8493 31.0109C26.5926 30.9596 26.3433 30.8881 26.1013 30.7964C25.8593 30.7011 25.632 30.5893 25.4193 30.4609C25.2066 30.3326 25.0215 30.1896 24.8638 30.0319L25.4138 29.1629C25.4541 29.0969 25.511 29.0438 25.5843 29.0034C25.6576 28.9631 25.7365 28.9429 25.8208 28.9429C25.9308 28.9429 26.0408 28.9778 26.1508 29.0474C26.2645 29.1171 26.391 29.1941 26.5303 29.2784C26.6733 29.3628 26.8365 29.4398 27.0198 29.5094C27.2031 29.5791 27.4195 29.6139 27.6688 29.6139C28.0061 29.6139 28.2683 29.5406 28.4553 29.3939C28.6423 29.2436 28.7358 29.0071 28.7358 28.6844C28.7358 28.4974 28.6845 28.3453 28.5818 28.2279C28.4791 28.1106 28.3435 28.0134 28.1748 27.9364C28.0098 27.8594 27.821 27.7916 27.6083 27.7329C27.3956 27.6743 27.1775 27.6101 26.9538 27.5404C26.7301 27.4671 26.512 27.3791 26.2993 27.2764C26.0866 27.1701 25.896 27.0326 25.7273 26.8639C25.5623 26.6916 25.4285 26.4789 25.3258 26.2259C25.2231 25.9693 25.1718 25.6539 25.1718 25.2799C25.1718 24.9793 25.2323 24.6859 25.3533 24.3999C25.4743 24.1139 25.6521 23.8591 25.8868 23.6354C26.1215 23.4118 26.4093 23.2339 26.7503 23.1019C27.0913 22.9663 27.4818 22.8984 27.9218 22.8984C28.1675 22.8984 28.4058 22.9186 28.6368 22.9589C28.8715 22.9956 29.0933 23.0524 29.3023 23.1294C29.5113 23.2028 29.7056 23.2926 29.8853 23.3989C30.0686 23.5016 30.2318 23.6189 30.3748 23.7509L29.9128 24.6144Z",fill:"#265026"}))},k=function(e){var t=e["aria-hidden"],n=e["aria-label"],r=e.className,i=e.desc,o=void 0===i?"":i,a=e.height,s=void 0===a?"50":a,l=e.role,u=void 0===l?"img":l,d=e.title,f=void 0===d?"":d,p=e.width,h=void 0===p?"40":p;return c.a.createElement("svg",{"aria-hidden":t,"aria-label":n,className:r,fill:"none",focusable:"false",height:s,role:u,viewBox:"0 0 40 50",width:h,xmlns:"http://www.w3.org/2000/svg"},f&&c.a.createElement("title",null,f),o&&c.a.createElement("desc",null,o),c.a.createElement("path",{clipRule:"evenodd",d:"M2 0C0.89543 0 0 0.89543 0 2V48C0 49.1046 0.895431 50 2 50H38C39.1046 50 40 49.1046 40 48V14L26 0H2Z",fillRule:"evenodd",fill:"#CFEAF8"}),c.a.createElement("path",{clipRule:"evenodd",d:"M26 0V14H40",fillRule:"evenodd",fill:"#ABDBF3"}),c.a.createElement("path",{d:"M16.8968 22.9863V23.6573C16.8968 23.7527 16.8802 23.8462 16.8472 23.9378C16.8179 24.0295 16.7757 24.1157 16.7207 24.1963L12.9587 29.5698H16.7758V30.9998H10.5938V30.2848C10.5938 30.2005 10.6084 30.118 10.6377 30.0373C10.6671 29.953 10.7074 29.876 10.7587 29.8063L14.5317 24.4163H10.9017V22.9863H16.8968Z",fill:"#124F6E"}),c.a.createElement("path",{d:"M20.7826 30.9998H18.9126V22.9863H20.7826V30.9998Z",fill:"#124F6E"}),c.a.createElement("path",{d:"M25.1301 28.3213V30.9998H23.2711V22.9863H26.0981C26.6627 22.9863 27.1467 23.0542 27.5501 23.1898C27.9571 23.3218 28.2907 23.5052 28.5511 23.7398C28.8151 23.9745 29.0094 24.2513 29.1341 24.5703C29.2587 24.8893 29.3211 25.234 29.3211 25.6043C29.3211 26.004 29.2569 26.3707 29.1286 26.7043C29.0002 27.038 28.8041 27.324 28.5401 27.5623C28.2761 27.8007 27.9406 27.9877 27.5336 28.1233C27.1302 28.2553 26.6517 28.3213 26.0981 28.3213H25.1301ZM25.1301 26.9188H26.0981C26.5821 26.9188 26.9304 26.8033 27.1431 26.5723C27.3557 26.3413 27.4621 26.0187 27.4621 25.6043C27.4621 25.421 27.4346 25.2542 27.3796 25.1038C27.3246 24.9535 27.2402 24.8252 27.1266 24.7188C27.0166 24.6088 26.8754 24.5245 26.7031 24.4658C26.5344 24.4072 26.3327 24.3778 26.0981 24.3778H25.1301V26.9188Z",fill:"#124F6E"}))},S=n(1122),T=n(1123),C=(n(1124),n(1125),n(1126),n(1127),n(1128),n(1129),n(1130),n(1131),n(1132)),O=(n(1133),n(1134),n(1135),n(1136),n(1137),n(1138),n(1139),n(1140)),A=(n(1141),n(1142)),N=(n(1143),n(1144)),I=n(1145),M=(n(1146),n(1147),n(1148),n(1149)),j=(n(1150),n(1151),n(1152),n(1153),n(3)),L=n.n(j),P=n(11),D=n(8),R=n(12),F=n(10),B=n(13),U=n(264),q=n.n(U),H=function(e){function t(){var e,n,r;Object(P.a)(this,t);for(var i=arguments.length,o=new Array(i),a=0;a<i;a++)o[a]=arguments[a];return(r=Object(R.a)(this,(e=Object(F.a)(t)).call.apply(e,L()(n=[this]).call(n,o)))).maskId="person-unknown-mask-".concat(q()()),r.pathId="person-unknown-path-".concat(q()()),r}return Object(B.a)(t,e),Object(D.a)(t,[{key:"render",value:function(){var e=this.props,t=e.title,n=void 0===t?"Person Unknown":t,r=e.desc,i=e.width,o=void 0===i?"38":i,a=e.height,l=void 0===a?"38":a,u=e.className,d=e.decorative,f=e.focusable,p=void 0===f?"false":f;return c.a.createElement("svg",{"aria-hidden":d,viewBox:"0 0 38 38",width:o,height:l,className:s()("i i-person-unknown",u),focusable:p},n&&c.a.createElement("title",null,n),r&&c.a.createElement("desc",null,r),c.a.createElement("defs",null,c.a.createElement("circle",{id:this.pathId,cx:"19",cy:"19",r:"19"})),c.a.createElement("g",{stroke:"none",strokeWidth:"1",fill:"none",fillRule:"evenodd"},c.a.createElement("mask",{id:this.maskId,fill:"#fff"},c.a.createElement("use",{href:"#".concat(this.pathId)})),c.a.createElement("use",{fill:"#D8D8D8",href:"#".concat(this.pathId)}),c.a.createElement("path",{d:"M15.1239928,24 C12.6645753,22.6352711 11,20.0120267 11,17 C11,12.581722 14.581722,9 19,9 C23.418278,9 27,12.581722 27,17 C27,20.0120267 25.3354247,22.6352711 22.8760072,24 L23,24 C27.4182847,24 31,27.5817153 31,32 L31,43 C31,43.5522847 30.5522847,44 30,44 L8,44 C7.44771525,44 7,43.5522847 7,43 L7,32 C7,27.5817153 10.5817153,24 15,24 L15.1239928,24 Z",fill:"#ADAEAF",fillRule:"nonzero",mask:"url(#".concat(this.maskId,")")})))}}]),t}(l.Component),z=n(1154),W=(n(1155),n(1156),n(1157)),V=(n(1158),n(1159),n(1160),n(514),n(1161),n(1162),n(1163)),$=(n(1164),n(1165),n(1166),n(1167),n(1168),n(1169),n(1170),n(1171),n(1172)),Y=(n(1173),n(1174),n(1175),n(1176),n(1177),n(1178),n(1179)),K=(n(1180),n(1181),function(e){var t=e["aria-hidden"],n=e["aria-label"],r=e.className,i=e.desc,o=void 0===i?"":i,a=e.height,l=void 0===a?"20":a,u=e.role,d=void 0===u?"img":u,f=e.title,p=void 0===f?"":f,h=e.width,m=void 0===h?"20":h;return c.a.createElement("svg",{"aria-hidden":t,"aria-label":n,className:s()("i i-xMarkFilled",r),focusable:"false",height:l,role:d,viewBox:"0 0 20 20",width:m,xmlns:"http://www.w3.org/2000/svg"},p&&c.a.createElement("title",null,p),o&&c.a.createElement("desc",null,o),c.a.createElement("path",{d:"M10 9.08L6.904 5.986a.65.65 0 1 0-.92.92L9.082 10l-3.096 3.096a.65.65 0 0 0 .92.92L10 10.918l3.096 3.096a.65.65 0 0 0 .92-.92L10.918 10l3.096-3.096a.65.65 0 1 0-.92-.92L10 9.082zM10 20C4.477 20 0 15.523 0 10S4.477 0 10 0s10 4.477 10 10-4.477 10-10 10z"}))});n.d(t,"a",function(){return r.a}),n.d(t,"b",function(){return i.a}),n.d(t,"c",function(){return o.a}),n.d(t,"d",function(){return u}),n.d(t,"e",function(){return d}),n.d(t,"f",function(){return f}),n.d(t,"g",function(){return p.a}),n.d(t,"h",function(){return h.a}),n.d(t,"i",function(){return m.a}),n.d(t,"j",function(){return g.a}),n.d(t,"k",function(){return v}),n.d(t,"l",function(){return y}),n.d(t,"m",function(){return b}),n.d(t,"n",function(){return _}),n.d(t,"o",function(){return w}),n.d(t,"p",function(){return E}),n.d(t,"q",function(){return x}),n.d(t,"r",function(){return k}),n.d(t,"s",function(){return S.a}),n.d(t,"t",function(){return T.a}),n.d(t,"u",function(){return C.a}),n.d(t,"v",function(){return O.a}),n.d(t,"w",function(){return A.a}),n.d(t,"x",function(){return N.a}),n.d(t,"y",function(){return I.a}),n.d(t,"z",function(){return M.a}),n.d(t,"A",function(){return H}),n.d(t,"B",function(){return z.a}),n.d(t,"C",function(){return W.a}),n.d(t,"D",function(){return V.a}),n.d(t,"E",function(){return $.a}),n.d(t,"F",function(){return Y.a}),n.d(t,"G",function(){return K})},function(e,t,n){"use strict";var r=n(151),i=n(377).f,o=n(896),a=n(114),s=n(186),l=n(256),c=n(185),u=function(e){var t=function(t,n,r){if(this instanceof e){switch(arguments.length){case 0:return new e;case 1:return new e(t);case 2:return new e(t,n)}return new e(t,n,r)}return e.apply(this,arguments)};return t.prototype=e.prototype,t};e.exports=function(e,t){var n,d,f,p,h,m,g,v,y=e.target,b=e.global,_=e.stat,w=e.proto,E=b?r:_?r[y]:(r[y]||{}).prototype,x=b?a:a[y]||(a[y]={}),k=x.prototype;for(f in t)n=!o(b?f:y+(_?".":"#")+f,e.forced)&&E&&c(E,f),h=x[f],n&&(m=e.noTargetGet?(v=i(E,f))&&v.value:E[f]),p=n&&m?m:t[f],n&&typeof h==typeof p||(g=e.bind&&n?s(p,r):e.wrap&&n?u(p):w&&"function"==typeof p?s(Function.call,p):p,(e.sham||p&&p.sham||h&&h.sham)&&l(g,"sham",!0),x[f]=g,w&&(c(a,d=y+"Prototype")||l(a,d,{}),a[d][f]=p,e.real&&k&&!k[f]&&l(k,f,p)))}},function(e,t,n){var r=n(60),i=n(89);e.exports=r(function(e){return i(function(t,n){var r=Array.prototype.slice.call(arguments,0);return r[0]=n,r[1]=t,e.apply(this,r)})})},function(e,t,n){"use strict";(function(e){n.d(t,"b",function(){return v}),n.d(t,"a",function(){return y});var r=n(265),i=n(6),o=n.n(i),a=n(647),s=n.n(a),l=n(648),c=n.n(l),u=n(649),d=n.n(u),f=n(650),p=n.n(f),h=(n(61),n(69)),m=n(1377),g=(e.__REDUX_DEVTOOLS_EXTENSION_COMPOSE__,o.a),v=Object(r.d)(Object(r.c)(m.a),g(Object(r.a)(p.a,d.a,c()("run"),s.a,h.b))),y=v.dispatch}).call(this,n(80))},function(e,t,n){var r=n(24),i=n(161),o=n(734),a=n(735),s=n(238),l=n(1644),c=n(101);e.exports=r(i(["filter"],l,function(e,t){return a(t)?s(function(n,r){return e(t[r])&&(n[r]=t[r]),n},{},c(t)):o(e,t)}))},function(e,t,n){"use strict";var r=n(11),i=n(8),o=n(12),a=n(10),s=n(13),l=n(418),c=function(e){function t(){return Object(r.a)(this,t),Object(o.a)(this,Object(a.a)(t).apply(this,arguments))}return Object(s.a)(t,e),Object(i.a)(t,[{key:"pause",value:function(){this.isPlaying=!1}},{key:"mute",value:function(){this.isMuted=!1}},{key:"addChangeListener",value:function(e){this.on("change",e)}},{key:"removeChangeListener",value:function(e){this.removeListener("change",e)}},{key:"isPlaying",get:function(){return this._isPlaying},set:function(e){this._isPlaying=e,this.emit("change")}},{key:"playerId",set:function(e){this._playerId=e},get:function(){return this._playerId}},{key:"isMuted",get:function(){return this._isMuted},set:function(e){this._isMuted=e,this.emit("change")}}]),t}(l.EventEmitter);t.a=new c},function(e,t,n){var r,i=n(74);e.exports=(r=function(e){return{value:e,map:function(t){return r(t(e))}}},i(function(e,t,n){return e(function(e){return r(t(e))})(n).value}))},function(e,t,n){var r=n(277),i=n(60),o=n(35),a=n(285),s=n(77);e.exports=i(function(e){var t=s(a,0,o(function(e){return e[0].length},e));return r(t,function(){for(var t=0;t<e.length;){if(e[t][0].apply(this,arguments))return e[t][1].apply(this,arguments);t+=1}})})},function(e,t,n){var r=n(60),i=n(962);e.exports=r(function(e){return null!=e&&i(e.length)?e.length:NaN})},function(e,t,n){"use strict";n(2272);var r=n(0),i=n.n(r),o=n(126),a=n(22),s=function(e){var t=e.allowTabNavigation,n=e.className,s=void 0===n?"":n,l=e.id,c=e.tagName,u=e.value,d=Object(r.useRef)(null);return Object(r.useEffect)(function(){return Object(a.k)({element:d.current,selector:"div.fr-view a",tabIndex:Object(a.m)(t)})}),i.a.createElement("div",{"aria-hidden":!t,className:"".concat(s," brand--linkColor"),id:l,ref:d},Object(r.createElement)(c,{className:"fr-view",dangerouslySetInnerHTML:{__html:Object(o.b)(u)}}))};s.defaultProps={allowTabNavigation:!0,tagName:"div"},t.a=s},function(e,t,n){var r=n(74),i=n(44);e.exports=r(function(e,t,n){return i(Math.max(e.length,t.length,n.length),function(){return e.apply(this,arguments)?t.apply(this,arguments):n.apply(this,arguments)})})},function(e,t,n){var r;
/*!
 * jQuery JavaScript Library v3.4.1
 * https://jquery.com/
 *
 * Includes Sizzle.js
 * https://sizzlejs.com/
 *
 * Copyright JS Foundation and other contributors
 * Released under the MIT license
 * https://jquery.org/license
 *
 * Date: 2019-05-01T21:04Z
 */
/*!
 * jQuery JavaScript Library v3.4.1
 * https://jquery.com/
 *
 * Includes Sizzle.js
 * https://sizzlejs.com/
 *
 * Copyright JS Foundation and other contributors
 * Released under the MIT license
 * https://jquery.org/license
 *
 * Date: 2019-05-01T21:04Z
 */
!function(t,n){"use strict";"object"==typeof e.exports?e.exports=t.document?n(t,!0):function(e){if(!e.document)throw new Error("jQuery requires a window with a document");return n(e)}:n(t)}("undefined"!=typeof window?window:this,function(n,i){"use strict";var o=[],a=n.document,s=Object.getPrototypeOf,l=o.slice,c=o.concat,u=o.push,d=o.indexOf,f={},p=f.toString,h=f.hasOwnProperty,m=h.toString,g=m.call(Object),v={},y=function(e){return"function"==typeof e&&"number"!=typeof e.nodeType},b=function(e){return null!=e&&e===e.window},_={type:!0,src:!0,nonce:!0,noModule:!0};function w(e,t,n){var r,i,o=(n=n||a).createElement("script");if(o.text=e,t)for(r in _)(i=t[r]||t.getAttribute&&t.getAttribute(r))&&o.setAttribute(r,i);n.head.appendChild(o).parentNode.removeChild(o)}function E(e){return null==e?e+"":"object"==typeof e||"function"==typeof e?f[p.call(e)]||"object":typeof e}var x=function(e,t){return new x.fn.init(e,t)},k=/^[\s\uFEFF\xA0]+|[\s\uFEFF\xA0]+$/g;function S(e){var t=!!e&&"length"in e&&e.length,n=E(e);return!y(e)&&!b(e)&&("array"===n||0===t||"number"==typeof t&&t>0&&t-1 in e)}x.fn=x.prototype={jquery:"3.4.1",constructor:x,length:0,toArray:function(){return l.call(this)},get:function(e){return null==e?l.call(this):e<0?this[e+this.length]:this[e]},pushStack:function(e){var t=x.merge(this.constructor(),e);return t.prevObject=this,t},each:function(e){return x.each(this,e)},map:function(e){return this.pushStack(x.map(this,function(t,n){return e.call(t,n,t)}))},slice:function(){return this.pushStack(l.apply(this,arguments))},first:function(){return this.eq(0)},last:function(){return this.eq(-1)},eq:function(e){var t=this.length,n=+e+(e<0?t:0);return this.pushStack(n>=0&&n<t?[this[n]]:[])},end:function(){return this.prevObject||this.constructor()},push:u,sort:o.sort,splice:o.splice},x.extend=x.fn.extend=function(){var e,t,n,r,i,o,a=arguments[0]||{},s=1,l=arguments.length,c=!1;for("boolean"==typeof a&&(c=a,a=arguments[s]||{},s++),"object"==typeof a||y(a)||(a={}),s===l&&(a=this,s--);s<l;s++)if(null!=(e=arguments[s]))for(t in e)r=e[t],"__proto__"!==t&&a!==r&&(c&&r&&(x.isPlainObject(r)||(i=Array.isArray(r)))?(n=a[t],o=i&&!Array.isArray(n)?[]:i||x.isPlainObject(n)?n:{},i=!1,a[t]=x.extend(c,o,r)):void 0!==r&&(a[t]=r));return a},x.extend({expando:"jQuery"+("3.4.1"+Math.random()).replace(/\D/g,""),isReady:!0,error:function(e){throw new Error(e)},noop:function(){},isPlainObject:function(e){var t,n;return!(!e||"[object Object]"!==p.call(e))&&(!(t=s(e))||"function"==typeof(n=h.call(t,"constructor")&&t.constructor)&&m.call(n)===g)},isEmptyObject:function(e){var t;for(t in e)return!1;return!0},globalEval:function(e,t){w(e,{nonce:t&&t.nonce})},each:function(e,t){var n,r=0;if(S(e))for(n=e.length;r<n&&!1!==t.call(e[r],r,e[r]);r++);else for(r in e)if(!1===t.call(e[r],r,e[r]))break;return e},trim:function(e){return null==e?"":(e+"").replace(k,"")},makeArray:function(e,t){var n=t||[];return null!=e&&(S(Object(e))?x.merge(n,"string"==typeof e?[e]:e):u.call(n,e)),n},inArray:function(e,t,n){return null==t?-1:d.call(t,e,n)},merge:function(e,t){for(var n=+t.length,r=0,i=e.length;r<n;r++)e[i++]=t[r];return e.length=i,e},grep:function(e,t,n){for(var r=[],i=0,o=e.length,a=!n;i<o;i++)!t(e[i],i)!==a&&r.push(e[i]);return r},map:function(e,t,n){var r,i,o=0,a=[];if(S(e))for(r=e.length;o<r;o++)null!=(i=t(e[o],o,n))&&a.push(i);else for(o in e)null!=(i=t(e[o],o,n))&&a.push(i);return c.apply([],a)},guid:1,support:v}),"function"==typeof Symbol&&(x.fn[Symbol.iterator]=o[Symbol.iterator]),x.each("Boolean Number String Function Array Date RegExp Object Error Symbol".split(" "),function(e,t){f["[object "+t+"]"]=t.toLowerCase()});var T=
/*!
 * Sizzle CSS Selector Engine v2.3.4
 * https://sizzlejs.com/
 *
 * Copyright JS Foundation and other contributors
 * Released under the MIT license
 * https://js.foundation/
 *
 * Date: 2019-04-08
 */
function(e){var t,n,r,i,o,a,s,l,c,u,d,f,p,h,m,g,v,y,b,_="sizzle"+1*new Date,w=e.document,E=0,x=0,k=le(),S=le(),T=le(),C=le(),O=function(e,t){return e===t&&(d=!0),0},A={}.hasOwnProperty,N=[],I=N.pop,M=N.push,j=N.push,L=N.slice,P=function(e,t){for(var n=0,r=e.length;n<r;n++)if(e[n]===t)return n;return-1},D="checked|selected|async|autofocus|autoplay|controls|defer|disabled|hidden|ismap|loop|multiple|open|readonly|required|scoped",R="[\\x20\\t\\r\\n\\f]",F="(?:\\\\.|[\\w-]|[^\0-\\xa0])+",B="\\["+R+"*("+F+")(?:"+R+"*([*^$|!~]?=)"+R+"*(?:'((?:\\\\.|[^\\\\'])*)'|\"((?:\\\\.|[^\\\\\"])*)\"|("+F+"))|)"+R+"*\\]",U=":("+F+")(?:\\((('((?:\\\\.|[^\\\\'])*)'|\"((?:\\\\.|[^\\\\\"])*)\")|((?:\\\\.|[^\\\\()[\\]]|"+B+")*)|.*)\\)|)",q=new RegExp(R+"+","g"),H=new RegExp("^"+R+"+|((?:^|[^\\\\])(?:\\\\.)*)"+R+"+$","g"),z=new RegExp("^"+R+"*,"+R+"*"),W=new RegExp("^"+R+"*([>+~]|"+R+")"+R+"*"),V=new RegExp(R+"|>"),$=new RegExp(U),Y=new RegExp("^"+F+"$"),K={ID:new RegExp("^#("+F+")"),CLASS:new RegExp("^\\.("+F+")"),TAG:new RegExp("^("+F+"|[*])"),ATTR:new RegExp("^"+B),PSEUDO:new RegExp("^"+U),CHILD:new RegExp("^:(only|first|last|nth|nth-last)-(child|of-type)(?:\\("+R+"*(even|odd|(([+-]|)(\\d*)n|)"+R+"*(?:([+-]|)"+R+"*(\\d+)|))"+R+"*\\)|)","i"),bool:new RegExp("^(?:"+D+")$","i"),needsContext:new RegExp("^"+R+"*[>+~]|:(even|odd|eq|gt|lt|nth|first|last)(?:\\("+R+"*((?:-\\d)?\\d*)"+R+"*\\)|)(?=[^-]|$)","i")},G=/HTML$/i,X=/^(?:input|select|textarea|button)$/i,Q=/^h\d$/i,Z=/^[^{]+\{\s*\[native \w/,J=/^(?:#([\w-]+)|(\w+)|\.([\w-]+))$/,ee=/[+~]/,te=new RegExp("\\\\([\\da-f]{1,6}"+R+"?|("+R+")|.)","ig"),ne=function(e,t,n){var r="0x"+t-65536;return r!=r||n?t:r<0?String.fromCharCode(r+65536):String.fromCharCode(r>>10|55296,1023&r|56320)},re=/([\0-\x1f\x7f]|^-?\d)|^-$|[^\0-\x1f\x7f-\uFFFF\w-]/g,ie=function(e,t){return t?"\0"===e?"�":e.slice(0,-1)+"\\"+e.charCodeAt(e.length-1).toString(16)+" ":"\\"+e},oe=function(){f()},ae=_e(function(e){return!0===e.disabled&&"fieldset"===e.nodeName.toLowerCase()},{dir:"parentNode",next:"legend"});try{j.apply(N=L.call(w.childNodes),w.childNodes),N[w.childNodes.length].nodeType}catch(e){j={apply:N.length?function(e,t){M.apply(e,L.call(t))}:function(e,t){for(var n=e.length,r=0;e[n++]=t[r++];);e.length=n-1}}}function se(e,t,r,i){var o,s,c,u,d,h,v,y=t&&t.ownerDocument,E=t?t.nodeType:9;if(r=r||[],"string"!=typeof e||!e||1!==E&&9!==E&&11!==E)return r;if(!i&&((t?t.ownerDocument||t:w)!==p&&f(t),t=t||p,m)){if(11!==E&&(d=J.exec(e)))if(o=d[1]){if(9===E){if(!(c=t.getElementById(o)))return r;if(c.id===o)return r.push(c),r}else if(y&&(c=y.getElementById(o))&&b(t,c)&&c.id===o)return r.push(c),r}else{if(d[2])return j.apply(r,t.getElementsByTagName(e)),r;if((o=d[3])&&n.getElementsByClassName&&t.getElementsByClassName)return j.apply(r,t.getElementsByClassName(o)),r}if(n.qsa&&!C[e+" "]&&(!g||!g.test(e))&&(1!==E||"object"!==t.nodeName.toLowerCase())){if(v=e,y=t,1===E&&V.test(e)){for((u=t.getAttribute("id"))?u=u.replace(re,ie):t.setAttribute("id",u=_),s=(h=a(e)).length;s--;)h[s]="#"+u+" "+be(h[s]);v=h.join(","),y=ee.test(e)&&ve(t.parentNode)||t}try{return j.apply(r,y.querySelectorAll(v)),r}catch(t){C(e,!0)}finally{u===_&&t.removeAttribute("id")}}}return l(e.replace(H,"$1"),t,r,i)}function le(){var e=[];return function t(n,i){return e.push(n+" ")>r.cacheLength&&delete t[e.shift()],t[n+" "]=i}}function ce(e){return e[_]=!0,e}function ue(e){var t=p.createElement("fieldset");try{return!!e(t)}catch(e){return!1}finally{t.parentNode&&t.parentNode.removeChild(t),t=null}}function de(e,t){for(var n=e.split("|"),i=n.length;i--;)r.attrHandle[n[i]]=t}function fe(e,t){var n=t&&e,r=n&&1===e.nodeType&&1===t.nodeType&&e.sourceIndex-t.sourceIndex;if(r)return r;if(n)for(;n=n.nextSibling;)if(n===t)return-1;return e?1:-1}function pe(e){return function(t){return"input"===t.nodeName.toLowerCase()&&t.type===e}}function he(e){return function(t){var n=t.nodeName.toLowerCase();return("input"===n||"button"===n)&&t.type===e}}function me(e){return function(t){return"form"in t?t.parentNode&&!1===t.disabled?"label"in t?"label"in t.parentNode?t.parentNode.disabled===e:t.disabled===e:t.isDisabled===e||t.isDisabled!==!e&&ae(t)===e:t.disabled===e:"label"in t&&t.disabled===e}}function ge(e){return ce(function(t){return t=+t,ce(function(n,r){for(var i,o=e([],n.length,t),a=o.length;a--;)n[i=o[a]]&&(n[i]=!(r[i]=n[i]))})})}function ve(e){return e&&void 0!==e.getElementsByTagName&&e}for(t in n=se.support={},o=se.isXML=function(e){var t=e.namespaceURI,n=(e.ownerDocument||e).documentElement;return!G.test(t||n&&n.nodeName||"HTML")},f=se.setDocument=function(e){var t,i,a=e?e.ownerDocument||e:w;return a!==p&&9===a.nodeType&&a.documentElement?(h=(p=a).documentElement,m=!o(p),w!==p&&(i=p.defaultView)&&i.top!==i&&(i.addEventListener?i.addEventListener("unload",oe,!1):i.attachEvent&&i.attachEvent("onunload",oe)),n.attributes=ue(function(e){return e.className="i",!e.getAttribute("className")}),n.getElementsByTagName=ue(function(e){return e.appendChild(p.createComment("")),!e.getElementsByTagName("*").length}),n.getElementsByClassName=Z.test(p.getElementsByClassName),n.getById=ue(function(e){return h.appendChild(e).id=_,!p.getElementsByName||!p.getElementsByName(_).length}),n.getById?(r.filter.ID=function(e){var t=e.replace(te,ne);return function(e){return e.getAttribute("id")===t}},r.find.ID=function(e,t){if(void 0!==t.getElementById&&m){var n=t.getElementById(e);return n?[n]:[]}}):(r.filter.ID=function(e){var t=e.replace(te,ne);return function(e){var n=void 0!==e.getAttributeNode&&e.getAttributeNode("id");return n&&n.value===t}},r.find.ID=function(e,t){if(void 0!==t.getElementById&&m){var n,r,i,o=t.getElementById(e);if(o){if((n=o.getAttributeNode("id"))&&n.value===e)return[o];for(i=t.getElementsByName(e),r=0;o=i[r++];)if((n=o.getAttributeNode("id"))&&n.value===e)return[o]}return[]}}),r.find.TAG=n.getElementsByTagName?function(e,t){return void 0!==t.getElementsByTagName?t.getElementsByTagName(e):n.qsa?t.querySelectorAll(e):void 0}:function(e,t){var n,r=[],i=0,o=t.getElementsByTagName(e);if("*"===e){for(;n=o[i++];)1===n.nodeType&&r.push(n);return r}return o},r.find.CLASS=n.getElementsByClassName&&function(e,t){if(void 0!==t.getElementsByClassName&&m)return t.getElementsByClassName(e)},v=[],g=[],(n.qsa=Z.test(p.querySelectorAll))&&(ue(function(e){h.appendChild(e).innerHTML="<a id='"+_+"'></a><select id='"+_+"-\r\\' msallowcapture=''><option selected=''></option></select>",e.querySelectorAll("[msallowcapture^='']").length&&g.push("[*^$]="+R+"*(?:''|\"\")"),e.querySelectorAll("[selected]").length||g.push("\\["+R+"*(?:value|"+D+")"),e.querySelectorAll("[id~="+_+"-]").length||g.push("~="),e.querySelectorAll(":checked").length||g.push(":checked"),e.querySelectorAll("a#"+_+"+*").length||g.push(".#.+[+~]")}),ue(function(e){e.innerHTML="<a href='' disabled='disabled'></a><select disabled='disabled'><option/></select>";var t=p.createElement("input");t.setAttribute("type","hidden"),e.appendChild(t).setAttribute("name","D"),e.querySelectorAll("[name=d]").length&&g.push("name"+R+"*[*^$|!~]?="),2!==e.querySelectorAll(":enabled").length&&g.push(":enabled",":disabled"),h.appendChild(e).disabled=!0,2!==e.querySelectorAll(":disabled").length&&g.push(":enabled",":disabled"),e.querySelectorAll("*,:x"),g.push(",.*:")})),(n.matchesSelector=Z.test(y=h.matches||h.webkitMatchesSelector||h.mozMatchesSelector||h.oMatchesSelector||h.msMatchesSelector))&&ue(function(e){n.disconnectedMatch=y.call(e,"*"),y.call(e,"[s!='']:x"),v.push("!=",U)}),g=g.length&&new RegExp(g.join("|")),v=v.length&&new RegExp(v.join("|")),t=Z.test(h.compareDocumentPosition),b=t||Z.test(h.contains)?function(e,t){var n=9===e.nodeType?e.documentElement:e,r=t&&t.parentNode;return e===r||!(!r||1!==r.nodeType||!(n.contains?n.contains(r):e.compareDocumentPosition&&16&e.compareDocumentPosition(r)))}:function(e,t){if(t)for(;t=t.parentNode;)if(t===e)return!0;return!1},O=t?function(e,t){if(e===t)return d=!0,0;var r=!e.compareDocumentPosition-!t.compareDocumentPosition;return r||(1&(r=(e.ownerDocument||e)===(t.ownerDocument||t)?e.compareDocumentPosition(t):1)||!n.sortDetached&&t.compareDocumentPosition(e)===r?e===p||e.ownerDocument===w&&b(w,e)?-1:t===p||t.ownerDocument===w&&b(w,t)?1:u?P(u,e)-P(u,t):0:4&r?-1:1)}:function(e,t){if(e===t)return d=!0,0;var n,r=0,i=e.parentNode,o=t.parentNode,a=[e],s=[t];if(!i||!o)return e===p?-1:t===p?1:i?-1:o?1:u?P(u,e)-P(u,t):0;if(i===o)return fe(e,t);for(n=e;n=n.parentNode;)a.unshift(n);for(n=t;n=n.parentNode;)s.unshift(n);for(;a[r]===s[r];)r++;return r?fe(a[r],s[r]):a[r]===w?-1:s[r]===w?1:0},p):p},se.matches=function(e,t){return se(e,null,null,t)},se.matchesSelector=function(e,t){if((e.ownerDocument||e)!==p&&f(e),n.matchesSelector&&m&&!C[t+" "]&&(!v||!v.test(t))&&(!g||!g.test(t)))try{var r=y.call(e,t);if(r||n.disconnectedMatch||e.document&&11!==e.document.nodeType)return r}catch(e){C(t,!0)}return se(t,p,null,[e]).length>0},se.contains=function(e,t){return(e.ownerDocument||e)!==p&&f(e),b(e,t)},se.attr=function(e,t){(e.ownerDocument||e)!==p&&f(e);var i=r.attrHandle[t.toLowerCase()],o=i&&A.call(r.attrHandle,t.toLowerCase())?i(e,t,!m):void 0;return void 0!==o?o:n.attributes||!m?e.getAttribute(t):(o=e.getAttributeNode(t))&&o.specified?o.value:null},se.escape=function(e){return(e+"").replace(re,ie)},se.error=function(e){throw new Error("Syntax error, unrecognized expression: "+e)},se.uniqueSort=function(e){var t,r=[],i=0,o=0;if(d=!n.detectDuplicates,u=!n.sortStable&&e.slice(0),e.sort(O),d){for(;t=e[o++];)t===e[o]&&(i=r.push(o));for(;i--;)e.splice(r[i],1)}return u=null,e},i=se.getText=function(e){var t,n="",r=0,o=e.nodeType;if(o){if(1===o||9===o||11===o){if("string"==typeof e.textContent)return e.textContent;for(e=e.firstChild;e;e=e.nextSibling)n+=i(e)}else if(3===o||4===o)return e.nodeValue}else for(;t=e[r++];)n+=i(t);return n},(r=se.selectors={cacheLength:50,createPseudo:ce,match:K,attrHandle:{},find:{},relative:{">":{dir:"parentNode",first:!0}," ":{dir:"parentNode"},"+":{dir:"previousSibling",first:!0},"~":{dir:"previousSibling"}},preFilter:{ATTR:function(e){return e[1]=e[1].replace(te,ne),e[3]=(e[3]||e[4]||e[5]||"").replace(te,ne),"~="===e[2]&&(e[3]=" "+e[3]+" "),e.slice(0,4)},CHILD:function(e){return e[1]=e[1].toLowerCase(),"nth"===e[1].slice(0,3)?(e[3]||se.error(e[0]),e[4]=+(e[4]?e[5]+(e[6]||1):2*("even"===e[3]||"odd"===e[3])),e[5]=+(e[7]+e[8]||"odd"===e[3])):e[3]&&se.error(e[0]),e},PSEUDO:function(e){var t,n=!e[6]&&e[2];return K.CHILD.test(e[0])?null:(e[3]?e[2]=e[4]||e[5]||"":n&&$.test(n)&&(t=a(n,!0))&&(t=n.indexOf(")",n.length-t)-n.length)&&(e[0]=e[0].slice(0,t),e[2]=n.slice(0,t)),e.slice(0,3))}},filter:{TAG:function(e){var t=e.replace(te,ne).toLowerCase();return"*"===e?function(){return!0}:function(e){return e.nodeName&&e.nodeName.toLowerCase()===t}},CLASS:function(e){var t=k[e+" "];return t||(t=new RegExp("(^|"+R+")"+e+"("+R+"|$)"))&&k(e,function(e){return t.test("string"==typeof e.className&&e.className||void 0!==e.getAttribute&&e.getAttribute("class")||"")})},ATTR:function(e,t,n){return function(r){var i=se.attr(r,e);return null==i?"!="===t:!t||(i+="","="===t?i===n:"!="===t?i!==n:"^="===t?n&&0===i.indexOf(n):"*="===t?n&&i.indexOf(n)>-1:"$="===t?n&&i.slice(-n.length)===n:"~="===t?(" "+i.replace(q," ")+" ").indexOf(n)>-1:"|="===t&&(i===n||i.slice(0,n.length+1)===n+"-"))}},CHILD:function(e,t,n,r,i){var o="nth"!==e.slice(0,3),a="last"!==e.slice(-4),s="of-type"===t;return 1===r&&0===i?function(e){return!!e.parentNode}:function(t,n,l){var c,u,d,f,p,h,m=o!==a?"nextSibling":"previousSibling",g=t.parentNode,v=s&&t.nodeName.toLowerCase(),y=!l&&!s,b=!1;if(g){if(o){for(;m;){for(f=t;f=f[m];)if(s?f.nodeName.toLowerCase()===v:1===f.nodeType)return!1;h=m="only"===e&&!h&&"nextSibling"}return!0}if(h=[a?g.firstChild:g.lastChild],a&&y){for(b=(p=(c=(u=(d=(f=g)[_]||(f[_]={}))[f.uniqueID]||(d[f.uniqueID]={}))[e]||[])[0]===E&&c[1])&&c[2],f=p&&g.childNodes[p];f=++p&&f&&f[m]||(b=p=0)||h.pop();)if(1===f.nodeType&&++b&&f===t){u[e]=[E,p,b];break}}else if(y&&(b=p=(c=(u=(d=(f=t)[_]||(f[_]={}))[f.uniqueID]||(d[f.uniqueID]={}))[e]||[])[0]===E&&c[1]),!1===b)for(;(f=++p&&f&&f[m]||(b=p=0)||h.pop())&&((s?f.nodeName.toLowerCase()!==v:1!==f.nodeType)||!++b||(y&&((u=(d=f[_]||(f[_]={}))[f.uniqueID]||(d[f.uniqueID]={}))[e]=[E,b]),f!==t)););return(b-=i)===r||b%r==0&&b/r>=0}}},PSEUDO:function(e,t){var n,i=r.pseudos[e]||r.setFilters[e.toLowerCase()]||se.error("unsupported pseudo: "+e);return i[_]?i(t):i.length>1?(n=[e,e,"",t],r.setFilters.hasOwnProperty(e.toLowerCase())?ce(function(e,n){for(var r,o=i(e,t),a=o.length;a--;)e[r=P(e,o[a])]=!(n[r]=o[a])}):function(e){return i(e,0,n)}):i}},pseudos:{not:ce(function(e){var t=[],n=[],r=s(e.replace(H,"$1"));return r[_]?ce(function(e,t,n,i){for(var o,a=r(e,null,i,[]),s=e.length;s--;)(o=a[s])&&(e[s]=!(t[s]=o))}):function(e,i,o){return t[0]=e,r(t,null,o,n),t[0]=null,!n.pop()}}),has:ce(function(e){return function(t){return se(e,t).length>0}}),contains:ce(function(e){return e=e.replace(te,ne),function(t){return(t.textContent||i(t)).indexOf(e)>-1}}),lang:ce(function(e){return Y.test(e||"")||se.error("unsupported lang: "+e),e=e.replace(te,ne).toLowerCase(),function(t){var n;do{if(n=m?t.lang:t.getAttribute("xml:lang")||t.getAttribute("lang"))return(n=n.toLowerCase())===e||0===n.indexOf(e+"-")}while((t=t.parentNode)&&1===t.nodeType);return!1}}),target:function(t){var n=e.location&&e.location.hash;return n&&n.slice(1)===t.id},root:function(e){return e===h},focus:function(e){return e===p.activeElement&&(!p.hasFocus||p.hasFocus())&&!!(e.type||e.href||~e.tabIndex)},enabled:me(!1),disabled:me(!0),checked:function(e){var t=e.nodeName.toLowerCase();return"input"===t&&!!e.checked||"option"===t&&!!e.selected},selected:function(e){return e.parentNode&&e.parentNode.selectedIndex,!0===e.selected},empty:function(e){for(e=e.firstChild;e;e=e.nextSibling)if(e.nodeType<6)return!1;return!0},parent:function(e){return!r.pseudos.empty(e)},header:function(e){return Q.test(e.nodeName)},input:function(e){return X.test(e.nodeName)},button:function(e){var t=e.nodeName.toLowerCase();return"input"===t&&"button"===e.type||"button"===t},text:function(e){var t;return"input"===e.nodeName.toLowerCase()&&"text"===e.type&&(null==(t=e.getAttribute("type"))||"text"===t.toLowerCase())},first:ge(function(){return[0]}),last:ge(function(e,t){return[t-1]}),eq:ge(function(e,t,n){return[n<0?n+t:n]}),even:ge(function(e,t){for(var n=0;n<t;n+=2)e.push(n);return e}),odd:ge(function(e,t){for(var n=1;n<t;n+=2)e.push(n);return e}),lt:ge(function(e,t,n){for(var r=n<0?n+t:n>t?t:n;--r>=0;)e.push(r);return e}),gt:ge(function(e,t,n){for(var r=n<0?n+t:n;++r<t;)e.push(r);return e})}}).pseudos.nth=r.pseudos.eq,{radio:!0,checkbox:!0,file:!0,password:!0,image:!0})r.pseudos[t]=pe(t);for(t in{submit:!0,reset:!0})r.pseudos[t]=he(t);function ye(){}function be(e){for(var t=0,n=e.length,r="";t<n;t++)r+=e[t].value;return r}function _e(e,t,n){var r=t.dir,i=t.next,o=i||r,a=n&&"parentNode"===o,s=x++;return t.first?function(t,n,i){for(;t=t[r];)if(1===t.nodeType||a)return e(t,n,i);return!1}:function(t,n,l){var c,u,d,f=[E,s];if(l){for(;t=t[r];)if((1===t.nodeType||a)&&e(t,n,l))return!0}else for(;t=t[r];)if(1===t.nodeType||a)if(u=(d=t[_]||(t[_]={}))[t.uniqueID]||(d[t.uniqueID]={}),i&&i===t.nodeName.toLowerCase())t=t[r]||t;else{if((c=u[o])&&c[0]===E&&c[1]===s)return f[2]=c[2];if(u[o]=f,f[2]=e(t,n,l))return!0}return!1}}function we(e){return e.length>1?function(t,n,r){for(var i=e.length;i--;)if(!e[i](t,n,r))return!1;return!0}:e[0]}function Ee(e,t,n,r,i){for(var o,a=[],s=0,l=e.length,c=null!=t;s<l;s++)(o=e[s])&&(n&&!n(o,r,i)||(a.push(o),c&&t.push(s)));return a}function xe(e,t,n,r,i,o){return r&&!r[_]&&(r=xe(r)),i&&!i[_]&&(i=xe(i,o)),ce(function(o,a,s,l){var c,u,d,f=[],p=[],h=a.length,m=o||function(e,t,n){for(var r=0,i=t.length;r<i;r++)se(e,t[r],n);return n}(t||"*",s.nodeType?[s]:s,[]),g=!e||!o&&t?m:Ee(m,f,e,s,l),v=n?i||(o?e:h||r)?[]:a:g;if(n&&n(g,v,s,l),r)for(c=Ee(v,p),r(c,[],s,l),u=c.length;u--;)(d=c[u])&&(v[p[u]]=!(g[p[u]]=d));if(o){if(i||e){if(i){for(c=[],u=v.length;u--;)(d=v[u])&&c.push(g[u]=d);i(null,v=[],c,l)}for(u=v.length;u--;)(d=v[u])&&(c=i?P(o,d):f[u])>-1&&(o[c]=!(a[c]=d))}}else v=Ee(v===a?v.splice(h,v.length):v),i?i(null,a,v,l):j.apply(a,v)})}function ke(e){for(var t,n,i,o=e.length,a=r.relative[e[0].type],s=a||r.relative[" "],l=a?1:0,u=_e(function(e){return e===t},s,!0),d=_e(function(e){return P(t,e)>-1},s,!0),f=[function(e,n,r){var i=!a&&(r||n!==c)||((t=n).nodeType?u(e,n,r):d(e,n,r));return t=null,i}];l<o;l++)if(n=r.relative[e[l].type])f=[_e(we(f),n)];else{if((n=r.filter[e[l].type].apply(null,e[l].matches))[_]){for(i=++l;i<o&&!r.relative[e[i].type];i++);return xe(l>1&&we(f),l>1&&be(e.slice(0,l-1).concat({value:" "===e[l-2].type?"*":""})).replace(H,"$1"),n,l<i&&ke(e.slice(l,i)),i<o&&ke(e=e.slice(i)),i<o&&be(e))}f.push(n)}return we(f)}return ye.prototype=r.filters=r.pseudos,r.setFilters=new ye,a=se.tokenize=function(e,t){var n,i,o,a,s,l,c,u=S[e+" "];if(u)return t?0:u.slice(0);for(s=e,l=[],c=r.preFilter;s;){for(a in n&&!(i=z.exec(s))||(i&&(s=s.slice(i[0].length)||s),l.push(o=[])),n=!1,(i=W.exec(s))&&(n=i.shift(),o.push({value:n,type:i[0].replace(H," ")}),s=s.slice(n.length)),r.filter)!(i=K[a].exec(s))||c[a]&&!(i=c[a](i))||(n=i.shift(),o.push({value:n,type:a,matches:i}),s=s.slice(n.length));if(!n)break}return t?s.length:s?se.error(e):S(e,l).slice(0)},s=se.compile=function(e,t){var n,i=[],o=[],s=T[e+" "];if(!s){for(t||(t=a(e)),n=t.length;n--;)(s=ke(t[n]))[_]?i.push(s):o.push(s);(s=T(e,function(e,t){var n=t.length>0,i=e.length>0,o=function(o,a,s,l,u){var d,h,g,v=0,y="0",b=o&&[],_=[],w=c,x=o||i&&r.find.TAG("*",u),k=E+=null==w?1:Math.random()||.1,S=x.length;for(u&&(c=a===p||a||u);y!==S&&null!=(d=x[y]);y++){if(i&&d){for(h=0,a||d.ownerDocument===p||(f(d),s=!m);g=e[h++];)if(g(d,a||p,s)){l.push(d);break}u&&(E=k)}n&&((d=!g&&d)&&v--,o&&b.push(d))}if(v+=y,n&&y!==v){for(h=0;g=t[h++];)g(b,_,a,s);if(o){if(v>0)for(;y--;)b[y]||_[y]||(_[y]=I.call(l));_=Ee(_)}j.apply(l,_),u&&!o&&_.length>0&&v+t.length>1&&se.uniqueSort(l)}return u&&(E=k,c=w),b};return n?ce(o):o}(o,i))).selector=e}return s},l=se.select=function(e,t,n,i){var o,l,c,u,d,f="function"==typeof e&&e,p=!i&&a(e=f.selector||e);if(n=n||[],1===p.length){if((l=p[0]=p[0].slice(0)).length>2&&"ID"===(c=l[0]).type&&9===t.nodeType&&m&&r.relative[l[1].type]){if(!(t=(r.find.ID(c.matches[0].replace(te,ne),t)||[])[0]))return n;f&&(t=t.parentNode),e=e.slice(l.shift().value.length)}for(o=K.needsContext.test(e)?0:l.length;o--&&(c=l[o],!r.relative[u=c.type]);)if((d=r.find[u])&&(i=d(c.matches[0].replace(te,ne),ee.test(l[0].type)&&ve(t.parentNode)||t))){if(l.splice(o,1),!(e=i.length&&be(l)))return j.apply(n,i),n;break}}return(f||s(e,p))(i,t,!m,n,!t||ee.test(e)&&ve(t.parentNode)||t),n},n.sortStable=_.split("").sort(O).join("")===_,n.detectDuplicates=!!d,f(),n.sortDetached=ue(function(e){return 1&e.compareDocumentPosition(p.createElement("fieldset"))}),ue(function(e){return e.innerHTML="<a href='#'></a>","#"===e.firstChild.getAttribute("href")})||de("type|href|height|width",function(e,t,n){if(!n)return e.getAttribute(t,"type"===t.toLowerCase()?1:2)}),n.attributes&&ue(function(e){return e.innerHTML="<input/>",e.firstChild.setAttribute("value",""),""===e.firstChild.getAttribute("value")})||de("value",function(e,t,n){if(!n&&"input"===e.nodeName.toLowerCase())return e.defaultValue}),ue(function(e){return null==e.getAttribute("disabled")})||de(D,function(e,t,n){var r;if(!n)return!0===e[t]?t.toLowerCase():(r=e.getAttributeNode(t))&&r.specified?r.value:null}),se}(n);x.find=T,x.expr=T.selectors,x.expr[":"]=x.expr.pseudos,x.uniqueSort=x.unique=T.uniqueSort,x.text=T.getText,x.isXMLDoc=T.isXML,x.contains=T.contains,x.escapeSelector=T.escape;var C=function(e,t,n){for(var r=[],i=void 0!==n;(e=e[t])&&9!==e.nodeType;)if(1===e.nodeType){if(i&&x(e).is(n))break;r.push(e)}return r},O=function(e,t){for(var n=[];e;e=e.nextSibling)1===e.nodeType&&e!==t&&n.push(e);return n},A=x.expr.match.needsContext;function N(e,t){return e.nodeName&&e.nodeName.toLowerCase()===t.toLowerCase()}var I=/^<([a-z][^\/\0>:\x20\t\r\n\f]*)[\x20\t\r\n\f]*\/?>(?:<\/\1>|)$/i;function M(e,t,n){return y(t)?x.grep(e,function(e,r){return!!t.call(e,r,e)!==n}):t.nodeType?x.grep(e,function(e){return e===t!==n}):"string"!=typeof t?x.grep(e,function(e){return d.call(t,e)>-1!==n}):x.filter(t,e,n)}x.filter=function(e,t,n){var r=t[0];return n&&(e=":not("+e+")"),1===t.length&&1===r.nodeType?x.find.matchesSelector(r,e)?[r]:[]:x.find.matches(e,x.grep(t,function(e){return 1===e.nodeType}))},x.fn.extend({find:function(e){var t,n,r=this.length,i=this;if("string"!=typeof e)return this.pushStack(x(e).filter(function(){for(t=0;t<r;t++)if(x.contains(i[t],this))return!0}));for(n=this.pushStack([]),t=0;t<r;t++)x.find(e,i[t],n);return r>1?x.uniqueSort(n):n},filter:function(e){return this.pushStack(M(this,e||[],!1))},not:function(e){return this.pushStack(M(this,e||[],!0))},is:function(e){return!!M(this,"string"==typeof e&&A.test(e)?x(e):e||[],!1).length}});var j,L=/^(?:\s*(<[\w\W]+>)[^>]*|#([\w-]+))$/;(x.fn.init=function(e,t,n){var r,i;if(!e)return this;if(n=n||j,"string"==typeof e){if(!(r="<"===e[0]&&">"===e[e.length-1]&&e.length>=3?[null,e,null]:L.exec(e))||!r[1]&&t)return!t||t.jquery?(t||n).find(e):this.constructor(t).find(e);if(r[1]){if(t=t instanceof x?t[0]:t,x.merge(this,x.parseHTML(r[1],t&&t.nodeType?t.ownerDocument||t:a,!0)),I.test(r[1])&&x.isPlainObject(t))for(r in t)y(this[r])?this[r](t[r]):this.attr(r,t[r]);return this}return(i=a.getElementById(r[2]))&&(this[0]=i,this.length=1),this}return e.nodeType?(this[0]=e,this.length=1,this):y(e)?void 0!==n.ready?n.ready(e):e(x):x.makeArray(e,this)}).prototype=x.fn,j=x(a);var P=/^(?:parents|prev(?:Until|All))/,D={children:!0,contents:!0,next:!0,prev:!0};function R(e,t){for(;(e=e[t])&&1!==e.nodeType;);return e}x.fn.extend({has:function(e){var t=x(e,this),n=t.length;return this.filter(function(){for(var e=0;e<n;e++)if(x.contains(this,t[e]))return!0})},closest:function(e,t){var n,r=0,i=this.length,o=[],a="string"!=typeof e&&x(e);if(!A.test(e))for(;r<i;r++)for(n=this[r];n&&n!==t;n=n.parentNode)if(n.nodeType<11&&(a?a.index(n)>-1:1===n.nodeType&&x.find.matchesSelector(n,e))){o.push(n);break}return this.pushStack(o.length>1?x.uniqueSort(o):o)},index:function(e){return e?"string"==typeof e?d.call(x(e),this[0]):d.call(this,e.jquery?e[0]:e):this[0]&&this[0].parentNode?this.first().prevAll().length:-1},add:function(e,t){return this.pushStack(x.uniqueSort(x.merge(this.get(),x(e,t))))},addBack:function(e){return this.add(null==e?this.prevObject:this.prevObject.filter(e))}}),x.each({parent:function(e){var t=e.parentNode;return t&&11!==t.nodeType?t:null},parents:function(e){return C(e,"parentNode")},parentsUntil:function(e,t,n){return C(e,"parentNode",n)},next:function(e){return R(e,"nextSibling")},prev:function(e){return R(e,"previousSibling")},nextAll:function(e){return C(e,"nextSibling")},prevAll:function(e){return C(e,"previousSibling")},nextUntil:function(e,t,n){return C(e,"nextSibling",n)},prevUntil:function(e,t,n){return C(e,"previousSibling",n)},siblings:function(e){return O((e.parentNode||{}).firstChild,e)},children:function(e){return O(e.firstChild)},contents:function(e){return void 0!==e.contentDocument?e.contentDocument:(N(e,"template")&&(e=e.content||e),x.merge([],e.childNodes))}},function(e,t){x.fn[e]=function(n,r){var i=x.map(this,t,n);return"Until"!==e.slice(-5)&&(r=n),r&&"string"==typeof r&&(i=x.filter(r,i)),this.length>1&&(D[e]||x.uniqueSort(i),P.test(e)&&i.reverse()),this.pushStack(i)}});var F=/[^\x20\t\r\n\f]+/g;function B(e){return e}function U(e){throw e}function q(e,t,n,r){var i;try{e&&y(i=e.promise)?i.call(e).done(t).fail(n):e&&y(i=e.then)?i.call(e,t,n):t.apply(void 0,[e].slice(r))}catch(e){n.apply(void 0,[e])}}x.Callbacks=function(e){e="string"==typeof e?function(e){var t={};return x.each(e.match(F)||[],function(e,n){t[n]=!0}),t}(e):x.extend({},e);var t,n,r,i,o=[],a=[],s=-1,l=function(){for(i=i||e.once,r=t=!0;a.length;s=-1)for(n=a.shift();++s<o.length;)!1===o[s].apply(n[0],n[1])&&e.stopOnFalse&&(s=o.length,n=!1);e.memory||(n=!1),t=!1,i&&(o=n?[]:"")},c={add:function(){return o&&(n&&!t&&(s=o.length-1,a.push(n)),function t(n){x.each(n,function(n,r){y(r)?e.unique&&c.has(r)||o.push(r):r&&r.length&&"string"!==E(r)&&t(r)})}(arguments),n&&!t&&l()),this},remove:function(){return x.each(arguments,function(e,t){for(var n;(n=x.inArray(t,o,n))>-1;)o.splice(n,1),n<=s&&s--}),this},has:function(e){return e?x.inArray(e,o)>-1:o.length>0},empty:function(){return o&&(o=[]),this},disable:function(){return i=a=[],o=n="",this},disabled:function(){return!o},lock:function(){return i=a=[],n||t||(o=n=""),this},locked:function(){return!!i},fireWith:function(e,n){return i||(n=[e,(n=n||[]).slice?n.slice():n],a.push(n),t||l()),this},fire:function(){return c.fireWith(this,arguments),this},fired:function(){return!!r}};return c},x.extend({Deferred:function(e){var t=[["notify","progress",x.Callbacks("memory"),x.Callbacks("memory"),2],["resolve","done",x.Callbacks("once memory"),x.Callbacks("once memory"),0,"resolved"],["reject","fail",x.Callbacks("once memory"),x.Callbacks("once memory"),1,"rejected"]],r="pending",i={state:function(){return r},always:function(){return o.done(arguments).fail(arguments),this},catch:function(e){return i.then(null,e)},pipe:function(){var e=arguments;return x.Deferred(function(n){x.each(t,function(t,r){var i=y(e[r[4]])&&e[r[4]];o[r[1]](function(){var e=i&&i.apply(this,arguments);e&&y(e.promise)?e.promise().progress(n.notify).done(n.resolve).fail(n.reject):n[r[0]+"With"](this,i?[e]:arguments)})}),e=null}).promise()},then:function(e,r,i){var o=0;function a(e,t,r,i){return function(){var s=this,l=arguments,c=function(){var n,c;if(!(e<o)){if((n=r.apply(s,l))===t.promise())throw new TypeError("Thenable self-resolution");c=n&&("object"==typeof n||"function"==typeof n)&&n.then,y(c)?i?c.call(n,a(o,t,B,i),a(o,t,U,i)):(o++,c.call(n,a(o,t,B,i),a(o,t,U,i),a(o,t,B,t.notifyWith))):(r!==B&&(s=void 0,l=[n]),(i||t.resolveWith)(s,l))}},u=i?c:function(){try{c()}catch(n){x.Deferred.exceptionHook&&x.Deferred.exceptionHook(n,u.stackTrace),e+1>=o&&(r!==U&&(s=void 0,l=[n]),t.rejectWith(s,l))}};e?u():(x.Deferred.getStackHook&&(u.stackTrace=x.Deferred.getStackHook()),n.setTimeout(u))}}return x.Deferred(function(n){t[0][3].add(a(0,n,y(i)?i:B,n.notifyWith)),t[1][3].add(a(0,n,y(e)?e:B)),t[2][3].add(a(0,n,y(r)?r:U))}).promise()},promise:function(e){return null!=e?x.extend(e,i):i}},o={};return x.each(t,function(e,n){var a=n[2],s=n[5];i[n[1]]=a.add,s&&a.add(function(){r=s},t[3-e][2].disable,t[3-e][3].disable,t[0][2].lock,t[0][3].lock),a.add(n[3].fire),o[n[0]]=function(){return o[n[0]+"With"](this===o?void 0:this,arguments),this},o[n[0]+"With"]=a.fireWith}),i.promise(o),e&&e.call(o,o),o},when:function(e){var t=arguments.length,n=t,r=Array(n),i=l.call(arguments),o=x.Deferred(),a=function(e){return function(n){r[e]=this,i[e]=arguments.length>1?l.call(arguments):n,--t||o.resolveWith(r,i)}};if(t<=1&&(q(e,o.done(a(n)).resolve,o.reject,!t),"pending"===o.state()||y(i[n]&&i[n].then)))return o.then();for(;n--;)q(i[n],a(n),o.reject);return o.promise()}});var H=/^(Eval|Internal|Range|Reference|Syntax|Type|URI)Error$/;x.Deferred.exceptionHook=function(e,t){n.console&&n.console.warn&&e&&H.test(e.name)&&n.console.warn("jQuery.Deferred exception: "+e.message,e.stack,t)},x.readyException=function(e){n.setTimeout(function(){throw e})};var z=x.Deferred();function W(){a.removeEventListener("DOMContentLoaded",W),n.removeEventListener("load",W),x.ready()}x.fn.ready=function(e){return z.then(e).catch(function(e){x.readyException(e)}),this},x.extend({isReady:!1,readyWait:1,ready:function(e){(!0===e?--x.readyWait:x.isReady)||(x.isReady=!0,!0!==e&&--x.readyWait>0||z.resolveWith(a,[x]))}}),x.ready.then=z.then,"complete"===a.readyState||"loading"!==a.readyState&&!a.documentElement.doScroll?n.setTimeout(x.ready):(a.addEventListener("DOMContentLoaded",W),n.addEventListener("load",W));var V=function(e,t,n,r,i,o,a){var s=0,l=e.length,c=null==n;if("object"===E(n))for(s in i=!0,n)V(e,t,s,n[s],!0,o,a);else if(void 0!==r&&(i=!0,y(r)||(a=!0),c&&(a?(t.call(e,r),t=null):(c=t,t=function(e,t,n){return c.call(x(e),n)})),t))for(;s<l;s++)t(e[s],n,a?r:r.call(e[s],s,t(e[s],n)));return i?e:c?t.call(e):l?t(e[0],n):o},$=/^-ms-/,Y=/-([a-z])/g;function K(e,t){return t.toUpperCase()}function G(e){return e.replace($,"ms-").replace(Y,K)}var X=function(e){return 1===e.nodeType||9===e.nodeType||!+e.nodeType};function Q(){this.expando=x.expando+Q.uid++}Q.uid=1,Q.prototype={cache:function(e){var t=e[this.expando];return t||(t={},X(e)&&(e.nodeType?e[this.expando]=t:Object.defineProperty(e,this.expando,{value:t,configurable:!0}))),t},set:function(e,t,n){var r,i=this.cache(e);if("string"==typeof t)i[G(t)]=n;else for(r in t)i[G(r)]=t[r];return i},get:function(e,t){return void 0===t?this.cache(e):e[this.expando]&&e[this.expando][G(t)]},access:function(e,t,n){return void 0===t||t&&"string"==typeof t&&void 0===n?this.get(e,t):(this.set(e,t,n),void 0!==n?n:t)},remove:function(e,t){var n,r=e[this.expando];if(void 0!==r){if(void 0!==t){n=(t=Array.isArray(t)?t.map(G):(t=G(t))in r?[t]:t.match(F)||[]).length;for(;n--;)delete r[t[n]]}(void 0===t||x.isEmptyObject(r))&&(e.nodeType?e[this.expando]=void 0:delete e[this.expando])}},hasData:function(e){var t=e[this.expando];return void 0!==t&&!x.isEmptyObject(t)}};var Z=new Q,J=new Q,ee=/^(?:\{[\w\W]*\}|\[[\w\W]*\])$/,te=/[A-Z]/g;function ne(e,t,n){var r;if(void 0===n&&1===e.nodeType)if(r="data-"+t.replace(te,"-$&").toLowerCase(),"string"==typeof(n=e.getAttribute(r))){try{n=function(e){return"true"===e||"false"!==e&&("null"===e?null:e===+e+""?+e:ee.test(e)?JSON.parse(e):e)}(n)}catch(e){}J.set(e,t,n)}else n=void 0;return n}x.extend({hasData:function(e){return J.hasData(e)||Z.hasData(e)},data:function(e,t,n){return J.access(e,t,n)},removeData:function(e,t){J.remove(e,t)},_data:function(e,t,n){return Z.access(e,t,n)},_removeData:function(e,t){Z.remove(e,t)}}),x.fn.extend({data:function(e,t){var n,r,i,o=this[0],a=o&&o.attributes;if(void 0===e){if(this.length&&(i=J.get(o),1===o.nodeType&&!Z.get(o,"hasDataAttrs"))){for(n=a.length;n--;)a[n]&&0===(r=a[n].name).indexOf("data-")&&(r=G(r.slice(5)),ne(o,r,i[r]));Z.set(o,"hasDataAttrs",!0)}return i}return"object"==typeof e?this.each(function(){J.set(this,e)}):V(this,function(t){var n;if(o&&void 0===t)return void 0!==(n=J.get(o,e))?n:void 0!==(n=ne(o,e))?n:void 0;this.each(function(){J.set(this,e,t)})},null,t,arguments.length>1,null,!0)},removeData:function(e){return this.each(function(){J.remove(this,e)})}}),x.extend({queue:function(e,t,n){var r;if(e)return t=(t||"fx")+"queue",r=Z.get(e,t),n&&(!r||Array.isArray(n)?r=Z.access(e,t,x.makeArray(n)):r.push(n)),r||[]},dequeue:function(e,t){t=t||"fx";var n=x.queue(e,t),r=n.length,i=n.shift(),o=x._queueHooks(e,t);"inprogress"===i&&(i=n.shift(),r--),i&&("fx"===t&&n.unshift("inprogress"),delete o.stop,i.call(e,function(){x.dequeue(e,t)},o)),!r&&o&&o.empty.fire()},_queueHooks:function(e,t){var n=t+"queueHooks";return Z.get(e,n)||Z.access(e,n,{empty:x.Callbacks("once memory").add(function(){Z.remove(e,[t+"queue",n])})})}}),x.fn.extend({queue:function(e,t){var n=2;return"string"!=typeof e&&(t=e,e="fx",n--),arguments.length<n?x.queue(this[0],e):void 0===t?this:this.each(function(){var n=x.queue(this,e,t);x._queueHooks(this,e),"fx"===e&&"inprogress"!==n[0]&&x.dequeue(this,e)})},dequeue:function(e){return this.each(function(){x.dequeue(this,e)})},clearQueue:function(e){return this.queue(e||"fx",[])},promise:function(e,t){var n,r=1,i=x.Deferred(),o=this,a=this.length,s=function(){--r||i.resolveWith(o,[o])};for("string"!=typeof e&&(t=e,e=void 0),e=e||"fx";a--;)(n=Z.get(o[a],e+"queueHooks"))&&n.empty&&(r++,n.empty.add(s));return s(),i.promise(t)}});var re=/[+-]?(?:\d*\.|)\d+(?:[eE][+-]?\d+|)/.source,ie=new RegExp("^(?:([+-])=|)("+re+")([a-z%]*)$","i"),oe=["Top","Right","Bottom","Left"],ae=a.documentElement,se=function(e){return x.contains(e.ownerDocument,e)},le={composed:!0};ae.getRootNode&&(se=function(e){return x.contains(e.ownerDocument,e)||e.getRootNode(le)===e.ownerDocument});var ce=function(e,t){return"none"===(e=t||e).style.display||""===e.style.display&&se(e)&&"none"===x.css(e,"display")},ue=function(e,t,n,r){var i,o,a={};for(o in t)a[o]=e.style[o],e.style[o]=t[o];for(o in i=n.apply(e,r||[]),t)e.style[o]=a[o];return i};function de(e,t,n,r){var i,o,a=20,s=r?function(){return r.cur()}:function(){return x.css(e,t,"")},l=s(),c=n&&n[3]||(x.cssNumber[t]?"":"px"),u=e.nodeType&&(x.cssNumber[t]||"px"!==c&&+l)&&ie.exec(x.css(e,t));if(u&&u[3]!==c){for(l/=2,c=c||u[3],u=+l||1;a--;)x.style(e,t,u+c),(1-o)*(1-(o=s()/l||.5))<=0&&(a=0),u/=o;u*=2,x.style(e,t,u+c),n=n||[]}return n&&(u=+u||+l||0,i=n[1]?u+(n[1]+1)*n[2]:+n[2],r&&(r.unit=c,r.start=u,r.end=i)),i}var fe={};function pe(e){var t,n=e.ownerDocument,r=e.nodeName,i=fe[r];return i||(t=n.body.appendChild(n.createElement(r)),i=x.css(t,"display"),t.parentNode.removeChild(t),"none"===i&&(i="block"),fe[r]=i,i)}function he(e,t){for(var n,r,i=[],o=0,a=e.length;o<a;o++)(r=e[o]).style&&(n=r.style.display,t?("none"===n&&(i[o]=Z.get(r,"display")||null,i[o]||(r.style.display="")),""===r.style.display&&ce(r)&&(i[o]=pe(r))):"none"!==n&&(i[o]="none",Z.set(r,"display",n)));for(o=0;o<a;o++)null!=i[o]&&(e[o].style.display=i[o]);return e}x.fn.extend({show:function(){return he(this,!0)},hide:function(){return he(this)},toggle:function(e){return"boolean"==typeof e?e?this.show():this.hide():this.each(function(){ce(this)?x(this).show():x(this).hide()})}});var me=/^(?:checkbox|radio)$/i,ge=/<([a-z][^\/\0>\x20\t\r\n\f]*)/i,ve=/^$|^module$|\/(?:java|ecma)script/i,ye={option:[1,"<select multiple='multiple'>","</select>"],thead:[1,"<table>","</table>"],col:[2,"<table><colgroup>","</colgroup></table>"],tr:[2,"<table><tbody>","</tbody></table>"],td:[3,"<table><tbody><tr>","</tr></tbody></table>"],_default:[0,"",""]};function be(e,t){var n;return n=void 0!==e.getElementsByTagName?e.getElementsByTagName(t||"*"):void 0!==e.querySelectorAll?e.querySelectorAll(t||"*"):[],void 0===t||t&&N(e,t)?x.merge([e],n):n}function _e(e,t){for(var n=0,r=e.length;n<r;n++)Z.set(e[n],"globalEval",!t||Z.get(t[n],"globalEval"))}ye.optgroup=ye.option,ye.tbody=ye.tfoot=ye.colgroup=ye.caption=ye.thead,ye.th=ye.td;var we,Ee,xe=/<|&#?\w+;/;function ke(e,t,n,r,i){for(var o,a,s,l,c,u,d=t.createDocumentFragment(),f=[],p=0,h=e.length;p<h;p++)if((o=e[p])||0===o)if("object"===E(o))x.merge(f,o.nodeType?[o]:o);else if(xe.test(o)){for(a=a||d.appendChild(t.createElement("div")),s=(ge.exec(o)||["",""])[1].toLowerCase(),l=ye[s]||ye._default,a.innerHTML=l[1]+x.htmlPrefilter(o)+l[2],u=l[0];u--;)a=a.lastChild;x.merge(f,a.childNodes),(a=d.firstChild).textContent=""}else f.push(t.createTextNode(o));for(d.textContent="",p=0;o=f[p++];)if(r&&x.inArray(o,r)>-1)i&&i.push(o);else if(c=se(o),a=be(d.appendChild(o),"script"),c&&_e(a),n)for(u=0;o=a[u++];)ve.test(o.type||"")&&n.push(o);return d}we=a.createDocumentFragment().appendChild(a.createElement("div")),(Ee=a.createElement("input")).setAttribute("type","radio"),Ee.setAttribute("checked","checked"),Ee.setAttribute("name","t"),we.appendChild(Ee),v.checkClone=we.cloneNode(!0).cloneNode(!0).lastChild.checked,we.innerHTML="<textarea>x</textarea>",v.noCloneChecked=!!we.cloneNode(!0).lastChild.defaultValue;var Se=/^key/,Te=/^(?:mouse|pointer|contextmenu|drag|drop)|click/,Ce=/^([^.]*)(?:\.(.+)|)/;function Oe(){return!0}function Ae(){return!1}function Ne(e,t){return e===function(){try{return a.activeElement}catch(e){}}()==("focus"===t)}function Ie(e,t,n,r,i,o){var a,s;if("object"==typeof t){for(s in"string"!=typeof n&&(r=r||n,n=void 0),t)Ie(e,s,n,r,t[s],o);return e}if(null==r&&null==i?(i=n,r=n=void 0):null==i&&("string"==typeof n?(i=r,r=void 0):(i=r,r=n,n=void 0)),!1===i)i=Ae;else if(!i)return e;return 1===o&&(a=i,(i=function(e){return x().off(e),a.apply(this,arguments)}).guid=a.guid||(a.guid=x.guid++)),e.each(function(){x.event.add(this,t,i,r,n)})}function Me(e,t,n){n?(Z.set(e,t,!1),x.event.add(e,t,{namespace:!1,handler:function(e){var r,i,o=Z.get(this,t);if(1&e.isTrigger&&this[t]){if(o.length)(x.event.special[t]||{}).delegateType&&e.stopPropagation();else if(o=l.call(arguments),Z.set(this,t,o),r=n(this,t),this[t](),o!==(i=Z.get(this,t))||r?Z.set(this,t,!1):i={},o!==i)return e.stopImmediatePropagation(),e.preventDefault(),i.value}else o.length&&(Z.set(this,t,{value:x.event.trigger(x.extend(o[0],x.Event.prototype),o.slice(1),this)}),e.stopImmediatePropagation())}})):void 0===Z.get(e,t)&&x.event.add(e,t,Oe)}x.event={global:{},add:function(e,t,n,r,i){var o,a,s,l,c,u,d,f,p,h,m,g=Z.get(e);if(g)for(n.handler&&(n=(o=n).handler,i=o.selector),i&&x.find.matchesSelector(ae,i),n.guid||(n.guid=x.guid++),(l=g.events)||(l=g.events={}),(a=g.handle)||(a=g.handle=function(t){return void 0!==x&&x.event.triggered!==t.type?x.event.dispatch.apply(e,arguments):void 0}),c=(t=(t||"").match(F)||[""]).length;c--;)p=m=(s=Ce.exec(t[c])||[])[1],h=(s[2]||"").split(".").sort(),p&&(d=x.event.special[p]||{},p=(i?d.delegateType:d.bindType)||p,d=x.event.special[p]||{},u=x.extend({type:p,origType:m,data:r,handler:n,guid:n.guid,selector:i,needsContext:i&&x.expr.match.needsContext.test(i),namespace:h.join(".")},o),(f=l[p])||((f=l[p]=[]).delegateCount=0,d.setup&&!1!==d.setup.call(e,r,h,a)||e.addEventListener&&e.addEventListener(p,a)),d.add&&(d.add.call(e,u),u.handler.guid||(u.handler.guid=n.guid)),i?f.splice(f.delegateCount++,0,u):f.push(u),x.event.global[p]=!0)},remove:function(e,t,n,r,i){var o,a,s,l,c,u,d,f,p,h,m,g=Z.hasData(e)&&Z.get(e);if(g&&(l=g.events)){for(c=(t=(t||"").match(F)||[""]).length;c--;)if(p=m=(s=Ce.exec(t[c])||[])[1],h=(s[2]||"").split(".").sort(),p){for(d=x.event.special[p]||{},f=l[p=(r?d.delegateType:d.bindType)||p]||[],s=s[2]&&new RegExp("(^|\\.)"+h.join("\\.(?:.*\\.|)")+"(\\.|$)"),a=o=f.length;o--;)u=f[o],!i&&m!==u.origType||n&&n.guid!==u.guid||s&&!s.test(u.namespace)||r&&r!==u.selector&&("**"!==r||!u.selector)||(f.splice(o,1),u.selector&&f.delegateCount--,d.remove&&d.remove.call(e,u));a&&!f.length&&(d.teardown&&!1!==d.teardown.call(e,h,g.handle)||x.removeEvent(e,p,g.handle),delete l[p])}else for(p in l)x.event.remove(e,p+t[c],n,r,!0);x.isEmptyObject(l)&&Z.remove(e,"handle events")}},dispatch:function(e){var t,n,r,i,o,a,s=x.event.fix(e),l=new Array(arguments.length),c=(Z.get(this,"events")||{})[s.type]||[],u=x.event.special[s.type]||{};for(l[0]=s,t=1;t<arguments.length;t++)l[t]=arguments[t];if(s.delegateTarget=this,!u.preDispatch||!1!==u.preDispatch.call(this,s)){for(a=x.event.handlers.call(this,s,c),t=0;(i=a[t++])&&!s.isPropagationStopped();)for(s.currentTarget=i.elem,n=0;(o=i.handlers[n++])&&!s.isImmediatePropagationStopped();)s.rnamespace&&!1!==o.namespace&&!s.rnamespace.test(o.namespace)||(s.handleObj=o,s.data=o.data,void 0!==(r=((x.event.special[o.origType]||{}).handle||o.handler).apply(i.elem,l))&&!1===(s.result=r)&&(s.preventDefault(),s.stopPropagation()));return u.postDispatch&&u.postDispatch.call(this,s),s.result}},handlers:function(e,t){var n,r,i,o,a,s=[],l=t.delegateCount,c=e.target;if(l&&c.nodeType&&!("click"===e.type&&e.button>=1))for(;c!==this;c=c.parentNode||this)if(1===c.nodeType&&("click"!==e.type||!0!==c.disabled)){for(o=[],a={},n=0;n<l;n++)void 0===a[i=(r=t[n]).selector+" "]&&(a[i]=r.needsContext?x(i,this).index(c)>-1:x.find(i,this,null,[c]).length),a[i]&&o.push(r);o.length&&s.push({elem:c,handlers:o})}return c=this,l<t.length&&s.push({elem:c,handlers:t.slice(l)}),s},addProp:function(e,t){Object.defineProperty(x.Event.prototype,e,{enumerable:!0,configurable:!0,get:y(t)?function(){if(this.originalEvent)return t(this.originalEvent)}:function(){if(this.originalEvent)return this.originalEvent[e]},set:function(t){Object.defineProperty(this,e,{enumerable:!0,configurable:!0,writable:!0,value:t})}})},fix:function(e){return e[x.expando]?e:new x.Event(e)},special:{load:{noBubble:!0},click:{setup:function(e){var t=this||e;return me.test(t.type)&&t.click&&N(t,"input")&&Me(t,"click",Oe),!1},trigger:function(e){var t=this||e;return me.test(t.type)&&t.click&&N(t,"input")&&Me(t,"click"),!0},_default:function(e){var t=e.target;return me.test(t.type)&&t.click&&N(t,"input")&&Z.get(t,"click")||N(t,"a")}},beforeunload:{postDispatch:function(e){void 0!==e.result&&e.originalEvent&&(e.originalEvent.returnValue=e.result)}}}},x.removeEvent=function(e,t,n){e.removeEventListener&&e.removeEventListener(t,n)},x.Event=function(e,t){if(!(this instanceof x.Event))return new x.Event(e,t);e&&e.type?(this.originalEvent=e,this.type=e.type,this.isDefaultPrevented=e.defaultPrevented||void 0===e.defaultPrevented&&!1===e.returnValue?Oe:Ae,this.target=e.target&&3===e.target.nodeType?e.target.parentNode:e.target,this.currentTarget=e.currentTarget,this.relatedTarget=e.relatedTarget):this.type=e,t&&x.extend(this,t),this.timeStamp=e&&e.timeStamp||Date.now(),this[x.expando]=!0},x.Event.prototype={constructor:x.Event,isDefaultPrevented:Ae,isPropagationStopped:Ae,isImmediatePropagationStopped:Ae,isSimulated:!1,preventDefault:function(){var e=this.originalEvent;this.isDefaultPrevented=Oe,e&&!this.isSimulated&&e.preventDefault()},stopPropagation:function(){var e=this.originalEvent;this.isPropagationStopped=Oe,e&&!this.isSimulated&&e.stopPropagation()},stopImmediatePropagation:function(){var e=this.originalEvent;this.isImmediatePropagationStopped=Oe,e&&!this.isSimulated&&e.stopImmediatePropagation(),this.stopPropagation()}},x.each({altKey:!0,bubbles:!0,cancelable:!0,changedTouches:!0,ctrlKey:!0,detail:!0,eventPhase:!0,metaKey:!0,pageX:!0,pageY:!0,shiftKey:!0,view:!0,char:!0,code:!0,charCode:!0,key:!0,keyCode:!0,button:!0,buttons:!0,clientX:!0,clientY:!0,offsetX:!0,offsetY:!0,pointerId:!0,pointerType:!0,screenX:!0,screenY:!0,targetTouches:!0,toElement:!0,touches:!0,which:function(e){var t=e.button;return null==e.which&&Se.test(e.type)?null!=e.charCode?e.charCode:e.keyCode:!e.which&&void 0!==t&&Te.test(e.type)?1&t?1:2&t?3:4&t?2:0:e.which}},x.event.addProp),x.each({focus:"focusin",blur:"focusout"},function(e,t){x.event.special[e]={setup:function(){return Me(this,e,Ne),!1},trigger:function(){return Me(this,e),!0},delegateType:t}}),x.each({mouseenter:"mouseover",mouseleave:"mouseout",pointerenter:"pointerover",pointerleave:"pointerout"},function(e,t){x.event.special[e]={delegateType:t,bindType:t,handle:function(e){var n,r=e.relatedTarget,i=e.handleObj;return r&&(r===this||x.contains(this,r))||(e.type=i.origType,n=i.handler.apply(this,arguments),e.type=t),n}}}),x.fn.extend({on:function(e,t,n,r){return Ie(this,e,t,n,r)},one:function(e,t,n,r){return Ie(this,e,t,n,r,1)},off:function(e,t,n){var r,i;if(e&&e.preventDefault&&e.handleObj)return r=e.handleObj,x(e.delegateTarget).off(r.namespace?r.origType+"."+r.namespace:r.origType,r.selector,r.handler),this;if("object"==typeof e){for(i in e)this.off(i,t,e[i]);return this}return!1!==t&&"function"!=typeof t||(n=t,t=void 0),!1===n&&(n=Ae),this.each(function(){x.event.remove(this,e,n,t)})}});var je=/<(?!area|br|col|embed|hr|img|input|link|meta|param)(([a-z][^\/\0>\x20\t\r\n\f]*)[^>]*)\/>/gi,Le=/<script|<style|<link/i,Pe=/checked\s*(?:[^=]|=\s*.checked.)/i,De=/^\s*<!(?:\[CDATA\[|--)|(?:\]\]|--)>\s*$/g;function Re(e,t){return N(e,"table")&&N(11!==t.nodeType?t:t.firstChild,"tr")&&x(e).children("tbody")[0]||e}function Fe(e){return e.type=(null!==e.getAttribute("type"))+"/"+e.type,e}function Be(e){return"true/"===(e.type||"").slice(0,5)?e.type=e.type.slice(5):e.removeAttribute("type"),e}function Ue(e,t){var n,r,i,o,a,s,l,c;if(1===t.nodeType){if(Z.hasData(e)&&(o=Z.access(e),a=Z.set(t,o),c=o.events))for(i in delete a.handle,a.events={},c)for(n=0,r=c[i].length;n<r;n++)x.event.add(t,i,c[i][n]);J.hasData(e)&&(s=J.access(e),l=x.extend({},s),J.set(t,l))}}function qe(e,t,n,r){t=c.apply([],t);var i,o,a,s,l,u,d=0,f=e.length,p=f-1,h=t[0],m=y(h);if(m||f>1&&"string"==typeof h&&!v.checkClone&&Pe.test(h))return e.each(function(i){var o=e.eq(i);m&&(t[0]=h.call(this,i,o.html())),qe(o,t,n,r)});if(f&&(o=(i=ke(t,e[0].ownerDocument,!1,e,r)).firstChild,1===i.childNodes.length&&(i=o),o||r)){for(s=(a=x.map(be(i,"script"),Fe)).length;d<f;d++)l=i,d!==p&&(l=x.clone(l,!0,!0),s&&x.merge(a,be(l,"script"))),n.call(e[d],l,d);if(s)for(u=a[a.length-1].ownerDocument,x.map(a,Be),d=0;d<s;d++)l=a[d],ve.test(l.type||"")&&!Z.access(l,"globalEval")&&x.contains(u,l)&&(l.src&&"module"!==(l.type||"").toLowerCase()?x._evalUrl&&!l.noModule&&x._evalUrl(l.src,{nonce:l.nonce||l.getAttribute("nonce")}):w(l.textContent.replace(De,""),l,u))}return e}function He(e,t,n){for(var r,i=t?x.filter(t,e):e,o=0;null!=(r=i[o]);o++)n||1!==r.nodeType||x.cleanData(be(r)),r.parentNode&&(n&&se(r)&&_e(be(r,"script")),r.parentNode.removeChild(r));return e}x.extend({htmlPrefilter:function(e){return e.replace(je,"<$1></$2>")},clone:function(e,t,n){var r,i,o,a,s,l,c,u=e.cloneNode(!0),d=se(e);if(!(v.noCloneChecked||1!==e.nodeType&&11!==e.nodeType||x.isXMLDoc(e)))for(a=be(u),r=0,i=(o=be(e)).length;r<i;r++)s=o[r],l=a[r],c=void 0,"input"===(c=l.nodeName.toLowerCase())&&me.test(s.type)?l.checked=s.checked:"input"!==c&&"textarea"!==c||(l.defaultValue=s.defaultValue);if(t)if(n)for(o=o||be(e),a=a||be(u),r=0,i=o.length;r<i;r++)Ue(o[r],a[r]);else Ue(e,u);return(a=be(u,"script")).length>0&&_e(a,!d&&be(e,"script")),u},cleanData:function(e){for(var t,n,r,i=x.event.special,o=0;void 0!==(n=e[o]);o++)if(X(n)){if(t=n[Z.expando]){if(t.events)for(r in t.events)i[r]?x.event.remove(n,r):x.removeEvent(n,r,t.handle);n[Z.expando]=void 0}n[J.expando]&&(n[J.expando]=void 0)}}}),x.fn.extend({detach:function(e){return He(this,e,!0)},remove:function(e){return He(this,e)},text:function(e){return V(this,function(e){return void 0===e?x.text(this):this.empty().each(function(){1!==this.nodeType&&11!==this.nodeType&&9!==this.nodeType||(this.textContent=e)})},null,e,arguments.length)},append:function(){return qe(this,arguments,function(e){1!==this.nodeType&&11!==this.nodeType&&9!==this.nodeType||Re(this,e).appendChild(e)})},prepend:function(){return qe(this,arguments,function(e){if(1===this.nodeType||11===this.nodeType||9===this.nodeType){var t=Re(this,e);t.insertBefore(e,t.firstChild)}})},before:function(){return qe(this,arguments,function(e){this.parentNode&&this.parentNode.insertBefore(e,this)})},after:function(){return qe(this,arguments,function(e){this.parentNode&&this.parentNode.insertBefore(e,this.nextSibling)})},empty:function(){for(var e,t=0;null!=(e=this[t]);t++)1===e.nodeType&&(x.cleanData(be(e,!1)),e.textContent="");return this},clone:function(e,t){return e=null!=e&&e,t=null==t?e:t,this.map(function(){return x.clone(this,e,t)})},html:function(e){return V(this,function(e){var t=this[0]||{},n=0,r=this.length;if(void 0===e&&1===t.nodeType)return t.innerHTML;if("string"==typeof e&&!Le.test(e)&&!ye[(ge.exec(e)||["",""])[1].toLowerCase()]){e=x.htmlPrefilter(e);try{for(;n<r;n++)1===(t=this[n]||{}).nodeType&&(x.cleanData(be(t,!1)),t.innerHTML=e);t=0}catch(e){}}t&&this.empty().append(e)},null,e,arguments.length)},replaceWith:function(){var e=[];return qe(this,arguments,function(t){var n=this.parentNode;x.inArray(this,e)<0&&(x.cleanData(be(this)),n&&n.replaceChild(t,this))},e)}}),x.each({appendTo:"append",prependTo:"prepend",insertBefore:"before",insertAfter:"after",replaceAll:"replaceWith"},function(e,t){x.fn[e]=function(e){for(var n,r=[],i=x(e),o=i.length-1,a=0;a<=o;a++)n=a===o?this:this.clone(!0),x(i[a])[t](n),u.apply(r,n.get());return this.pushStack(r)}});var ze=new RegExp("^("+re+")(?!px)[a-z%]+$","i"),We=function(e){var t=e.ownerDocument.defaultView;return t&&t.opener||(t=n),t.getComputedStyle(e)},Ve=new RegExp(oe.join("|"),"i");function $e(e,t,n){var r,i,o,a,s=e.style;return(n=n||We(e))&&(""!==(a=n.getPropertyValue(t)||n[t])||se(e)||(a=x.style(e,t)),!v.pixelBoxStyles()&&ze.test(a)&&Ve.test(t)&&(r=s.width,i=s.minWidth,o=s.maxWidth,s.minWidth=s.maxWidth=s.width=a,a=n.width,s.width=r,s.minWidth=i,s.maxWidth=o)),void 0!==a?a+"":a}function Ye(e,t){return{get:function(){if(!e())return(this.get=t).apply(this,arguments);delete this.get}}}!function(){function e(){if(u){c.style.cssText="position:absolute;left:-11111px;width:60px;margin-top:1px;padding:0;border:0",u.style.cssText="position:relative;display:block;box-sizing:border-box;overflow:scroll;margin:auto;border:1px;padding:1px;width:60%;top:1%",ae.appendChild(c).appendChild(u);var e=n.getComputedStyle(u);r="1%"!==e.top,l=12===t(e.marginLeft),u.style.right="60%",s=36===t(e.right),i=36===t(e.width),u.style.position="absolute",o=12===t(u.offsetWidth/3),ae.removeChild(c),u=null}}function t(e){return Math.round(parseFloat(e))}var r,i,o,s,l,c=a.createElement("div"),u=a.createElement("div");u.style&&(u.style.backgroundClip="content-box",u.cloneNode(!0).style.backgroundClip="",v.clearCloneStyle="content-box"===u.style.backgroundClip,x.extend(v,{boxSizingReliable:function(){return e(),i},pixelBoxStyles:function(){return e(),s},pixelPosition:function(){return e(),r},reliableMarginLeft:function(){return e(),l},scrollboxSize:function(){return e(),o}}))}();var Ke=["Webkit","Moz","ms"],Ge=a.createElement("div").style,Xe={};function Qe(e){var t=x.cssProps[e]||Xe[e];return t||(e in Ge?e:Xe[e]=function(e){for(var t=e[0].toUpperCase()+e.slice(1),n=Ke.length;n--;)if((e=Ke[n]+t)in Ge)return e}(e)||e)}var Ze=/^(none|table(?!-c[ea]).+)/,Je=/^--/,et={position:"absolute",visibility:"hidden",display:"block"},tt={letterSpacing:"0",fontWeight:"400"};function nt(e,t,n){var r=ie.exec(t);return r?Math.max(0,r[2]-(n||0))+(r[3]||"px"):t}function rt(e,t,n,r,i,o){var a="width"===t?1:0,s=0,l=0;if(n===(r?"border":"content"))return 0;for(;a<4;a+=2)"margin"===n&&(l+=x.css(e,n+oe[a],!0,i)),r?("content"===n&&(l-=x.css(e,"padding"+oe[a],!0,i)),"margin"!==n&&(l-=x.css(e,"border"+oe[a]+"Width",!0,i))):(l+=x.css(e,"padding"+oe[a],!0,i),"padding"!==n?l+=x.css(e,"border"+oe[a]+"Width",!0,i):s+=x.css(e,"border"+oe[a]+"Width",!0,i));return!r&&o>=0&&(l+=Math.max(0,Math.ceil(e["offset"+t[0].toUpperCase()+t.slice(1)]-o-l-s-.5))||0),l}function it(e,t,n){var r=We(e),i=(!v.boxSizingReliable()||n)&&"border-box"===x.css(e,"boxSizing",!1,r),o=i,a=$e(e,t,r),s="offset"+t[0].toUpperCase()+t.slice(1);if(ze.test(a)){if(!n)return a;a="auto"}return(!v.boxSizingReliable()&&i||"auto"===a||!parseFloat(a)&&"inline"===x.css(e,"display",!1,r))&&e.getClientRects().length&&(i="border-box"===x.css(e,"boxSizing",!1,r),(o=s in e)&&(a=e[s])),(a=parseFloat(a)||0)+rt(e,t,n||(i?"border":"content"),o,r,a)+"px"}function ot(e,t,n,r,i){return new ot.prototype.init(e,t,n,r,i)}x.extend({cssHooks:{opacity:{get:function(e,t){if(t){var n=$e(e,"opacity");return""===n?"1":n}}}},cssNumber:{animationIterationCount:!0,columnCount:!0,fillOpacity:!0,flexGrow:!0,flexShrink:!0,fontWeight:!0,gridArea:!0,gridColumn:!0,gridColumnEnd:!0,gridColumnStart:!0,gridRow:!0,gridRowEnd:!0,gridRowStart:!0,lineHeight:!0,opacity:!0,order:!0,orphans:!0,widows:!0,zIndex:!0,zoom:!0},cssProps:{},style:function(e,t,n,r){if(e&&3!==e.nodeType&&8!==e.nodeType&&e.style){var i,o,a,s=G(t),l=Je.test(t),c=e.style;if(l||(t=Qe(s)),a=x.cssHooks[t]||x.cssHooks[s],void 0===n)return a&&"get"in a&&void 0!==(i=a.get(e,!1,r))?i:c[t];"string"===(o=typeof n)&&(i=ie.exec(n))&&i[1]&&(n=de(e,t,i),o="number"),null!=n&&n==n&&("number"!==o||l||(n+=i&&i[3]||(x.cssNumber[s]?"":"px")),v.clearCloneStyle||""!==n||0!==t.indexOf("background")||(c[t]="inherit"),a&&"set"in a&&void 0===(n=a.set(e,n,r))||(l?c.setProperty(t,n):c[t]=n))}},css:function(e,t,n,r){var i,o,a,s=G(t);return Je.test(t)||(t=Qe(s)),(a=x.cssHooks[t]||x.cssHooks[s])&&"get"in a&&(i=a.get(e,!0,n)),void 0===i&&(i=$e(e,t,r)),"normal"===i&&t in tt&&(i=tt[t]),""===n||n?(o=parseFloat(i),!0===n||isFinite(o)?o||0:i):i}}),x.each(["height","width"],function(e,t){x.cssHooks[t]={get:function(e,n,r){if(n)return!Ze.test(x.css(e,"display"))||e.getClientRects().length&&e.getBoundingClientRect().width?it(e,t,r):ue(e,et,function(){return it(e,t,r)})},set:function(e,n,r){var i,o=We(e),a=!v.scrollboxSize()&&"absolute"===o.position,s=(a||r)&&"border-box"===x.css(e,"boxSizing",!1,o),l=r?rt(e,t,r,s,o):0;return s&&a&&(l-=Math.ceil(e["offset"+t[0].toUpperCase()+t.slice(1)]-parseFloat(o[t])-rt(e,t,"border",!1,o)-.5)),l&&(i=ie.exec(n))&&"px"!==(i[3]||"px")&&(e.style[t]=n,n=x.css(e,t)),nt(0,n,l)}}}),x.cssHooks.marginLeft=Ye(v.reliableMarginLeft,function(e,t){if(t)return(parseFloat($e(e,"marginLeft"))||e.getBoundingClientRect().left-ue(e,{marginLeft:0},function(){return e.getBoundingClientRect().left}))+"px"}),x.each({margin:"",padding:"",border:"Width"},function(e,t){x.cssHooks[e+t]={expand:function(n){for(var r=0,i={},o="string"==typeof n?n.split(" "):[n];r<4;r++)i[e+oe[r]+t]=o[r]||o[r-2]||o[0];return i}},"margin"!==e&&(x.cssHooks[e+t].set=nt)}),x.fn.extend({css:function(e,t){return V(this,function(e,t,n){var r,i,o={},a=0;if(Array.isArray(t)){for(r=We(e),i=t.length;a<i;a++)o[t[a]]=x.css(e,t[a],!1,r);return o}return void 0!==n?x.style(e,t,n):x.css(e,t)},e,t,arguments.length>1)}}),x.Tween=ot,ot.prototype={constructor:ot,init:function(e,t,n,r,i,o){this.elem=e,this.prop=n,this.easing=i||x.easing._default,this.options=t,this.start=this.now=this.cur(),this.end=r,this.unit=o||(x.cssNumber[n]?"":"px")},cur:function(){var e=ot.propHooks[this.prop];return e&&e.get?e.get(this):ot.propHooks._default.get(this)},run:function(e){var t,n=ot.propHooks[this.prop];return this.options.duration?this.pos=t=x.easing[this.easing](e,this.options.duration*e,0,1,this.options.duration):this.pos=t=e,this.now=(this.end-this.start)*t+this.start,this.options.step&&this.options.step.call(this.elem,this.now,this),n&&n.set?n.set(this):ot.propHooks._default.set(this),this}},ot.prototype.init.prototype=ot.prototype,ot.propHooks={_default:{get:function(e){var t;return 1!==e.elem.nodeType||null!=e.elem[e.prop]&&null==e.elem.style[e.prop]?e.elem[e.prop]:(t=x.css(e.elem,e.prop,""))&&"auto"!==t?t:0},set:function(e){x.fx.step[e.prop]?x.fx.step[e.prop](e):1!==e.elem.nodeType||!x.cssHooks[e.prop]&&null==e.elem.style[Qe(e.prop)]?e.elem[e.prop]=e.now:x.style(e.elem,e.prop,e.now+e.unit)}}},ot.propHooks.scrollTop=ot.propHooks.scrollLeft={set:function(e){e.elem.nodeType&&e.elem.parentNode&&(e.elem[e.prop]=e.now)}},x.easing={linear:function(e){return e},swing:function(e){return.5-Math.cos(e*Math.PI)/2},_default:"swing"},x.fx=ot.prototype.init,x.fx.step={};var at,st,lt=/^(?:toggle|show|hide)$/,ct=/queueHooks$/;function ut(){st&&(!1===a.hidden&&n.requestAnimationFrame?n.requestAnimationFrame(ut):n.setTimeout(ut,x.fx.interval),x.fx.tick())}function dt(){return n.setTimeout(function(){at=void 0}),at=Date.now()}function ft(e,t){var n,r=0,i={height:e};for(t=t?1:0;r<4;r+=2-t)i["margin"+(n=oe[r])]=i["padding"+n]=e;return t&&(i.opacity=i.width=e),i}function pt(e,t,n){for(var r,i=(ht.tweeners[t]||[]).concat(ht.tweeners["*"]),o=0,a=i.length;o<a;o++)if(r=i[o].call(n,t,e))return r}function ht(e,t,n){var r,i,o=0,a=ht.prefilters.length,s=x.Deferred().always(function(){delete l.elem}),l=function(){if(i)return!1;for(var t=at||dt(),n=Math.max(0,c.startTime+c.duration-t),r=1-(n/c.duration||0),o=0,a=c.tweens.length;o<a;o++)c.tweens[o].run(r);return s.notifyWith(e,[c,r,n]),r<1&&a?n:(a||s.notifyWith(e,[c,1,0]),s.resolveWith(e,[c]),!1)},c=s.promise({elem:e,props:x.extend({},t),opts:x.extend(!0,{specialEasing:{},easing:x.easing._default},n),originalProperties:t,originalOptions:n,startTime:at||dt(),duration:n.duration,tweens:[],createTween:function(t,n){var r=x.Tween(e,c.opts,t,n,c.opts.specialEasing[t]||c.opts.easing);return c.tweens.push(r),r},stop:function(t){var n=0,r=t?c.tweens.length:0;if(i)return this;for(i=!0;n<r;n++)c.tweens[n].run(1);return t?(s.notifyWith(e,[c,1,0]),s.resolveWith(e,[c,t])):s.rejectWith(e,[c,t]),this}}),u=c.props;for(!function(e,t){var n,r,i,o,a;for(n in e)if(i=t[r=G(n)],o=e[n],Array.isArray(o)&&(i=o[1],o=e[n]=o[0]),n!==r&&(e[r]=o,delete e[n]),(a=x.cssHooks[r])&&"expand"in a)for(n in o=a.expand(o),delete e[r],o)n in e||(e[n]=o[n],t[n]=i);else t[r]=i}(u,c.opts.specialEasing);o<a;o++)if(r=ht.prefilters[o].call(c,e,u,c.opts))return y(r.stop)&&(x._queueHooks(c.elem,c.opts.queue).stop=r.stop.bind(r)),r;return x.map(u,pt,c),y(c.opts.start)&&c.opts.start.call(e,c),c.progress(c.opts.progress).done(c.opts.done,c.opts.complete).fail(c.opts.fail).always(c.opts.always),x.fx.timer(x.extend(l,{elem:e,anim:c,queue:c.opts.queue})),c}x.Animation=x.extend(ht,{tweeners:{"*":[function(e,t){var n=this.createTween(e,t);return de(n.elem,e,ie.exec(t),n),n}]},tweener:function(e,t){y(e)?(t=e,e=["*"]):e=e.match(F);for(var n,r=0,i=e.length;r<i;r++)n=e[r],ht.tweeners[n]=ht.tweeners[n]||[],ht.tweeners[n].unshift(t)},prefilters:[function(e,t,n){var r,i,o,a,s,l,c,u,d="width"in t||"height"in t,f=this,p={},h=e.style,m=e.nodeType&&ce(e),g=Z.get(e,"fxshow");for(r in n.queue||(null==(a=x._queueHooks(e,"fx")).unqueued&&(a.unqueued=0,s=a.empty.fire,a.empty.fire=function(){a.unqueued||s()}),a.unqueued++,f.always(function(){f.always(function(){a.unqueued--,x.queue(e,"fx").length||a.empty.fire()})})),t)if(i=t[r],lt.test(i)){if(delete t[r],o=o||"toggle"===i,i===(m?"hide":"show")){if("show"!==i||!g||void 0===g[r])continue;m=!0}p[r]=g&&g[r]||x.style(e,r)}if((l=!x.isEmptyObject(t))||!x.isEmptyObject(p))for(r in d&&1===e.nodeType&&(n.overflow=[h.overflow,h.overflowX,h.overflowY],null==(c=g&&g.display)&&(c=Z.get(e,"display")),"none"===(u=x.css(e,"display"))&&(c?u=c:(he([e],!0),c=e.style.display||c,u=x.css(e,"display"),he([e]))),("inline"===u||"inline-block"===u&&null!=c)&&"none"===x.css(e,"float")&&(l||(f.done(function(){h.display=c}),null==c&&(u=h.display,c="none"===u?"":u)),h.display="inline-block")),n.overflow&&(h.overflow="hidden",f.always(function(){h.overflow=n.overflow[0],h.overflowX=n.overflow[1],h.overflowY=n.overflow[2]})),l=!1,p)l||(g?"hidden"in g&&(m=g.hidden):g=Z.access(e,"fxshow",{display:c}),o&&(g.hidden=!m),m&&he([e],!0),f.done(function(){for(r in m||he([e]),Z.remove(e,"fxshow"),p)x.style(e,r,p[r])})),l=pt(m?g[r]:0,r,f),r in g||(g[r]=l.start,m&&(l.end=l.start,l.start=0))}],prefilter:function(e,t){t?ht.prefilters.unshift(e):ht.prefilters.push(e)}}),x.speed=function(e,t,n){var r=e&&"object"==typeof e?x.extend({},e):{complete:n||!n&&t||y(e)&&e,duration:e,easing:n&&t||t&&!y(t)&&t};return x.fx.off?r.duration=0:"number"!=typeof r.duration&&(r.duration in x.fx.speeds?r.duration=x.fx.speeds[r.duration]:r.duration=x.fx.speeds._default),null!=r.queue&&!0!==r.queue||(r.queue="fx"),r.old=r.complete,r.complete=function(){y(r.old)&&r.old.call(this),r.queue&&x.dequeue(this,r.queue)},r},x.fn.extend({fadeTo:function(e,t,n,r){return this.filter(ce).css("opacity",0).show().end().animate({opacity:t},e,n,r)},animate:function(e,t,n,r){var i=x.isEmptyObject(e),o=x.speed(t,n,r),a=function(){var t=ht(this,x.extend({},e),o);(i||Z.get(this,"finish"))&&t.stop(!0)};return a.finish=a,i||!1===o.queue?this.each(a):this.queue(o.queue,a)},stop:function(e,t,n){var r=function(e){var t=e.stop;delete e.stop,t(n)};return"string"!=typeof e&&(n=t,t=e,e=void 0),t&&!1!==e&&this.queue(e||"fx",[]),this.each(function(){var t=!0,i=null!=e&&e+"queueHooks",o=x.timers,a=Z.get(this);if(i)a[i]&&a[i].stop&&r(a[i]);else for(i in a)a[i]&&a[i].stop&&ct.test(i)&&r(a[i]);for(i=o.length;i--;)o[i].elem!==this||null!=e&&o[i].queue!==e||(o[i].anim.stop(n),t=!1,o.splice(i,1));!t&&n||x.dequeue(this,e)})},finish:function(e){return!1!==e&&(e=e||"fx"),this.each(function(){var t,n=Z.get(this),r=n[e+"queue"],i=n[e+"queueHooks"],o=x.timers,a=r?r.length:0;for(n.finish=!0,x.queue(this,e,[]),i&&i.stop&&i.stop.call(this,!0),t=o.length;t--;)o[t].elem===this&&o[t].queue===e&&(o[t].anim.stop(!0),o.splice(t,1));for(t=0;t<a;t++)r[t]&&r[t].finish&&r[t].finish.call(this);delete n.finish})}}),x.each(["toggle","show","hide"],function(e,t){var n=x.fn[t];x.fn[t]=function(e,r,i){return null==e||"boolean"==typeof e?n.apply(this,arguments):this.animate(ft(t,!0),e,r,i)}}),x.each({slideDown:ft("show"),slideUp:ft("hide"),slideToggle:ft("toggle"),fadeIn:{opacity:"show"},fadeOut:{opacity:"hide"},fadeToggle:{opacity:"toggle"}},function(e,t){x.fn[e]=function(e,n,r){return this.animate(t,e,n,r)}}),x.timers=[],x.fx.tick=function(){var e,t=0,n=x.timers;for(at=Date.now();t<n.length;t++)(e=n[t])()||n[t]!==e||n.splice(t--,1);n.length||x.fx.stop(),at=void 0},x.fx.timer=function(e){x.timers.push(e),x.fx.start()},x.fx.interval=13,x.fx.start=function(){st||(st=!0,ut())},x.fx.stop=function(){st=null},x.fx.speeds={slow:600,fast:200,_default:400},x.fn.delay=function(e,t){return e=x.fx&&x.fx.speeds[e]||e,t=t||"fx",this.queue(t,function(t,r){var i=n.setTimeout(t,e);r.stop=function(){n.clearTimeout(i)}})},function(){var e=a.createElement("input"),t=a.createElement("select").appendChild(a.createElement("option"));e.type="checkbox",v.checkOn=""!==e.value,v.optSelected=t.selected,(e=a.createElement("input")).value="t",e.type="radio",v.radioValue="t"===e.value}();var mt,gt=x.expr.attrHandle;x.fn.extend({attr:function(e,t){return V(this,x.attr,e,t,arguments.length>1)},removeAttr:function(e){return this.each(function(){x.removeAttr(this,e)})}}),x.extend({attr:function(e,t,n){var r,i,o=e.nodeType;if(3!==o&&8!==o&&2!==o)return void 0===e.getAttribute?x.prop(e,t,n):(1===o&&x.isXMLDoc(e)||(i=x.attrHooks[t.toLowerCase()]||(x.expr.match.bool.test(t)?mt:void 0)),void 0!==n?null===n?void x.removeAttr(e,t):i&&"set"in i&&void 0!==(r=i.set(e,n,t))?r:(e.setAttribute(t,n+""),n):i&&"get"in i&&null!==(r=i.get(e,t))?r:null==(r=x.find.attr(e,t))?void 0:r)},attrHooks:{type:{set:function(e,t){if(!v.radioValue&&"radio"===t&&N(e,"input")){var n=e.value;return e.setAttribute("type",t),n&&(e.value=n),t}}}},removeAttr:function(e,t){var n,r=0,i=t&&t.match(F);if(i&&1===e.nodeType)for(;n=i[r++];)e.removeAttribute(n)}}),mt={set:function(e,t,n){return!1===t?x.removeAttr(e,n):e.setAttribute(n,n),n}},x.each(x.expr.match.bool.source.match(/\w+/g),function(e,t){var n=gt[t]||x.find.attr;gt[t]=function(e,t,r){var i,o,a=t.toLowerCase();return r||(o=gt[a],gt[a]=i,i=null!=n(e,t,r)?a:null,gt[a]=o),i}});var vt=/^(?:input|select|textarea|button)$/i,yt=/^(?:a|area)$/i;function bt(e){return(e.match(F)||[]).join(" ")}function _t(e){return e.getAttribute&&e.getAttribute("class")||""}function wt(e){return Array.isArray(e)?e:"string"==typeof e&&e.match(F)||[]}x.fn.extend({prop:function(e,t){return V(this,x.prop,e,t,arguments.length>1)},removeProp:function(e){return this.each(function(){delete this[x.propFix[e]||e]})}}),x.extend({prop:function(e,t,n){var r,i,o=e.nodeType;if(3!==o&&8!==o&&2!==o)return 1===o&&x.isXMLDoc(e)||(t=x.propFix[t]||t,i=x.propHooks[t]),void 0!==n?i&&"set"in i&&void 0!==(r=i.set(e,n,t))?r:e[t]=n:i&&"get"in i&&null!==(r=i.get(e,t))?r:e[t]},propHooks:{tabIndex:{get:function(e){var t=x.find.attr(e,"tabindex");return t?parseInt(t,10):vt.test(e.nodeName)||yt.test(e.nodeName)&&e.href?0:-1}}},propFix:{for:"htmlFor",class:"className"}}),v.optSelected||(x.propHooks.selected={get:function(e){var t=e.parentNode;return t&&t.parentNode&&t.parentNode.selectedIndex,null},set:function(e){var t=e.parentNode;t&&(t.selectedIndex,t.parentNode&&t.parentNode.selectedIndex)}}),x.each(["tabIndex","readOnly","maxLength","cellSpacing","cellPadding","rowSpan","colSpan","useMap","frameBorder","contentEditable"],function(){x.propFix[this.toLowerCase()]=this}),x.fn.extend({addClass:function(e){var t,n,r,i,o,a,s,l=0;if(y(e))return this.each(function(t){x(this).addClass(e.call(this,t,_t(this)))});if((t=wt(e)).length)for(;n=this[l++];)if(i=_t(n),r=1===n.nodeType&&" "+bt(i)+" "){for(a=0;o=t[a++];)r.indexOf(" "+o+" ")<0&&(r+=o+" ");i!==(s=bt(r))&&n.setAttribute("class",s)}return this},removeClass:function(e){var t,n,r,i,o,a,s,l=0;if(y(e))return this.each(function(t){x(this).removeClass(e.call(this,t,_t(this)))});if(!arguments.length)return this.attr("class","");if((t=wt(e)).length)for(;n=this[l++];)if(i=_t(n),r=1===n.nodeType&&" "+bt(i)+" "){for(a=0;o=t[a++];)for(;r.indexOf(" "+o+" ")>-1;)r=r.replace(" "+o+" "," ");i!==(s=bt(r))&&n.setAttribute("class",s)}return this},toggleClass:function(e,t){var n=typeof e,r="string"===n||Array.isArray(e);return"boolean"==typeof t&&r?t?this.addClass(e):this.removeClass(e):y(e)?this.each(function(n){x(this).toggleClass(e.call(this,n,_t(this),t),t)}):this.each(function(){var t,i,o,a;if(r)for(i=0,o=x(this),a=wt(e);t=a[i++];)o.hasClass(t)?o.removeClass(t):o.addClass(t);else void 0!==e&&"boolean"!==n||((t=_t(this))&&Z.set(this,"__className__",t),this.setAttribute&&this.setAttribute("class",t||!1===e?"":Z.get(this,"__className__")||""))})},hasClass:function(e){var t,n,r=0;for(t=" "+e+" ";n=this[r++];)if(1===n.nodeType&&(" "+bt(_t(n))+" ").indexOf(t)>-1)return!0;return!1}});var Et=/\r/g;x.fn.extend({val:function(e){var t,n,r,i=this[0];return arguments.length?(r=y(e),this.each(function(n){var i;1===this.nodeType&&(null==(i=r?e.call(this,n,x(this).val()):e)?i="":"number"==typeof i?i+="":Array.isArray(i)&&(i=x.map(i,function(e){return null==e?"":e+""})),(t=x.valHooks[this.type]||x.valHooks[this.nodeName.toLowerCase()])&&"set"in t&&void 0!==t.set(this,i,"value")||(this.value=i))})):i?(t=x.valHooks[i.type]||x.valHooks[i.nodeName.toLowerCase()])&&"get"in t&&void 0!==(n=t.get(i,"value"))?n:"string"==typeof(n=i.value)?n.replace(Et,""):null==n?"":n:void 0}}),x.extend({valHooks:{option:{get:function(e){var t=x.find.attr(e,"value");return null!=t?t:bt(x.text(e))}},select:{get:function(e){var t,n,r,i=e.options,o=e.selectedIndex,a="select-one"===e.type,s=a?null:[],l=a?o+1:i.length;for(r=o<0?l:a?o:0;r<l;r++)if(((n=i[r]).selected||r===o)&&!n.disabled&&(!n.parentNode.disabled||!N(n.parentNode,"optgroup"))){if(t=x(n).val(),a)return t;s.push(t)}return s},set:function(e,t){for(var n,r,i=e.options,o=x.makeArray(t),a=i.length;a--;)((r=i[a]).selected=x.inArray(x.valHooks.option.get(r),o)>-1)&&(n=!0);return n||(e.selectedIndex=-1),o}}}}),x.each(["radio","checkbox"],function(){x.valHooks[this]={set:function(e,t){if(Array.isArray(t))return e.checked=x.inArray(x(e).val(),t)>-1}},v.checkOn||(x.valHooks[this].get=function(e){return null===e.getAttribute("value")?"on":e.value})}),v.focusin="onfocusin"in n;var xt=/^(?:focusinfocus|focusoutblur)$/,kt=function(e){e.stopPropagation()};x.extend(x.event,{trigger:function(e,t,r,i){var o,s,l,c,u,d,f,p,m=[r||a],g=h.call(e,"type")?e.type:e,v=h.call(e,"namespace")?e.namespace.split("."):[];if(s=p=l=r=r||a,3!==r.nodeType&&8!==r.nodeType&&!xt.test(g+x.event.triggered)&&(g.indexOf(".")>-1&&(v=g.split("."),g=v.shift(),v.sort()),u=g.indexOf(":")<0&&"on"+g,(e=e[x.expando]?e:new x.Event(g,"object"==typeof e&&e)).isTrigger=i?2:3,e.namespace=v.join("."),e.rnamespace=e.namespace?new RegExp("(^|\\.)"+v.join("\\.(?:.*\\.|)")+"(\\.|$)"):null,e.result=void 0,e.target||(e.target=r),t=null==t?[e]:x.makeArray(t,[e]),f=x.event.special[g]||{},i||!f.trigger||!1!==f.trigger.apply(r,t))){if(!i&&!f.noBubble&&!b(r)){for(c=f.delegateType||g,xt.test(c+g)||(s=s.parentNode);s;s=s.parentNode)m.push(s),l=s;l===(r.ownerDocument||a)&&m.push(l.defaultView||l.parentWindow||n)}for(o=0;(s=m[o++])&&!e.isPropagationStopped();)p=s,e.type=o>1?c:f.bindType||g,(d=(Z.get(s,"events")||{})[e.type]&&Z.get(s,"handle"))&&d.apply(s,t),(d=u&&s[u])&&d.apply&&X(s)&&(e.result=d.apply(s,t),!1===e.result&&e.preventDefault());return e.type=g,i||e.isDefaultPrevented()||f._default&&!1!==f._default.apply(m.pop(),t)||!X(r)||u&&y(r[g])&&!b(r)&&((l=r[u])&&(r[u]=null),x.event.triggered=g,e.isPropagationStopped()&&p.addEventListener(g,kt),r[g](),e.isPropagationStopped()&&p.removeEventListener(g,kt),x.event.triggered=void 0,l&&(r[u]=l)),e.result}},simulate:function(e,t,n){var r=x.extend(new x.Event,n,{type:e,isSimulated:!0});x.event.trigger(r,null,t)}}),x.fn.extend({trigger:function(e,t){return this.each(function(){x.event.trigger(e,t,this)})},triggerHandler:function(e,t){var n=this[0];if(n)return x.event.trigger(e,t,n,!0)}}),v.focusin||x.each({focus:"focusin",blur:"focusout"},function(e,t){var n=function(e){x.event.simulate(t,e.target,x.event.fix(e))};x.event.special[t]={setup:function(){var r=this.ownerDocument||this,i=Z.access(r,t);i||r.addEventListener(e,n,!0),Z.access(r,t,(i||0)+1)},teardown:function(){var r=this.ownerDocument||this,i=Z.access(r,t)-1;i?Z.access(r,t,i):(r.removeEventListener(e,n,!0),Z.remove(r,t))}}});var St=n.location,Tt=Date.now(),Ct=/\?/;x.parseXML=function(e){var t;if(!e||"string"!=typeof e)return null;try{t=(new n.DOMParser).parseFromString(e,"text/xml")}catch(e){t=void 0}return t&&!t.getElementsByTagName("parsererror").length||x.error("Invalid XML: "+e),t};var Ot=/\[\]$/,At=/\r?\n/g,Nt=/^(?:submit|button|image|reset|file)$/i,It=/^(?:input|select|textarea|keygen)/i;function Mt(e,t,n,r){var i;if(Array.isArray(t))x.each(t,function(t,i){n||Ot.test(e)?r(e,i):Mt(e+"["+("object"==typeof i&&null!=i?t:"")+"]",i,n,r)});else if(n||"object"!==E(t))r(e,t);else for(i in t)Mt(e+"["+i+"]",t[i],n,r)}x.param=function(e,t){var n,r=[],i=function(e,t){var n=y(t)?t():t;r[r.length]=encodeURIComponent(e)+"="+encodeURIComponent(null==n?"":n)};if(null==e)return"";if(Array.isArray(e)||e.jquery&&!x.isPlainObject(e))x.each(e,function(){i(this.name,this.value)});else for(n in e)Mt(n,e[n],t,i);return r.join("&")},x.fn.extend({serialize:function(){return x.param(this.serializeArray())},serializeArray:function(){return this.map(function(){var e=x.prop(this,"elements");return e?x.makeArray(e):this}).filter(function(){var e=this.type;return this.name&&!x(this).is(":disabled")&&It.test(this.nodeName)&&!Nt.test(e)&&(this.checked||!me.test(e))}).map(function(e,t){var n=x(this).val();return null==n?null:Array.isArray(n)?x.map(n,function(e){return{name:t.name,value:e.replace(At,"\r\n")}}):{name:t.name,value:n.replace(At,"\r\n")}}).get()}});var jt=/%20/g,Lt=/#.*$/,Pt=/([?&])_=[^&]*/,Dt=/^(.*?):[ \t]*([^\r\n]*)$/gm,Rt=/^(?:GET|HEAD)$/,Ft=/^\/\//,Bt={},Ut={},qt="*/".concat("*"),Ht=a.createElement("a");function zt(e){return function(t,n){"string"!=typeof t&&(n=t,t="*");var r,i=0,o=t.toLowerCase().match(F)||[];if(y(n))for(;r=o[i++];)"+"===r[0]?(r=r.slice(1)||"*",(e[r]=e[r]||[]).unshift(n)):(e[r]=e[r]||[]).push(n)}}function Wt(e,t,n,r){var i={},o=e===Ut;function a(s){var l;return i[s]=!0,x.each(e[s]||[],function(e,s){var c=s(t,n,r);return"string"!=typeof c||o||i[c]?o?!(l=c):void 0:(t.dataTypes.unshift(c),a(c),!1)}),l}return a(t.dataTypes[0])||!i["*"]&&a("*")}function Vt(e,t){var n,r,i=x.ajaxSettings.flatOptions||{};for(n in t)void 0!==t[n]&&((i[n]?e:r||(r={}))[n]=t[n]);return r&&x.extend(!0,e,r),e}Ht.href=St.href,x.extend({active:0,lastModified:{},etag:{},ajaxSettings:{url:St.href,type:"GET",isLocal:/^(?:about|app|app-storage|.+-extension|file|res|widget):$/.test(St.protocol),global:!0,processData:!0,async:!0,contentType:"application/x-www-form-urlencoded; charset=UTF-8",accepts:{"*":qt,text:"text/plain",html:"text/html",xml:"application/xml, text/xml",json:"application/json, text/javascript"},contents:{xml:/\bxml\b/,html:/\bhtml/,json:/\bjson\b/},responseFields:{xml:"responseXML",text:"responseText",json:"responseJSON"},converters:{"* text":String,"text html":!0,"text json":JSON.parse,"text xml":x.parseXML},flatOptions:{url:!0,context:!0}},ajaxSetup:function(e,t){return t?Vt(Vt(e,x.ajaxSettings),t):Vt(x.ajaxSettings,e)},ajaxPrefilter:zt(Bt),ajaxTransport:zt(Ut),ajax:function(e,t){"object"==typeof e&&(t=e,e=void 0),t=t||{};var r,i,o,s,l,c,u,d,f,p,h=x.ajaxSetup({},t),m=h.context||h,g=h.context&&(m.nodeType||m.jquery)?x(m):x.event,v=x.Deferred(),y=x.Callbacks("once memory"),b=h.statusCode||{},_={},w={},E="canceled",k={readyState:0,getResponseHeader:function(e){var t;if(u){if(!s)for(s={};t=Dt.exec(o);)s[t[1].toLowerCase()+" "]=(s[t[1].toLowerCase()+" "]||[]).concat(t[2]);t=s[e.toLowerCase()+" "]}return null==t?null:t.join(", ")},getAllResponseHeaders:function(){return u?o:null},setRequestHeader:function(e,t){return null==u&&(e=w[e.toLowerCase()]=w[e.toLowerCase()]||e,_[e]=t),this},overrideMimeType:function(e){return null==u&&(h.mimeType=e),this},statusCode:function(e){var t;if(e)if(u)k.always(e[k.status]);else for(t in e)b[t]=[b[t],e[t]];return this},abort:function(e){var t=e||E;return r&&r.abort(t),S(0,t),this}};if(v.promise(k),h.url=((e||h.url||St.href)+"").replace(Ft,St.protocol+"//"),h.type=t.method||t.type||h.method||h.type,h.dataTypes=(h.dataType||"*").toLowerCase().match(F)||[""],null==h.crossDomain){c=a.createElement("a");try{c.href=h.url,c.href=c.href,h.crossDomain=Ht.protocol+"//"+Ht.host!=c.protocol+"//"+c.host}catch(e){h.crossDomain=!0}}if(h.data&&h.processData&&"string"!=typeof h.data&&(h.data=x.param(h.data,h.traditional)),Wt(Bt,h,t,k),u)return k;for(f in(d=x.event&&h.global)&&0==x.active++&&x.event.trigger("ajaxStart"),h.type=h.type.toUpperCase(),h.hasContent=!Rt.test(h.type),i=h.url.replace(Lt,""),h.hasContent?h.data&&h.processData&&0===(h.contentType||"").indexOf("application/x-www-form-urlencoded")&&(h.data=h.data.replace(jt,"+")):(p=h.url.slice(i.length),h.data&&(h.processData||"string"==typeof h.data)&&(i+=(Ct.test(i)?"&":"?")+h.data,delete h.data),!1===h.cache&&(i=i.replace(Pt,"$1"),p=(Ct.test(i)?"&":"?")+"_="+Tt+++p),h.url=i+p),h.ifModified&&(x.lastModified[i]&&k.setRequestHeader("If-Modified-Since",x.lastModified[i]),x.etag[i]&&k.setRequestHeader("If-None-Match",x.etag[i])),(h.data&&h.hasContent&&!1!==h.contentType||t.contentType)&&k.setRequestHeader("Content-Type",h.contentType),k.setRequestHeader("Accept",h.dataTypes[0]&&h.accepts[h.dataTypes[0]]?h.accepts[h.dataTypes[0]]+("*"!==h.dataTypes[0]?", "+qt+"; q=0.01":""):h.accepts["*"]),h.headers)k.setRequestHeader(f,h.headers[f]);if(h.beforeSend&&(!1===h.beforeSend.call(m,k,h)||u))return k.abort();if(E="abort",y.add(h.complete),k.done(h.success),k.fail(h.error),r=Wt(Ut,h,t,k)){if(k.readyState=1,d&&g.trigger("ajaxSend",[k,h]),u)return k;h.async&&h.timeout>0&&(l=n.setTimeout(function(){k.abort("timeout")},h.timeout));try{u=!1,r.send(_,S)}catch(e){if(u)throw e;S(-1,e)}}else S(-1,"No Transport");function S(e,t,a,s){var c,f,p,_,w,E=t;u||(u=!0,l&&n.clearTimeout(l),r=void 0,o=s||"",k.readyState=e>0?4:0,c=e>=200&&e<300||304===e,a&&(_=function(e,t,n){for(var r,i,o,a,s=e.contents,l=e.dataTypes;"*"===l[0];)l.shift(),void 0===r&&(r=e.mimeType||t.getResponseHeader("Content-Type"));if(r)for(i in s)if(s[i]&&s[i].test(r)){l.unshift(i);break}if(l[0]in n)o=l[0];else{for(i in n){if(!l[0]||e.converters[i+" "+l[0]]){o=i;break}a||(a=i)}o=o||a}if(o)return o!==l[0]&&l.unshift(o),n[o]}(h,k,a)),_=function(e,t,n,r){var i,o,a,s,l,c={},u=e.dataTypes.slice();if(u[1])for(a in e.converters)c[a.toLowerCase()]=e.converters[a];for(o=u.shift();o;)if(e.responseFields[o]&&(n[e.responseFields[o]]=t),!l&&r&&e.dataFilter&&(t=e.dataFilter(t,e.dataType)),l=o,o=u.shift())if("*"===o)o=l;else if("*"!==l&&l!==o){if(!(a=c[l+" "+o]||c["* "+o]))for(i in c)if((s=i.split(" "))[1]===o&&(a=c[l+" "+s[0]]||c["* "+s[0]])){!0===a?a=c[i]:!0!==c[i]&&(o=s[0],u.unshift(s[1]));break}if(!0!==a)if(a&&e.throws)t=a(t);else try{t=a(t)}catch(e){return{state:"parsererror",error:a?e:"No conversion from "+l+" to "+o}}}return{state:"success",data:t}}(h,_,k,c),c?(h.ifModified&&((w=k.getResponseHeader("Last-Modified"))&&(x.lastModified[i]=w),(w=k.getResponseHeader("etag"))&&(x.etag[i]=w)),204===e||"HEAD"===h.type?E="nocontent":304===e?E="notmodified":(E=_.state,f=_.data,c=!(p=_.error))):(p=E,!e&&E||(E="error",e<0&&(e=0))),k.status=e,k.statusText=(t||E)+"",c?v.resolveWith(m,[f,E,k]):v.rejectWith(m,[k,E,p]),k.statusCode(b),b=void 0,d&&g.trigger(c?"ajaxSuccess":"ajaxError",[k,h,c?f:p]),y.fireWith(m,[k,E]),d&&(g.trigger("ajaxComplete",[k,h]),--x.active||x.event.trigger("ajaxStop")))}return k},getJSON:function(e,t,n){return x.get(e,t,n,"json")},getScript:function(e,t){return x.get(e,void 0,t,"script")}}),x.each(["get","post"],function(e,t){x[t]=function(e,n,r,i){return y(n)&&(i=i||r,r=n,n=void 0),x.ajax(x.extend({url:e,type:t,dataType:i,data:n,success:r},x.isPlainObject(e)&&e))}}),x._evalUrl=function(e,t){return x.ajax({url:e,type:"GET",dataType:"script",cache:!0,async:!1,global:!1,converters:{"text script":function(){}},dataFilter:function(e){x.globalEval(e,t)}})},x.fn.extend({wrapAll:function(e){var t;return this[0]&&(y(e)&&(e=e.call(this[0])),t=x(e,this[0].ownerDocument).eq(0).clone(!0),this[0].parentNode&&t.insertBefore(this[0]),t.map(function(){for(var e=this;e.firstElementChild;)e=e.firstElementChild;return e}).append(this)),this},wrapInner:function(e){return y(e)?this.each(function(t){x(this).wrapInner(e.call(this,t))}):this.each(function(){var t=x(this),n=t.contents();n.length?n.wrapAll(e):t.append(e)})},wrap:function(e){var t=y(e);return this.each(function(n){x(this).wrapAll(t?e.call(this,n):e)})},unwrap:function(e){return this.parent(e).not("body").each(function(){x(this).replaceWith(this.childNodes)}),this}}),x.expr.pseudos.hidden=function(e){return!x.expr.pseudos.visible(e)},x.expr.pseudos.visible=function(e){return!!(e.offsetWidth||e.offsetHeight||e.getClientRects().length)},x.ajaxSettings.xhr=function(){try{return new n.XMLHttpRequest}catch(e){}};var $t={0:200,1223:204},Yt=x.ajaxSettings.xhr();v.cors=!!Yt&&"withCredentials"in Yt,v.ajax=Yt=!!Yt,x.ajaxTransport(function(e){var t,r;if(v.cors||Yt&&!e.crossDomain)return{send:function(i,o){var a,s=e.xhr();if(s.open(e.type,e.url,e.async,e.username,e.password),e.xhrFields)for(a in e.xhrFields)s[a]=e.xhrFields[a];for(a in e.mimeType&&s.overrideMimeType&&s.overrideMimeType(e.mimeType),e.crossDomain||i["X-Requested-With"]||(i["X-Requested-With"]="XMLHttpRequest"),i)s.setRequestHeader(a,i[a]);t=function(e){return function(){t&&(t=r=s.onload=s.onerror=s.onabort=s.ontimeout=s.onreadystatechange=null,"abort"===e?s.abort():"error"===e?"number"!=typeof s.status?o(0,"error"):o(s.status,s.statusText):o($t[s.status]||s.status,s.statusText,"text"!==(s.responseType||"text")||"string"!=typeof s.responseText?{binary:s.response}:{text:s.responseText},s.getAllResponseHeaders()))}},s.onload=t(),r=s.onerror=s.ontimeout=t("error"),void 0!==s.onabort?s.onabort=r:s.onreadystatechange=function(){4===s.readyState&&n.setTimeout(function(){t&&r()})},t=t("abort");try{s.send(e.hasContent&&e.data||null)}catch(e){if(t)throw e}},abort:function(){t&&t()}}}),x.ajaxPrefilter(function(e){e.crossDomain&&(e.contents.script=!1)}),x.ajaxSetup({accepts:{script:"text/javascript, application/javascript, application/ecmascript, application/x-ecmascript"},contents:{script:/\b(?:java|ecma)script\b/},converters:{"text script":function(e){return x.globalEval(e),e}}}),x.ajaxPrefilter("script",function(e){void 0===e.cache&&(e.cache=!1),e.crossDomain&&(e.type="GET")}),x.ajaxTransport("script",function(e){var t,n;if(e.crossDomain||e.scriptAttrs)return{send:function(r,i){t=x("<script>").attr(e.scriptAttrs||{}).prop({charset:e.scriptCharset,src:e.url}).on("load error",n=function(e){t.remove(),n=null,e&&i("error"===e.type?404:200,e.type)}),a.head.appendChild(t[0])},abort:function(){n&&n()}}});var Kt,Gt=[],Xt=/(=)\?(?=&|$)|\?\?/;x.ajaxSetup({jsonp:"callback",jsonpCallback:function(){var e=Gt.pop()||x.expando+"_"+Tt++;return this[e]=!0,e}}),x.ajaxPrefilter("json jsonp",function(e,t,r){var i,o,a,s=!1!==e.jsonp&&(Xt.test(e.url)?"url":"string"==typeof e.data&&0===(e.contentType||"").indexOf("application/x-www-form-urlencoded")&&Xt.test(e.data)&&"data");if(s||"jsonp"===e.dataTypes[0])return i=e.jsonpCallback=y(e.jsonpCallback)?e.jsonpCallback():e.jsonpCallback,s?e[s]=e[s].replace(Xt,"$1"+i):!1!==e.jsonp&&(e.url+=(Ct.test(e.url)?"&":"?")+e.jsonp+"="+i),e.converters["script json"]=function(){return a||x.error(i+" was not called"),a[0]},e.dataTypes[0]="json",o=n[i],n[i]=function(){a=arguments},r.always(function(){void 0===o?x(n).removeProp(i):n[i]=o,e[i]&&(e.jsonpCallback=t.jsonpCallback,Gt.push(i)),a&&y(o)&&o(a[0]),a=o=void 0}),"script"}),v.createHTMLDocument=((Kt=a.implementation.createHTMLDocument("").body).innerHTML="<form></form><form></form>",2===Kt.childNodes.length),x.parseHTML=function(e,t,n){return"string"!=typeof e?[]:("boolean"==typeof t&&(n=t,t=!1),t||(v.createHTMLDocument?((r=(t=a.implementation.createHTMLDocument("")).createElement("base")).href=a.location.href,t.head.appendChild(r)):t=a),o=!n&&[],(i=I.exec(e))?[t.createElement(i[1])]:(i=ke([e],t,o),o&&o.length&&x(o).remove(),x.merge([],i.childNodes)));var r,i,o},x.fn.load=function(e,t,n){var r,i,o,a=this,s=e.indexOf(" ");return s>-1&&(r=bt(e.slice(s)),e=e.slice(0,s)),y(t)?(n=t,t=void 0):t&&"object"==typeof t&&(i="POST"),a.length>0&&x.ajax({url:e,type:i||"GET",dataType:"html",data:t}).done(function(e){o=arguments,a.html(r?x("<div>").append(x.parseHTML(e)).find(r):e)}).always(n&&function(e,t){a.each(function(){n.apply(this,o||[e.responseText,t,e])})}),this},x.each(["ajaxStart","ajaxStop","ajaxComplete","ajaxError","ajaxSuccess","ajaxSend"],function(e,t){x.fn[t]=function(e){return this.on(t,e)}}),x.expr.pseudos.animated=function(e){return x.grep(x.timers,function(t){return e===t.elem}).length},x.offset={setOffset:function(e,t,n){var r,i,o,a,s,l,c=x.css(e,"position"),u=x(e),d={};"static"===c&&(e.style.position="relative"),s=u.offset(),o=x.css(e,"top"),l=x.css(e,"left"),("absolute"===c||"fixed"===c)&&(o+l).indexOf("auto")>-1?(a=(r=u.position()).top,i=r.left):(a=parseFloat(o)||0,i=parseFloat(l)||0),y(t)&&(t=t.call(e,n,x.extend({},s))),null!=t.top&&(d.top=t.top-s.top+a),null!=t.left&&(d.left=t.left-s.left+i),"using"in t?t.using.call(e,d):u.css(d)}},x.fn.extend({offset:function(e){if(arguments.length)return void 0===e?this:this.each(function(t){x.offset.setOffset(this,e,t)});var t,n,r=this[0];return r?r.getClientRects().length?(t=r.getBoundingClientRect(),n=r.ownerDocument.defaultView,{top:t.top+n.pageYOffset,left:t.left+n.pageXOffset}):{top:0,left:0}:void 0},position:function(){if(this[0]){var e,t,n,r=this[0],i={top:0,left:0};if("fixed"===x.css(r,"position"))t=r.getBoundingClientRect();else{for(t=this.offset(),n=r.ownerDocument,e=r.offsetParent||n.documentElement;e&&(e===n.body||e===n.documentElement)&&"static"===x.css(e,"position");)e=e.parentNode;e&&e!==r&&1===e.nodeType&&((i=x(e).offset()).top+=x.css(e,"borderTopWidth",!0),i.left+=x.css(e,"borderLeftWidth",!0))}return{top:t.top-i.top-x.css(r,"marginTop",!0),left:t.left-i.left-x.css(r,"marginLeft",!0)}}},offsetParent:function(){return this.map(function(){for(var e=this.offsetParent;e&&"static"===x.css(e,"position");)e=e.offsetParent;return e||ae})}}),x.each({scrollLeft:"pageXOffset",scrollTop:"pageYOffset"},function(e,t){var n="pageYOffset"===t;x.fn[e]=function(r){return V(this,function(e,r,i){var o;if(b(e)?o=e:9===e.nodeType&&(o=e.defaultView),void 0===i)return o?o[t]:e[r];o?o.scrollTo(n?o.pageXOffset:i,n?i:o.pageYOffset):e[r]=i},e,r,arguments.length)}}),x.each(["top","left"],function(e,t){x.cssHooks[t]=Ye(v.pixelPosition,function(e,n){if(n)return n=$e(e,t),ze.test(n)?x(e).position()[t]+"px":n})}),x.each({Height:"height",Width:"width"},function(e,t){x.each({padding:"inner"+e,content:t,"":"outer"+e},function(n,r){x.fn[r]=function(i,o){var a=arguments.length&&(n||"boolean"!=typeof i),s=n||(!0===i||!0===o?"margin":"border");return V(this,function(t,n,i){var o;return b(t)?0===r.indexOf("outer")?t["inner"+e]:t.document.documentElement["client"+e]:9===t.nodeType?(o=t.documentElement,Math.max(t.body["scroll"+e],o["scroll"+e],t.body["offset"+e],o["offset"+e],o["client"+e])):void 0===i?x.css(t,n,s):x.style(t,n,i,s)},t,a?i:void 0,a)}})}),x.each("blur focus focusin focusout resize scroll click dblclick mousedown mouseup mousemove mouseover mouseout mouseenter mouseleave change select submit keydown keypress keyup contextmenu".split(" "),function(e,t){x.fn[t]=function(e,n){return arguments.length>0?this.on(t,null,e,n):this.trigger(t)}}),x.fn.extend({hover:function(e,t){return this.mouseenter(e).mouseleave(t||e)}}),x.fn.extend({bind:function(e,t,n){return this.on(e,null,t,n)},unbind:function(e,t){return this.off(e,null,t)},delegate:function(e,t,n,r){return this.on(t,e,n,r)},undelegate:function(e,t,n){return 1===arguments.length?this.off(e,"**"):this.off(t,e||"**",n)}}),x.proxy=function(e,t){var n,r,i;if("string"==typeof t&&(n=e[t],t=e,e=n),y(e))return r=l.call(arguments,2),(i=function(){return e.apply(t||this,r.concat(l.call(arguments)))}).guid=e.guid=e.guid||x.guid++,i},x.holdReady=function(e){e?x.readyWait++:x.ready(!0)},x.isArray=Array.isArray,x.parseJSON=JSON.parse,x.nodeName=N,x.isFunction=y,x.isWindow=b,x.camelCase=G,x.type=E,x.now=Date.now,x.isNumeric=function(e){var t=x.type(e);return("number"===t||"string"===t)&&!isNaN(e-parseFloat(e))},void 0===(r=function(){return x}.apply(t,[]))||(e.exports=r);var Qt=n.jQuery,Zt=n.$;return x.noConflict=function(e){return n.$===x&&(n.$=Zt),e&&n.jQuery===x&&(n.jQuery=Qt),x},i||(n.jQuery=n.$=x),x})},function(e,t,n){var r=n(566);e.exports=function(e){return function t(n){return 0===arguments.length||r(n)?t:e.apply(this,arguments)}}},function(e,t,n){"use strict";var r,i,o,a=n(156),s=n.n(a),l=n(110),c=n.n(l),u=n(28),d=n.n(u),f=n(7),p=n.n(f),h=n(50),m=n.n(h),g=n(230),v=n.n(g),y=n(126),b=n(5),_=n(6),w=n.n(_),E=n(33),x=n.n(E),k=n(52),S=n.n(k),T=n(224),C=n.n(T),O=n(35),A=n.n(O),N=n(124),I=n.n(N),M=n(319),j=n.n(M),L=n(189),P=n.n(L),D=n(14),R=n.n(D),F=n(75),B=n.n(F),U=function(e){return w()(y.e,e)},q=function(e,t,n){return(e[t]||e.MULTIPLE_CHOICE)(n)},H=function(e){var t=e.startTime;return e.stopTime-t},z=function(e){return q({FILL_IN_THE_BLANK:J,MATCHING:ae,MULTIPLE_CHOICE:Y,MULTIPLE_RESPONSE:Y},X(e),e)},W=function(e){return q({FILL_IN_THE_BLANK:J,MATCHING:ae,MULTIPLE_CHOICE:ee,MULTIPLE_RESPONSE:ne},X(e),e)},V=function(e){var t=e.item,n=e.itemProgress,r={FILL_IN_THE_BLANK:U(p()("text")),MATCHING:se(t),MULTIPLE_CHOICE:te(t),MULTIPLE_RESPONSE:re(t)};return q(r,X(t),n)},$=function(e){return[e]},Y=w()(A()((r="title",x()(Object(b.a)({},r,y.e)))),p()("answers")),K=U(p()("id")),G=U(p()("title")),X=p()("type"),Q=function(e){return function(t){return S()(R()("id",t),Y(e))}},Z=function(e){return m()(j.a)(Y(e))},J=w()(P()("title"),Y),ee=function(e){return w()(Q(e),p()("correct"))(e)},te=function(e){return w()($,Z(e),p()("selectedIndex"))},ne=function(e){return w()(C.a,A()(Q(e)),p()("corrects"))(e)},re=function(e){return w()(C.a,A()(Z(e)),p()("selectedIndices"))},ie=function(e){var t=e.sourceId,n=e.sourceTitle,r=e.targetId,i=e.targetTitle;return{source:{id:"source_".concat(t),title:n},target:{id:"target_".concat(r),title:i}}},oe=U(p()("matchTitle")),ae=w()(A()(function(e){var t=K(e);return ie({sourceId:t,sourceTitle:G(e),targetId:t,targetTitle:oe(e)})}),Y),se=function(e){return w()(B.a,I()(function(e){return function(t,n){var r=Z(e)(n),i=Z(e)(t);return ie({sourceId:K(r),sourceTitle:G(r),targetId:K(i),targetTitle:oe(i)})}}(e)),p()("matches"))},le=n(136),ce=n.n(le),ue=n(1244),de=n.n(ue),fe=n(190),pe=n.n(fe),he=n(134),me=n.n(he),ge=n(68),ve=n(129),ye=n(3),be=n.n(ye),_e=n(163),we=n(18),Ee=n.n(we),xe="p",ke="i",Se=n(72),Te=n(296),Ce=n(1247),Oe=n(34),Ae=n.n(Oe)()(function(e){return void 0!==e},w()(JSON.parse,Ce.Base64.decode)),Ne=function(e,t){return window.courseData?e(window.courseData):window.course?{course:e(window.course),media:[]}:t},Ie=n(422),Me=n.n(Ie),je=n(15),Le=n.n(je),Pe=n(23),De=n.n(Pe),Re=n(26),Fe=n(300),Be=Object(Re.c)("RBC_URI"),Ue="".concat(Be,"/api/partner_content"),qe=("".concat(Ue,"/types"),De()("".concat(Ue,"/")),{transformRequest:[function(e,t){return t.Authorization="Bearer ".concat(Object(Fe.a)()),e}],headers:{"Content-Type":"application/json"}}),He=n(19),ze=n.n(He),We=n(87),Ve=n.n(We),$e=n(45),Ye=n.n($e),Ke=n(63),Ge=n.n(Ke),Xe=n(32),Qe=n.n(Xe),Ze=n(101),Je=n.n(Ze),et=n(146),tt=n.n(et),nt=n(66),rt=n.n(nt),it=n(248),ot=n.n(it),at=n(42),st=n.n(at),lt=n(41),ct=n.n(lt),ut=n(137),dt=n.n(ut),ft=n(81),pt=n.n(ft),ht=function(e){return!!e},mt=(i={},Object(b.a)(i,"a",["activeIndex",Ye.a]),Object(b.a)(i,"vp",["audioVideoPlayhead",Number]),Object(b.a)(i,"c",["isComplete",ht]),Object(b.a)(i,"n",["correctlyAnswered",Ye.a]),Object(b.a)(i,xe,["percentComplete",Ye.a]),Object(b.a)(i,"r",["retryAttempts",Ye.a]),Object(b.a)(i,"s",["score",Ye.a]),Object(b.a)(i,"t",["currentTime",Ye.a]),Object(b.a)(i,"v",["percentViewed",Ye.a]),Object(b.a)(i,"rr",["reportResults",Ye.a]),Object(b.a)(i,"pq",["passed",Ye.a]),Object(b.a)(i,"ps",["passingScore",Ye.a]),i),gt=function(e){return function(t){var n=e[t.index];return pt()(function(){return Qe()(n)},function(){return w()(Ee()(t),ot.a,B.a,I()(function(e){return function(t,n){var r=tt()(bt[n])(t);return n===ke&&(r=r(p()("items",e))),Object(b.a)({},Ve()(bt[n]),r)}}(t)))(n)})(t)}},vt=function(e){return A()(gt(e))},yt=function(e){return function(t){var n=p()(ke,e),r=p()("items",t);return w()(Ee()(t),pt()(function(){return Ge()(n)},dt()(rt()("items"),vt(n)(r))),ot.a,B.a,I()(function(e){return function(t,n){return ze()([Ve()(mt[n])],tt()(mt[n])(t),e)}}(t)))(st()(Je()(mt),e))}};var bt=(o={},Object(b.a)(o,"vp",["audioVideoPlayhead",Number]),Object(b.a)(o,"n",["correctlyAnswered",Ye.a]),Object(b.a)(o,"c",["isComplete",ht]),Object(b.a)(o,"k",["isCorrect",ht]),Object(b.a)(o,"v",["isViewed",ht]),Object(b.a)(o,ke,["items",vt]),Object(b.a)(o,"pv",["percentViewed",Ye.a]),Object(b.a)(o,"m",["matches",Ye.a]),Object(b.a)(o,"s",["selectedIndex",Ye.a]),Object(b.a)(o,"x",["selectedIndices",Ye.a]),Object(b.a)(o,"t",["text",Ye.a]),o),_t=n(71),wt=n.n(_t),Et=n(116),xt=n.n(Et),kt={activeIndex:["a",Ye.a],audioVideoPlayhead:["vp",Number],correctlyAnswered:["n",Ye.a],currentTime:["t",Ye.a],isComplete:["c",Number],passingScore:["ps",Ye.a],percentComplete:[xe,Ye.a],percentViewed:["v",Ye.a],retryAttempts:["r",Ye.a],score:["s",Ye.a],reportResults:["rr",Ye.a],passed:["pq",Ye.a]},St=function(e,t){return Object(b.a)({},Ve()(At[t]),tt()(At[t])(e))},Tt=w()(ot.a,B.a,A()(function(e){return w()(pt()(Ge.a,wt()(p()("index",e))),ot.a,B.a,I()(St))(xt()(Ge.a,st()(Je()(At),e)))})),Ct=function(e,t){return Object(b.a)({},Ve()(kt[t]),tt()(kt[t])(e))};var Ot=w()(wt()(xe),ct()(0,"percentComplete")),At={audioVideoPlayhead:["vp",Number],correctlyAnswered:["n",Ye.a],isComplete:["c",Number],isCorrect:["k",Number],isViewed:["v",Number],items:[ke,Tt],matches:["m",Ye.a],percentViewed:["pv",Ye.a],selectedIndex:["s",Ye.a],selectedIndices:["x",A()(Number)],text:["t",Ye.a]},Nt=function(e){return(window.env||{})[e]},It={fetch:function(){if(Lt.isExport||window.courseData||window.course)return Ne(Ae,{});var e,t,n;return Object(_e.b)({method:"GET",url:window.shareId?be()(e="".concat(Nt("RISE_RUNTIME_URI"),"/boot/share/")).call(e,window.shareId):window.contentId?be()(t="".concat(Nt("RISE_RUNTIME_URI"),"/boot/businessContent/")).call(t,window.contentId):be()(n="".concat(Nt("RISE_RUNTIME_URI"),"/boot/")).call(n,window.courseId),json:!0,withCredentials:!0}).then(p()("body")).then(Ae)},fetchPartnerContent:function(e){return Lt.isExport||window.partnerContent?v.a.of(window.partnerContent.content):function(e){var t;return Le()(t=Object(Fe.d)(Object(ge.a)({method:"POST",url:Ue,data:Me()({ids:e})},qe))).call(t,d()(["data","content"]))}(e)},getEnv:Nt,isPasswordProtected:function(){return!!window.shareId&&!!window.hasPassword},isShare:function(){return!!window.shareId},resolvePath:function(e){var t;return be()(t="".concat(Nt("CDN_USER_CONTENT_URI"),"/")).call(t,e)},verifySharePassword:function(e){return Object(_e.b)({method:"POST",url:"".concat(Nt("RISE_RUNTIME_URI"),"/password"),data:{shareId:window.shareId,password:e},json:!0}).then(p()("body"))}},Mt=function(e,t){return e+((t||{}).c||0)},jt=function(e,t){return function(n,r){var i=r.id,o=r.type,a=Object(ve.a)(r,["id","type"]);return t.lessons[i]?Ee()(n,e(function(e,t){var n=t.id,r=t.type,i=Object(ve.a)(t,["id","type"]);return"quiz"===r?Object(Te.a)(e,Object(ge.a)({id:n},i)):Object(Se.c)(e,{id:n,type:r})}(t,Object(ge.a)({id:i,type:o},a)).lessons[i])):n}};window.Rise=ce()(window.Rise||{},{completeLessons:function(e,t,n){var r,i=me()(t).call(t,jt(e,n),{}),o=pe()(n.lessons||{}).length,a=me()(r=de()(i)).call(r,Mt,0);return{lessons:i,p:Math.round(a/o*100)}},decodeCourseProgress:function(e,t){var n=p()("lessons",t);return pt()(function(){return Ge()(n)},w()(ze()("percentComplete",ct()(0,xe,t)),x()({lessons:A()(function(e){var t=p()(e.index,n);return pt()(function(){return Qe()(t)},yt(t))(e)})})))(e)},encodeCourseProgress:Ot,encodeLessonProgress:function(e){var t=p()("items",e),n=p()("index",e);return w()(wt()(n),pt()(function(){return Ge()(t)},dt()(rt()(ke),Tt(t))),ot.a,B.a,I()(Ct))(st()(Je()(kt),e))}});var Lt=Ee()(It,window.Runtime||{}),Pt=Lt;n.d(t,"g",function(){return Rt}),n.d(t,"n",function(){return Ft}),n.d(t,"b",function(){return Bt}),n.d(t,"c",function(){return Ut}),n.d(t,"a",function(){return qt}),n.d(t,"h",function(){return Ht}),n.d(t,"r",function(){return zt}),n.d(t,"s",function(){return Wt}),n.d(t,"q",function(){return Vt}),n.d(t,"d",function(){return $t}),n.d(t,"e",function(){return Yt}),n.d(t,"f",function(){return Kt}),n.d(t,"i",function(){return Gt}),n.d(t,"j",function(){return Xt}),n.d(t,"k",function(){return Qt}),n.d(t,"m",function(){return Zt}),n.d(t,"l",function(){return Jt}),n.d(t,"p",function(){return en}),n.d(t,"u",function(){return tn}),n.d(t,"o",function(){return nn}),n.d(t,"t",function(){return rn});m()(p.a)(window.env||{});var Dt=function(e){return Pt&&Pt[e]};function Rt(e){return Dt("getMasteryScore")?Pt.getMasteryScore(e):e.passingScore}function Ft(e){if(Dt("onCreateHistory"))return Pt.onCreateHistory(e)}function Bt(){var e=arguments.length>0&&void 0!==arguments[0]?arguments[0]:{};return Dt("fetch")?c.a.resolve(Pt.fetch()):c.a.resolve(e)}function Ut(){var e=arguments.length>0&&void 0!==arguments[0]?arguments[0]:[];return Dt("fetchPartnerContent")?Pt.fetchPartnerContent(e):v.a.of({content:[]})}function qt(e){if(Dt("bookmark"))return Pt.bookmark(e)}function Ht(e){return Dt("getProgress")?Pt.getProgress(e):e}function zt(e){return Dt("setLessonComplete")?Pt.setLessonComplete(e):e}function Wt(e){return Dt("setLessonProgress")?Pt.setLessonProgress(e):e}function Vt(e,t){return Dt("setCourseProgress")?Pt.setCourseProgress(e,t):e}function $t(e){if(Dt("finish"))return Pt.finish(e)}function Yt(e,t,n,r){Dt("finishQuiz")&&Pt.finishQuiz(e,t,n,r)}function Kt(e,t,n,r){Dt("finishStoryline")&&Pt.finishStoryline(e,t,n,r)}function Gt(){return Dt("isComplete")?Pt.isComplete():null}function Xt(){return!!Dt("isExport")&&Pt.isExport()}function Qt(){if(Dt("isExport")){var e=d()(["partnerContent","content"],window);return Pt.isExport()&&e}return!1}function Zt(){return!!Dt("isShare")&&Pt.isShare()}function Jt(){return!!Dt("isPasswordProtected")&&Pt.isPasswordProtected()}function en(e){var t=e||"";return Dt("resolvePath")?s()(t).call(t,"http")||s()(t).call(t,"data:")||s()(t).call(t,"//")?t:Pt.resolvePath(t):s()(t).call(t,"data:")||s()(t).call(t,"http")||s()(t).call(t,"//")?t:"/".concat(t)}function tn(e){return Dt("verifySharePassword")?Pt.verifySharePassword(e):c.a.resolve({isValid:!0})}function nn(e){if(Dt("reportAnswer")){var t=e.id,n=e.isCorrect,r=e.item,i=e.itemProgress,o=e.duration,a=e.retryAttempts,s=e.title,l=r.id,c=r.title,u=r.type;return Pt.reportAnswer({id:t,type:u,isCorrect:n,itemId:l,questionTitle:Object(y.e)(c),quizTitle:Object(y.e)(s),retryAttempts:a,answers:z(r),correctResponse:W(r),response:V({item:r,itemProgress:i}),latency:H(o)})}return!1}function rn(e){if(Dt("startLesson"))return Pt.startLesson(e)}},function(e,t,n){"use strict";(function(e){n.d(t,"b",function(){return q}),n.d(t,"a",function(){return H});var r=n(265),i=n(145),o=n.n(i),a=n(6),s=n.n(a),l=n(123),c=n.n(l),u=n(33),d=n.n(u),f=n(647),p=n.n(f),h=n(654),m=n.n(h),g=n(648),v=n.n(g),y=n(244),b=n.n(y),_=n(25),w=n.n(_),E=n(649),x=n.n(E),k=n(41),S=n.n(k),T=n(650),C=n.n(T),O=n(81),A=n.n(O),N=n(34),I=n.n(N),M=(n(125),n(1378)),j=n(1266),L=n(526),P=n(1267),D=n(69),R=n(1376),F=n(854),B=[C.a,x.a,v()("run"),p.a,D.b],U=(e.__REDUX_DEVTOOLS_EXTENSION_COMPOSE__,(0,s.a)(r.a.apply(void 0,B))),q=Object(r.d)(R.a,U),H=q.dispatch,z=s()(m.a,S()(null,"payload")),W=b()(["payload","sender"],F.a.session),V=A()(o()(z,W),w()(I()(z,d()({payload:c()("sender")})),M.a,j.a,L.a,P.a,H));F.a.on("action",V)}).call(this,n(80))},function(e,t,n){var r=n(60),i=n(964),o=n(40);e.exports=r(function(e){return null!=e&&o(e,i(e))})},function(e,t,n){"use strict";(function(e){var r=n(240),i=n.n(r),o=(n(2273),n(1270)),a=n.n(o),s=function(t){var n=t.afterAnimatedIn,r=t.animateBlockEntrance,o=t.animateIn,s=t.animateOnce,l=t.children,c=t.className,u=t.duration,d=t.keepStructure,f=t.initiallyVisible,p=t.isLearner,h=t.offset,m=t.siblingDelay;return p&&r?e.createElement(a.a,{afterAnimatedIn:n,animateIn:o,animateOnce:s,className:c,duration:u,initiallyVisible:f,keepStructure:d,offset:h,scrollableParentSelector:"#page-wrap",siblingDelay:m},l):i()(l)?e.createElement("div",null,l):l};s.defaultProps={animateOnce:!0,duration:.75,offset:200,siblingDelay:0},t.a=s}).call(this,n(0))},function(e,t,n){var r=n(380),i=n(24);e.exports=i(function(e,t){var n={};for(var i in t)r(i,e)||(n[i]=t[i]);return n})},function(e,t,n){var r=n(60),i=n(19),o=n(581),a=n(7);e.exports=r(function(e){return o(a(e),i(e))})},function(e,t,n){"use strict";var r,i,o,a,s,l=n(15),c=n.n(l),u=n(5),d=n(20),f=n(241),p=n.n(f),h=(n(287),n(17)),m=n.n(h),g=n(97),v=n.n(g),y=n(43),b=n.n(y),_=n(19),w=n.n(_),E=n(191),x=n.n(E),k=n(6),S=n.n(k),T=n(85),C=n.n(T),O=n(89),A=n.n(O),N=n(44),I=n.n(N),M=n(123),j=n.n(M),L=n(393),P=n.n(L),D=n(40),R=n.n(D),F=n(33),B=n.n(F),U=n(52),q=n.n(U),H=n(38),z=n.n(H),W=n(107),V=n.n(W),$=n(45),Y=n.n($),K=n(58),G=n.n(K),X=n(333),Q=n.n(X),Z=(n(63),n(328)),J=n.n(Z),ee=n(32),te=n.n(ee),ne=n(56),re=n.n(ne),ie=(n(78),n(243)),oe=n.n(ie),ae=n(35),se=n.n(ae),le=n(18),ce=n.n(le),ue=n(71),de=n.n(ue),fe=n(225),pe=n.n(fe),he=n(65),me=n.n(he),ge=(n(54),n(28)),ve=n.n(ge),ye=n(42),be=n.n(ye),_e=n(25),we=n.n(_e),Ee=n(189),xe=n.n(Ee),ke=n(7),Se=n.n(ke),Te=n(14),Ce=n.n(Te),Oe=(n(116),n(75)),Ae=n.n(Oe),Ne=n(34),Ie=n.n(Ne),Me=n(46),je=n(169),Le=I()(3,function(e,t,n){var r=(t=t.split("/")).shift();t.length&&(e=Le(e,t.join("/")));var i=r.split(":"),o=Object(Me.a)(i,2),a=o[0],s=o[1];return B()(Object(u.a)({},a,s?Object(je.a)(e,s):e),n)}),Pe=Le,De=(n(301),n(21)),Re=n(125),Fe=n(232),Be=n.n(Fe),Ue=n(3),qe=n.n(Ue),He=n(70),ze=n.n(He),We=n(302),Ve=Be.a,$e=(n(66),n(137),n(816),n(143)),Ye=n(246),Ke=n.n(Ye),Ge=(n(208),n(196)),Xe=n(195),Qe=n(509),Ze=n.n(Qe),Je=(r={},Object(u.a)(r,$e.a.FILL_IN_THE_BLANK,function(){return{answers:[{id:Ve(),title:"Answer 1"}],title:"Enter a question title here..."}}),Object(u.a)(r,$e.a.MATCHING,function(){return{answers:[{id:Ve(),matchTitle:"First match",title:"First choice"},{id:Ve(),matchTitle:"Second match",title:"Second choice"},{id:Ve(),matchTitle:"Third match",title:"Third choice"}],title:"Enter a question title here..."}}),Object(u.a)(r,$e.a.MULTIPLE_CHOICE,function(){var e=Ve();return{answers:[{feedback:"",id:e,title:"Choice 1"},{feedback:"",id:Ve(),title:"Choice 2"}],correct:e,corrects:[e],title:"Enter a question title here..."}}),Object(u.a)(r,$e.a.MULTIPLE_RESPONSE,function(){var e=Ve(),t=Ve();return{answers:[{feedback:"",id:e,title:"Choice 1"},{feedback:"",id:Ve(),title:"Choice 2"},{feedback:"",id:Ve(),title:"Choice 3"},{feedback:"",id:t,title:"Choice 4"}],correct:"",corrects:[e,t],title:"Enter a question title here..."}}),r),et=function(e){var t=e.id,n=e.type;return Object(De.c)(Je,Se()(n),Ze.a,b()({feedback:"",id:t,type:n}))},tt=n(55),nt=n.n(tt),rt=n(82),it=n.n(rt),ot=Ge.a.ANY,at=Ge.a.CHOICE,st=Ge.a.CORRECT_INCORRECT,lt={label:"Any Response",prop:"feedback"},ct=(nt()([[R()(ot),m()(lt)],[R()(at),m()({label:"By Choice",prop:"choice"})],[R()(st),m()({correctProp:"feedbackCorrect",incorrectProp:"feedbackIncorrect",label:"Correct / Incorrect",type:"CORRECT_INCORRECT"})],[it.a,m()(lt)]]),Object(Re.d)("CDN_USER_CONTENT_URI")),ut="assets/rise/assets/block-defaults",dt=We.a.ARTICLE,ft=We.a.INTERACTION,pt=We.a.QUIZ,ht=We.a.VIDEO;Ve(),qe()(i="".concat(ct,"/")).call(i,ut,"/beach_rocks_thumb.jpg"),qe()(o="".concat(ct,"/")).call(o,ut,"/beach_rocks.jpg"),"".concat(ut,"/beach_rocks.jpg"),Ve(),qe()(a="".concat(ct,"/")).call(a,ut,"/sky_mountains_thumb.jpg"),qe()(s="".concat(ct,"/")).call(s,ut,"/sky_mountains.jpg"),"".concat(ut,"/sky_mountains.jpg"),Ve(),Ve(),"".concat(Object(Re.d)("CDN_USER_CONTENT_URI"),"/assets/rise/assets/map-balloon.jpg"),et({id:Ve(),type:$e.a.MULTIPLE_CHOICE}),et({id:Ve(),type:$e.a.MULTIPLE_RESPONSE});n(285),n(136);var mt,gt,vt,yt,bt,_t,wt,Et,xt,kt,St,Tt,Ct,Ot,At,Nt,It,Mt,jt,Lt,Pt,Dt,Rt,Ft,Bt,Ut,qt,Ht,zt,Wt,Vt,$t,Yt,Kt,Gt,Xt,Qt,Zt,Jt,en,tn,nn,rn,on,an,sn,ln,cn,un,dn,fn,pn,hn,mn,gn,vn,yn,bn,_n,wn,En,xn,kn,Sn,Tn,Cn,On,An,Nn,In,Mn=n(30),jn=n.n(Mn),Ln=n(292),Pn="".concat(Object(Re.d)("CDN_USER_CONTENT_URI"),"/assets/rise/assets/blocks"),Dn=("".concat(Pn,"/text_paragraph@2x.png"),"".concat(Pn,"/text_paragraph_heading@2x.png"),"".concat(Pn,"/text_paragraph_subheading@2x.png"),"".concat(Pn,"/text_heading@2x.png"),"".concat(Pn,"/text_subheading@2x.png"),"".concat(Pn,"/text_2column@2x.png"),"".concat(Pn,"/table@2x.png"),"".concat(Pn,"/statement_A@2x.png"),"".concat(Pn,"/statement_B@2x.png"),"".concat(Pn,"/statement_C@2x.png"),"".concat(Pn,"/statement_D@2x.png"),"".concat(Pn,"/statement_note@2x.png"),"".concat(Pn,"/quote_A@2x.png"),"".concat(Pn,"/quote_B@2x.png"),"".concat(Pn,"/quote_C@2x.png"),"".concat(Pn,"/quote_D@2x.png"),"".concat(Pn,"/quote_on_image@2x.png"),"".concat(Pn,"/quote_carousel@2x.png"),"".concat(Pn,"/list_numbered@2x.png"),"".concat(Pn,"/list_checkbox@2x.png"),"".concat(Pn,"/list_bulleted@2x.png"),"".concat(Pn,"/image_centered@2x.png"),"".concat(Pn,"/image_full_width@2x.png"),"".concat(Pn,"/image_image_and_text@2x.png"),"".concat(Pn,"/image_text_on_image@2x.png"),"".concat(Pn,"/gallery_carousel@2x.png"),"".concat(Pn,"/gallery_two_column_grid@2x.png"),"".concat(Pn,"/gallery_three_column_grid@2x.png"),"".concat(Pn,"/gallery_four_column_grid@2x.png"),"".concat(Pn,"/multimedia_audio@2x.png"),"".concat(Pn,"/multimedia_video@2x.png"),"".concat(Pn,"/multimedia_video@2x.png"),"".concat(Pn,"/multimedia_embed_v2@2x.png"),"".concat(Pn,"/multimedia_attachment@2x.png"),"".concat(Pn,"/text_code_snippet@2x.png"),"".concat(Pn,"/interactive_accordion@2x.png"),"".concat(Pn,"/interactive_tabs@2x.png"),"".concat(Pn,"/interactive_labeledgraphic@2x.png"),"".concat(Pn,"/interactive_process@2x.png"),"".concat(Pn,"/interactive_scenario@2x.png"),"".concat(Pn,"/interactive_sorting_activity@2x.png"),"".concat(Pn,"/interactive_timeline@2x.png"),"".concat(Pn,"/interactive_card_grid@2x.png"),"".concat(Pn,"/interactive_card@2x.png"),"".concat(Pn,"/interactive_text_button@2x.png"),"".concat(Pn,"/interactive_text_button_stack@2x.png"),"".concat(Pn,"/interactive_storyline@2x.png"),"".concat(Pn,"/chart_bar@2x.png"),"".concat(Pn,"/chart_line@2x.png"),"".concat(Pn,"/chart_pie@2x.png"),"".concat(Pn,"/interactive_continue@2x.png"),"".concat(Pn,"/divider@2x.png"),"".concat(Pn,"/divider_numbered@2x.png"),"".concat(Pn,"/spacer@2x.png"),"".concat(Pn,"/multiple-choice-thumb@2x.png"),"".concat(Pn,"/multiple-response-thumb@2x.png"),"".concat(Pn,"/fill-in-the-blank-thumb@2x.png"),"".concat(Pn,"/matching-thumb@2x.png"),n(23)),Rn=n.n(Dn),Fn=n(26),Bn=Rn()("".concat(Object(Fn.c)("IPC_URI"))),Un=Rn()("https://help.".concat(Object(Fn.c)("RISE_DOMAIN"))),qn=["#ff6602","#eb524d","#730300","#9764ae","#730676","#3c003e","#4399ea","#1360aa","#003465","#21a689","#006a53","#00392d"],Hn=qn.length,zn=function(e,t){return ce()(e,{color:(n=t,qn[n%Hn]),id:Ve()});var n},Wn=function(e){var t,n;return"pie"===e?c()(n=[{type:"Item 1",value:"70"},{type:"Item 2",value:"30"}]).call(n,zn):c()(t=[{type:"Item 1",value:"42"},{type:"Item 2",value:"81"},{type:"Item 3",value:"17"},{type:"Item 4",value:"64"},{type:"Item 5",value:"82"}]).call(t,zn)},Vn=n(192),$n=n.n(Vn),Yn=n(41),Kn=n.n(Yn)()("",$n.a,{bar:"Bar Chart Title",line:"Line Chart Title",pie:"Pie Chart Title"}),Gn=Ke()({items:Wn,itemsLabel:"",title:Kn,valuesLabel:""}),Xn=Object(Re.d)("CDN_USER_CONTENT_URI"),Qn="assets/rise/assets/block-defaults",Zn=[{id:Ve(),title:"Embracing Discovery",description:"<p>Every creative endeavor requires that you take risks. If you try and don't succeed,\n      you've still learned something. It took Thomas Edison more than 10,000 tries to invent a viable\n      lightbulb. You're not failing. You're discovering what doesn't work.</p>",media:{image:{originalUrl:"paraglide.jpg",thumbnail:qe()(mt="".concat(Xn,"/")).call(mt,Qn,"/paraglide_thumb.jpg"),src:qe()(gt="".concat(Xn,"/")).call(gt,Qn,"/paraglide.jpg"),key:"".concat(Qn,"/paraglide.jpg"),type:"image"}}},{id:Ve(),title:"Gaining Insight",description:"<p>To spark creativity, feed your brain material like you're cramming for a tough test.\n      Then stop thinking about the problem you want to solve. Go surfing or take a leisurely walk.\n      Research shows that letting your mind wander fosters creativity.</p><br>\n      <p>It’s also found that meditation helps you spot and solve problems in creative ways. It promotes\n      divergent thinking that gets novel ideas flowing. According to these studies, meditation also makes\n      you more open to considering new solutions. Time to breathe.</p>"},{id:Ve(),title:"Making It Real",description:"<p>No creative process is truly complete until it manifests a tangible reality. Whether your\n      idea is an action or a physical creation, bringing it to life will likely involve the hard work of\n      iteration, testing, and refinement.</p><br>\n      <p>Just be wary of perfectionism. Push yourself to share your creations with others. By maintaining an\n      open stance, you’ll be able to learn from their feedback. Consider their responses new material that you\n      can draw from the next time you’re embarking on a creative endeavor.</p>"}],Jn=[{id:Ve()}],er=[{id:Ve(),title:"Embracing Discovery",description:"<p>Every creative endeavor requires that you take risks. If you try and don't succeed,\n      you've still learned something. It took Thomas Edison more than 10,000 tries to invent a viable\n      lightbulb. You're not failing. You're discovering what doesn't work.</p>",media:{image:{originalUrl:"golden_gate.jpg",thumbnail:qe()(vt="".concat(Xn,"/")).call(vt,Qn,"/golden_gate_thumb.jpg"),src:qe()(yt="".concat(Xn,"/")).call(yt,Qn,"/golden_gate.jpg"),key:"".concat(Qn,"/golden_gate.jpg"),type:"image"}}},{id:Ve(),title:"Gaining Insight",description:"<p>To spark creativity, feed your brain material like you're cramming for a tough test.\n      Then stop thinking about the problem you want to solve. Go surfing or take a leisurely walk.\n      Research shows that letting your mind wander fosters creativity.</p><br>\n      <p>It’s also found that meditation helps you spot and solve problems in creative ways. It promotes\n      divergent thinking that gets novel ideas flowing. According to these studies, meditation also makes\n      you more open to considering new solutions. Time to breathe.</p>"},{id:Ve(),title:"Making It Real",description:"<p>No creative process is truly complete until it manifests a tangible reality. Whether your\n      idea is an action or a physical creation, bringing it to life will likely involve the hard work of\n      iteration, testing, and refinement.</p><br>\n      <p>Just be wary of perfectionism. Push yourself to share your creations with others. By maintaining an\n      open stance, you’ll be able to learn from their feedback. Consider their responses new material that you\n      can draw from the next time you’re embarking on a creative endeavor.</p>"}],tr=[{id:Ve(),title:"Embracing Discovery",description:"<p>Every creative endeavor requires that you take risks. If you try and don't succeed,\n      you've still learned something. It took Thomas Edison more than 10,000 tries to invent a viable\n      lightbulb. You're not failing. You're discovering what doesn't work.</p>",media:{image:{originalUrl:"paraglide.jpg",thumbnail:qe()(bt="".concat(Xn,"/")).call(bt,Qn,"/paraglide_thumb.jpg"),src:qe()(_t="".concat(Xn,"/")).call(_t,Qn,"/paraglide.jpg"),key:"".concat(Qn,"/paraglide.jpg"),type:"image"}}},{id:Ve(),title:"Gaining Insight",description:"<p>To spark creativity, feed your brain material like you're cramming for a tough test.\n      Then stop thinking about the problem you want to solve. Go surfing or take a leisurely walk.\n      Research shows that letting your mind wander fosters creativity.</p><br>\n      <p>It’s also found that meditation helps you spot and solve problems in creative ways. It promotes\n      divergent thinking that gets novel ideas flowing. According to these studies, meditation also makes\n      you more open to considering new solutions. Time to breathe.</p>"},{id:Ve(),title:"Making It Real",description:"<p>No creative process is truly complete until it manifests a tangible reality. Whether your\n      idea is an action or a physical creation, bringing it to life will likely involve the hard work of\n      iteration, testing, and refinement.</p><br>\n      <p>Just be wary of perfectionism. Push yourself to share your creations with others. By maintaining an\n      open stance, you’ll be able to learn from their feedback. Consider their responses new material that you\n      can draw from the next time you’re embarking on a creative endeavor.</p>"}],nr=[{id:Ve(),front:{type:"description",description:"Front of card 1",media:{image:{originalUrl:"mountains.jpg",thumbnail:qe()(wt="".concat(Xn,"/")).call(wt,Qn,"/mountains_thumb.jpg"),src:qe()(Et="".concat(Xn,"/")).call(Et,Qn,"/mountains.jpg"),key:"".concat(Qn,"/mountains.jpg"),type:"image"}}},back:{type:"description",description:"Back of card 1",media:{image:{originalUrl:"mountains.jpg",thumbnail:qe()(xt="".concat(Xn,"/")).call(xt,Qn,"/mountains_thumb.jpg"),src:qe()(kt="".concat(Xn,"/")).call(kt,Qn,"/mountains.jpg"),key:"".concat(Qn,"/mountains.jpg"),type:"image"}}}},{id:Ve(),front:{type:"description",description:"Front of card 2",media:{image:{originalUrl:"mountains.jpg",thumbnail:qe()(St="".concat(Xn,"/")).call(St,Qn,"/mountains_thumb.jpg"),src:qe()(Tt="".concat(Xn,"/")).call(Tt,Qn,"/mountains.jpg"),key:"".concat(Qn,"/mountains.jpg"),type:"image"}}},back:{type:"fullimage",description:"Back of card 2",media:{image:{originalUrl:"mountains.jpg",thumbnail:qe()(Ct="".concat(Xn,"/")).call(Ct,Qn,"/mountains_thumb.jpg"),src:qe()(Ot="".concat(Xn,"/")).call(Ot,Qn,"/mountains.jpg"),key:"".concat(Qn,"/mountains.jpg"),type:"image"}}}},{id:Ve(),front:{type:"description",description:"Front of card 3",media:{image:{originalUrl:"mountains.jpg",thumbnail:qe()(At="".concat(Xn,"/")).call(At,Qn,"/mountains_thumb.jpg"),src:qe()(Nt="".concat(Xn,"/")).call(Nt,Qn,"/mountains.jpg"),key:"".concat(Qn,"/mountains.jpg"),type:"image"}}},back:{type:"description",description:"Back of card 3",media:{image:{originalUrl:"mountains.jpg",thumbnail:qe()(It="".concat(Xn,"/")).call(It,Qn,"/mountains_thumb.jpg"),src:qe()(Mt="".concat(Xn,"/")).call(Mt,Qn,"/mountains.jpg"),key:"".concat(Qn,"/mountains.jpg"),type:"image"}}}}],rr=[{id:Ve(),type:"",label:"Go to location 1",destination:"",description:"<p><b>Location 1</b><br/> This location can be a URL, another lesson, or an email address.\n      You can type a description here.</p>"},{id:Ve(),label:"Go to location 2",type:"",destination:"",description:"<p><b>Location 2</b><br/> This location can be a URL, another lesson, or an email address.\n      You can type a description here.</p>"},{id:Ve(),type:"",label:"Go to location 3",destination:"",description:"<p><b>Location 3</b><br/> This location can be a URL, another lesson, or an email address.\n      You can type a description here.</p>"}],ir=[{id:Ve(),media:{audio:{duration:178,originalUrl:"sample_audio.mp3",src:qe()(jt="".concat(Xn,"/")).call(jt,Qn,"/sample_audio.mp3"),key:"".concat(Qn,"/sample_audio.mp3"),type:"audio"}},caption:""}],or=[{id:Ve(),media:{video:{duration:20,originalUrl:"Coastline.mp4",thumbnail:qe()(Lt="".concat(Xn,"/")).call(Lt,Qn,"/coastline_thumb.png"),poster:qe()(Pt="".concat(Xn,"/")).call(Pt,Qn,"/coastline_poster.png"),src:qe()(Dt="".concat(Xn,"/")).call(Dt,Qn,"/coastline.mp4"),key:"".concat(Qn,"/coastline.mp4"),type:"video"}},caption:""}],ar=[{caption:"",id:Ve(),media:{customVideo:{poster:null,src:null,subtitle:null,thumbnail:null}}}],sr=[{id:Ve(),media:{embed:{originalUrl:"https://vimeo.com/113569548",title:"Elk Mountains",thumbnail:"https://i.vimeocdn.com/video/516824684_1280.jpg",favicon:"https://f.vimeocdn.com/images_v6/favicon.ico",provider:"Vimeo",providerUrl:"https://vimeo.com/",description:"There is a small window in the Colorado high country when the trail conditions are perfect. Some would call it fall, but nature is fickle here -- often the warm days of summer push up against the sting of winter. In the high country, cold winds blow and snow dusts the peaks.",embedType:"video",src:"//cdn.embedly.com/widgets/media.html?src=https%3A%2F%2Fplayer.vimeo.com%2Fvideo%2F113569548%3Fapp_id%3D122963&dntp=1&display_name=Vimeo&url=https%3A%2F%2Fvimeo.com%2F113569548&image=https%3A%2F%2Fi.vimeocdn.com%2Fvideo%2F516824684_1280.jpg&key=5cbac80a25df462a99e58eccd801acc0&type=text%2Fhtml&schema=vimeo",type:"embed"}}}],lr=[{id:Ve(),media:{attachment:{originalUrl:"",size:0,src:"",type:"attachment"}}}],cr=[{id:Ve(),title:"Enter a question title here ...",type:"MULTIPLE_CHOICE",answers:[{id:Ve(),title:"Correct choice",correct:!0},{id:Ve(),title:"Incorrect choice",correct:!1}],feedback:""}],ur=[{id:Ve(),title:"CONTINUE",type:"",buttonColor:"brand",completeHint:"Complete the content above before moving on."}];function dr(){var e;return c()(e=jn()(ur).call(ur,0,1)).call(e,ze.a)}function fr(e,t){var n,r,i,o,a,s,l,u,d;if(arguments.length>2&&void 0!==arguments[2]&&arguments[2])return function(e){return ze()(Ar[e]||{})}(e);var f=t||3;switch(e){case"accordion":return c()(n=jn()(Zn).call(Zn,0,f)).call(n,ze.a);case"storyline":return c()(r=jn()(Jn).call(Jn,0,1)).call(r,ze.a);case"slider":return c()(i=jn()(er).call(er,0,f)).call(i,ze.a);case"tabs":return c()(o=jn()(tr).call(tr,0,f)).call(o,ze.a);case"flashcard":return c()(a=jn()(nr).call(nr,0,f)).call(a,ze.a);case"stack":return c()(s=jn()(nr).call(nr,0,f)).call(s,ze.a);case"button":return c()(l=jn()(rr).call(rr,0,1)).call(l,ze.a);case"button stack":return c()(u=jn()(rr).call(rr,0,f)).call(u,ze.a);case"knowledge":return c()(d=jn()(cr).call(cr,0,f)).call(d,ze.a);default:return[]}}var pr=[{id:Ve(),title:"Enter a question title here...",type:"MULTIPLE_CHOICE",answers:[{id:Ve(),title:"Choice 1",correct:!0},{id:Ve(),title:"Choice 2",correct:!1}],feedback:""},{id:Ve(),title:"Enter a question title here...",type:"MULTIPLE_RESPONSE",answers:[{id:Ve(),title:"Choice 1",correct:!0},{id:Ve(),title:"Choice 2",correct:!1},{id:Ve(),title:"Choice 3",correct:!1},{id:Ve(),title:"Choice 4",correct:!0}],feedback:""},{id:Ve(),title:"Enter a question title here...",type:"FILL_IN_THE_BLANK",answers:[{id:Ve(),title:"Answer 1",correct:!0}]},{id:Ve(),title:"Enter a question title here...",type:"MATCHING",answers:[{id:Ve(),title:"First Choice",matchTitle:"First Match",correct:!0},{id:Ve(),title:"Second Choice",matchTitle:"Second Match",correct:!0},{id:Ve(),title:"Third Choice",matchTitle:"Third Match",correct:!0}],feedback:""}];var hr=[{id:Ve(),title:"Item 1",isActive:!1,description:"Lorem ipsum dolor sit amet, consectetur adipiscing elit. In purus velit, tincidunt ac nibh quis, sollicitudin varius libero. Nullam at mi felis. Donec a scelerisque augue, sit amet porttitor nibh. Suspendisse at lorem ut elit placerat blandit. Nunc vitae neque mattis elit ullamcorper euismod vel eu quam. Vivamus et dolor sit amet justo tempus faucibus. Integer quis nulla laoreet, consectetur felis in, ullamcorper ligula.",x:51,y:34,icon:"01"},{id:Ve(),title:"Item 2",isActive:!1,description:"Lorem ipsum dolor sit amet, consectetur adipiscing elit. In purus velit, tincidunt ac nibh quis, sollicitudin varius libero. Nullam at mi felis. Donec a scelerisque augue, sit amet porttitor nibh. Suspendisse at lorem ut elit placerat blandit. Nunc vitae neque mattis elit ullamcorper euismod vel eu quam. Vivamus et dolor sit amet justo tempus faucibus. Integer quis nulla laoreet, consectetur felis in, ullamcorper ligula.",x:83,y:31,icon:"01"}],mr=[{description:"<p>Lorem ipsum dolor sit amet, consectetur adipiscing elit. In purus velit, tincidunt ac nibh quis, sollicitudin varius libero. Nullam at mi felis. Donec a scelerisque augue, sit amet porttitor nibh. Suspendisse at lorem ut elit placerat blandit.</p>",id:Ve(),isHidden:!1,title:"Introduction",type:"intro"},{description:"<p>Lorem ipsum dolor sit amet, consectetur adipiscing elit. In purus velit, tincidunt ac nibh quis, sollicitudin varius libero. Nullam at mi felis. Donec a scelerisque augue, sit amet porttitor nibh. Suspendisse at lorem ut elit placerat blandit.</p>",id:Ve(),isHidden:!1,title:"Summary",type:"summary"},{description:"<p>Lorem ipsum excepteur sint occaecat cupidatat non proident, in culpa qui officia deserunt mollit anim id est laborum. Sed ut perspiciatis unde omnis iste natus error sit voluptatem accusantium doloremque laudantium.</p>",id:Ve(),isHidden:!1,media:{image:{originalUrl:"beach_rocks.jpg",thumbnail:qe()(Rt="".concat(Xn,"/")).call(Rt,Qn,"/beach_rocks_thumb.jpg"),src:qe()(Ft="".concat(Xn,"/")).call(Ft,Qn,"/beach_rocks.jpg"),key:"".concat(Qn,"/beach_rocks.jpg"),type:"image"}},title:"Step 1 Title",type:"step"},{description:"<p>Lorem ipsum dolor sit amet, consectetur adipiscing elit, sed do eiusmod tempor incididunt ut labore et dolore magna aliqua. Duis aute irure dolor in reprehenderit in voluptate velit esse cillum dolore eu fugiat nulla pariatur.</p>",id:Ve(),isHidden:!1,media:{image:{originalUrl:"sky_mountains.jpg",thumbnail:qe()(Bt="".concat(Xn,"/")).call(Bt,Qn,"/sky_mountains_thumb.jpg"),src:qe()(Ut="".concat(Xn,"/")).call(Ut,Qn,"/sky_mountains.jpg"),key:"".concat(Qn,"/sky_mountains.jpg"),type:"image"}},title:"Step 2 Title",type:"step"}],gr={scene:Ve(),slide:Ve()},vr=[{background:{media:{image:{originalUrl:"hotel.jpg",thumbnail:qe()(qt="".concat(Xn,"/")).call(qt,Qn,"/backgrounds/hotel_thumb.jpg"),src:qe()(Ht="".concat(Xn,"/")).call(Ht,Qn,"/backgrounds/hotel.jpg"),key:"".concat(Qn,"/backgrounds/hotel.jpg"),type:"image"}}},character:{id:"prod"===Object(Re.d)("SERVICE_ENV")?"photo-female-00021":"0CAviWa3pH4-a6LU"},id:gr.scene,slides:[{description:"<p>Add text to explain the situation your scenario will address.</p>",emotion:"neutral",goTo:"next",hasCharacter:!0,id:gr.slide,nextSlide:null,responses:[],title:"Scenario Title",type:"text"},{description:"<p>Add dialogue text here to ask your learners to make a choice, then choose your character's expression. You can create different feedback and follow-up actions for each learner response.</p>",emotion:"neutral",goTo:"next",hasCharacter:!0,id:Ve(),nextSlide:null,responses:[{action:"continue",description:"<p>Learners who choose this response will continue on.</p>",emotion:"happy",feedback:"<p>Add feedback here to let learners know they got it right.</p>",goTo:"next",id:Ve(),nextSlide:null},{action:"tryAgain",description:"<p>Learners who choose this incorrect response will be able to try again.</p>",emotion:"disappointed",feedback:"<p>Add helpful feedback here and let learners try again.</p>",goTo:"next",id:Ve(),nextSlide:null}],title:null,type:"dialogue"},{description:"<p>Add another question to your scenario here. There are many ways to branch learners based on their responses.</p>",emotion:"happy",goTo:"next",hasCharacter:!0,id:Ve(),nextSlide:null,responses:[{action:"continue",description:"<p>End this scenario.</p>",emotion:"happy",feedback:null,goTo:"next",id:Ve(),nextSlide:null},{action:"continue",description:"<p>I want to do the scenario again.</p>",emotion:"thinking",feedback:null,goTo:"slide",id:Ve(),nextSlide:gr}],title:null,type:"dialogue"},{description:'<p>Add text here to let learners know your scenario is over.  View <a href="'.concat(Fn.e?Un("/en/articles/3120661-how-to-use-scenario-blocks"):Bn("/rs/360/en/scenario-block"),'" rel="noopener noreferrer" target="_blank">this tutorial</a> to learn how to create branching scenarios.</p>'),emotion:"happy",goTo:"end",hasCharacter:!0,id:Ve(),nextSlide:null,responses:[],title:"Scenario End",type:"text"}],title:"Scene 1"}],yr={items:[{id:Ve(),title:"Item 1",pileId:1},{id:Ve(),title:"Item 2",pileId:2}],piles:[{id:1,title:"Category 1"},{id:2,title:"Category 2"}]},br=[{id:Ve(),date:"Date 1",title:"Event 1 Title",description:"<p>Lorem ipsum dolor sit amet, consectetur adipiscing elit, sed do eiusmod tempor incididunt ut labore et dolore magna aliqua. Duis aute irure dolor in reprehenderit in voluptate velit esse cillum dolore eu fugiat nulla pariatur.</p>"},{id:Ve(),date:"Date 2",title:"Event 2 Title",description:"<p>Lorem ipsum dolor sit amet, consectetur adipiscing elit, sed do eiusmod tempor incididunt ut labore et dolore magna aliqua. Duis aute irure dolor in reprehenderit in voluptate velit esse cillum dolore eu fugiat nulla pariatur.</p>"}];var _r=function(e){var t,n,r,i,o,a,s,l,c,u,d,f;return[{id:Ve(),paragraph:"<p>My secret power is actually a practice. I tell myself every morning that I'm on a once-in-a-lifetime adventure. So when things go wacky, I actually feel thankful that I'm experiencing something new.</p>",name:e?'<p><span style="color: '.concat(e,';">Avani Sadana</span></p>'):"<p>Avani Sadana</p>",avatar:{media:{image:{key:"".concat(Qn,"/avatar.jpg"),src:qe()(t="".concat(Xn,"/")).call(t,Qn,"/avatar.jpg"),thumbnail:qe()(n="".concat(Xn,"/")).call(n,Qn,"/avatar_thumb.jpg"),originalUrl:"avatar.jpg",type:"image"}}},background:{media:{image:{originalUrl:"quote_background.jpg",src:qe()(r="".concat(Xn,"/")).call(r,Qn,"/quote_background.jpg"),thumbnail:qe()(i="".concat(Xn,"/")).call(i,Qn,"/quote_background_thumb.jpg"),key:"".concat(Qn,"/quote_background.jpg"),type:"image"}}}},{id:Ve(),paragraph:"<p>My secret power is actually a practice. I tell myself every morning that I'm on a once-in-a-lifetime adventure. So when things go wacky, I actually feel thankful that I'm experiencing something new.</p>",name:"<p>Avani Sadana</p>",avatar:{media:{image:{src:qe()(o="".concat(Xn,"/")).call(o,Qn,"/avatar.jpg"),thumbnail:qe()(a="".concat(Xn,"/")).call(a,Qn,"/avatar_thumb.jpg"),originalUrl:"avatar.jpg",key:"".concat(Qn,"/avatar.jpg"),type:"image"}}},background:{media:{image:{originalUrl:"quote_background.jpg",src:qe()(s="".concat(Xn,"/")).call(s,Qn,"/quote_background.jpg"),thumbnail:qe()(l="".concat(Xn,"/")).call(l,Qn,"/quote_background_thumb.jpg"),key:"".concat(Qn,"/quote_background.jpg"),type:"image"}}}},{id:Ve(),paragraph:"<p>My secret power is actually a practice. I tell myself every morning that I'm on a once-in-a-lifetime adventure. So when things go wacky, I actually feel thankful that I'm experiencing something new.</p>",name:"<p>Avani Sadana</p>",avatar:{media:{image:{src:qe()(c="".concat(Xn,"/")).call(c,Qn,"/avatar.jpg"),thumbnail:qe()(u="".concat(Xn,"/")).call(u,Qn,"/avatar_thumb.jpg"),originalUrl:"avatar.jpg",key:"".concat(Qn,"/avatar.jpg"),type:"image"}}},background:{media:{image:{originalUrl:"quote_background.jpg",src:qe()(d="".concat(Xn,"/")).call(d,Qn,"/quote_background.jpg"),thumbnail:qe()(f="".concat(Xn,"/")).call(f,Qn,"/quote_background_thumb.jpg"),key:"".concat(Qn,"/quote_background.jpg"),type:"image"}}}}]};var wr=[{id:Ve(),paragraph:"<p>When we show up to the present moment with all of our senses, we invite the world\n    to fill us with joy.  The pains of the past are behind us.  The future has yet to unfold. But\n    the now is full of beauty simply waiting for our attention.</p>"},{id:Ve(),paragraph:'<p>By all means, write your to-do list. Make careful arrangements. Choose your\n    traveling companions. Pack up your talismans. And then scrap your well-thought out plan when\n    your intuition whispers, "This way."</p>'},{id:Ve(),paragraph:"<p>We open ourselves to discovery by following our deepest questions. If we take\n    them seriously, they teach us everything we want to know. If we abandon them, we forfeit a\n    powerful chance to become someone new.</p>"},{id:Ve(),heading:"<strong>Heading</strong>",paragraph:"<p>When we show up to the present moment with all of our senses, we invite the world\n    to fill us with joy. The pains of the past are behind us. The future has yet to unfold. But\n    the now is full of beauty simply waiting for our attention.</p>"},{id:Ve(),heading:"<strong>Subheading</strong>",paragraph:"<p>When we show up to the present moment with all of our senses, we invite the world\n    to fill us with joy. The pains of the past are behind us. The future has yet to unfold. But\n    the now is full of beauty simply waiting for our attention.</p>"},{id:Ve(),heading:"<strong>Heading</strong>"},{id:Ve(),heading:"<strong>Subheading</strong>"}],Er=[{id:Ve(),code:Object(Ln.htmlEncode)('<!DOCTYPE html>\n<html lang="en">\n\t<head>\n\t\t<meta charset="utf-8">\n\t\t<title>title</title>\n\t\t<link rel="stylesheet" href="style.css">\n\t\t<script src="script.js"><\/script>\n\t</head>\n\t<body>\n\t\t\x3c!-- page content --\x3e\n\t</body>\n</html>'),caption:""}],xr=function(e){var t,n,r,i,o,a,s,l,c,u,d,f,p,h,m,g,v,y,b,_=e.color,w=["width: 20%",_?"background-color: ".concat(_):""].join(";"),E=["color: rgb(255, 255, 255)","font-weight: bold"].join(";"),x="text-align: center;";return{id:Ve(),paragraph:qe()(t=qe()(n=qe()(r=qe()(i=qe()(o=qe()(a=qe()(s=qe()(l=qe()(c=qe()(u=qe()(d=qe()(f=qe()(p=qe()(h=qe()(m=qe()(g=qe()(v=qe()(y=qe()(b='\n  <table style="width: 100%;">\n    <thead>\n    <tr>\n      <th style="'.concat(w,'">\n        <span style="')).call(b,E,'">Column 1</span>\n      </th>\n      <th style="')).call(y,w,'">\n        <span style="')).call(v,E,'">Column 2</span>\n      </th>\n      <th style="')).call(g,w,'">\n        <span style="')).call(m,E,'">Column 3</span>\n      </th>\n      <th style="')).call(h,w,'">\n        <span style="')).call(p,E,'">Column 4</span>\n      </th>\n      <th style="')).call(f,w,'">\n        <span style="')).call(d,E,'">Column 5</span>\n      </th>\n    </tr>\n    </thead\n    <tbody>\n      <tr>\n        <td style="')).call(u,x,'">\n          <span>Cell 1</span>\n        </td>\n        <td style="')).call(c,x,'">\n          <span>Cell 2</span>\n        </td>\n        <td style="')).call(l,x,'">\n          <span>Cell 3</span>\n        </td>\n        <td style="')).call(s,x,'">\n          <span>Cell 4</span>\n        </td>\n        <td style="')).call(a,x,'">\n          <span>Cell 5</span>\n        </td>\n      </tr>\n      <tr>\n        <td style="')).call(o,x,'">\n          <span>Cell 6</span>\n        </td>\n        <td style="')).call(i,x,'">\n          <span>Cell 7</span>\n        </td>\n        <td style="')).call(r,x,'">\n          <span>Cell 8</span>\n        </td>\n        <td style="')).call(n,x,'">\n          <span>Cell 9</span>\n        </td>\n        <td style="')).call(t,x,'">\n          <span>Cell 10</span>\n        </td>\n      </tr>\n    </tbody>\n  </table>\n    ')}};var kr=[{id:Ve(),paragraph:"<p><strong>You're the master of your life, the captain of your ship. Steer it with\n      intention. Will you skirt the coast from one safe harbor to the next? Or will you sail\n      into the vast open blue? Every day you get to decide anew what course to chart.</strong></p>"},{id:Ve(),paragraph:"<p>Stop chasing <strong>your thoughts</strong> in circles. <strong>Open your eyes</strong>, breathe deeply,\n    and then <strong>pay attention</strong>. The air is sweet. <strong>The sun is warm</strong>. There's a path ahead.</p>"},{id:Ve(),paragraph:"<p>You're the master of your life, the captain of your ship. Steer it with\n      intention. Will you skirt the coast from one safe harbor to the next? Or will you sail\n      into the vast open blue? Every day you get to decide anew what course to chart.</p>"}],Sr=[{id:Ve(),paragraph:"<p><strong>When you’re on a new path but aren't sure where it leads, keep putting\n    one foot in front of the other. It's the only way you'll arrive.</strong></p>"}];var Tr=[{id:Ve(),paragraph:"<p>Say yes more. Yes opens doors. No closes them. Yes pushes us. No keeps us safe at home. Imagine all the opportunities waiting for a yes.</p>"},{id:Ve(),paragraph:"<p>Let go of expectation. You’ve done your best to prepare. Now, let go. There’s no one way your life should unfold. Enjoy the journey.</p>"},{id:Ve(),paragraph:"<p>Welcome diversions. The most rewarding adventures often start with an unexpected detour. Perhaps that distraction will guide you onward.</p>"}];var Cr=[{id:Ve(),paragraph:"",caption:"",media:{image:{originalUrl:"bike.jpg",thumbnail:qe()(zt="".concat(Xn,"/")).call(zt,Qn,"/bike_thumb.jpg"),src:qe()(Wt="".concat(Xn,"/")).call(Wt,Qn,"/bike.jpg"),key:"".concat(Qn,"/bike.jpg"),type:"image"}}},{id:Ve(),caption:"",media:{image:{originalUrl:"ocean.jpg",thumbnail:qe()(Vt="".concat(Xn,"/")).call(Vt,Qn,"/ocean_thumb.jpg"),src:qe()($t="".concat(Xn,"/")).call($t,Qn,"/ocean.jpg"),key:"".concat(Qn,"/ocean.jpg"),type:"image"}}},{id:Ve(),caption:"",paragraph:"<p><strong>Finding a way</strong></p><p>Where the road leads, I will go. Along the stark desert, across the wide plains, into the deep forests I will follow the call of the world and embrace its ferocious beauty.</p>",media:{image:{originalUrl:"vw.jpg",thumbnail:qe()(Yt="".concat(Xn,"/")).call(Yt,Qn,"/vw_thumb.jpg"),src:qe()(Kt="".concat(Xn,"/")).call(Kt,Qn,"/vw.jpg"),key:"".concat(Qn,"/vw.jpg"),type:"image"}}},{id:Ve(),paragraph:"",caption:"<p><b>Dip your toes in the water. Laugh with us by the sea. Let your friends carry you on their good humor to the place where you ultimately belong.</b></p>",media:{image:{originalUrl:"city.jpg",thumbnail:qe()(Gt="".concat(Xn,"/")).call(Gt,Qn,"/city_thumb.jpg"),src:qe()(Xt="".concat(Xn,"/")).call(Xt,Qn,"/city.jpg"),key:"".concat(Qn,"/city.jpg"),type:"image"}}}];var Or=[{id:Ve(),paragraph:"",caption:"",media:{image:{originalUrl:"beach.jpg",thumbnail:qe()(Qt="".concat(Xn,"/")).call(Qt,Qn,"/beach_thumb.jpg"),src:qe()(Zt="".concat(Xn,"/")).call(Zt,Qn,"/beach.jpg"),key:"".concat(Qn,"/beach.jpg"),type:"image"}}},{id:Ve(),caption:"",media:{image:{originalUrl:"concert.jpg",thumbnail:qe()(Jt="".concat(Xn,"/")).call(Jt,Qn,"/concert_thumb.jpg"),src:qe()(en="".concat(Xn,"/")).call(en,Qn,"/concert.jpg"),key:"".concat(Qn,"/concert.jpg"),type:"image"}}},{id:Ve(),caption:"",media:{image:{originalUrl:"underwater.jpg",thumbnail:qe()(tn="".concat(Xn,"/")).call(tn,Qn,"/underwater_thumb.jpg"),src:qe()(nn="".concat(Xn,"/")).call(nn,Qn,"/underwater.jpg"),key:"".concat(Qn,"/underwater.jpg"),type:"image"}}},{id:Ve(),caption:"",media:{image:{originalUrl:"field.jpg",thumbnail:qe()(rn="".concat(Xn,"/")).call(rn,Qn,"/field_thumb.jpg"),src:qe()(on="".concat(Xn,"/")).call(on,Qn,"/field.jpg"),key:"".concat(Qn,"/field.jpg"),type:"image"}}},{id:Ve(),caption:"",media:{image:{originalUrl:"night.jpg",thumbnail:qe()(an="".concat(Xn,"/")).call(an,Qn,"/night_thumb.jpg"),src:qe()(sn="".concat(Xn,"/")).call(sn,Qn,"/night.jpg"),key:"".concat(Qn,"/night.jpg"),type:"image"}}},{id:Ve(),caption:"",media:{image:{originalUrl:"beach_dusk.jpg",thumbnail:qe()(ln="".concat(Xn,"/")).call(ln,Qn,"/beach_dusk_thumb.jpg"),src:qe()(cn="".concat(Xn,"/")).call(cn,Qn,"/beach_dusk.jpg"),key:"".concat(Qn,"/beach_dusk.jpg"),type:"image"}}},{id:Ve(),caption:"",media:{image:{originalUrl:"sparkler.jpg",thumbnail:qe()(un="".concat(Xn,"/")).call(un,Qn,"/sparkler_thumb.jpg"),src:qe()(dn="".concat(Xn,"/")).call(dn,Qn,"/sparkler.jpg"),key:"".concat(Qn,"/sparkler.jpg"),type:"image"}}},{id:Ve(),caption:"",media:{image:{originalUrl:"amp.jpg",thumbnail:qe()(fn="".concat(Xn,"/")).call(fn,Qn,"/amp_thumb.jpg"),src:qe()(pn="".concat(Xn,"/")).call(pn,Qn,"/amp.jpg"),key:"".concat(Qn,"/amp.jpg"),type:"image"}}},{id:Ve(),caption:"",media:{image:{originalUrl:"cafe.jpg",thumbnail:qe()(hn="".concat(Xn,"/")).call(hn,Qn,"/cafe_thumb.jpg"),src:qe()(mn="".concat(Xn,"/")).call(mn,Qn,"/cafe.jpg"),key:"".concat(Qn,"/cafe.jpg"),type:"image"}}},{id:Ve(),caption:"",media:{image:{originalUrl:"record.jpg",thumbnail:qe()(gn="".concat(Xn,"/")).call(gn,Qn,"/record_thumb.jpg"),src:qe()(vn="".concat(Xn,"/")).call(vn,Qn,"/record.jpg"),key:"".concat(Qn,"/record.jpg"),type:"image"}}},{id:Ve(),caption:"",media:{image:{originalUrl:"tracks.jpg",thumbnail:qe()(yn="".concat(Xn,"/")).call(yn,Qn,"/tracks_thumb.jpg"),src:qe()(bn="".concat(Xn,"/")).call(bn,Qn,"/tracks.jpg"),key:"".concat(Qn,"/tracks.jpg"),type:"image"}}}];var Ar={accordion:{title:"",description:"",media:{}},button:{type:"",label:"Go to location",destination:"",description:"<p><b>Location</b><br/> This location can be a URL, another lesson, or an email address.\n      You can type a description here.</p>"},"button stack":{type:"",label:"Go to location",destination:"",description:"<p><b>Location</b><br/> This location can be a URL, another lesson, or an email address.\n      You can type a description here.</p>"},flashcard:{front:{type:"description",description:"Front of card",media:{image:{originalUrl:"mountains.jpg",thumbnail:qe()(_n="".concat(Xn,"/")).call(_n,Qn,"/mountains_thumb.jpg"),src:qe()(wn="".concat(Xn,"/")).call(wn,Qn,"/mountains.jpg"),key:"".concat(Qn,"/mountains.jpg"),type:"image"}}},back:{type:"description",description:"Back of card",media:{image:{originalUrl:"mountains.jpg",thumbnail:qe()(En="".concat(Xn,"/")).call(En,Qn,"/mountains_thumb.jpg"),src:qe()(xn="".concat(Xn,"/")).call(xn,Qn,"/mountains.jpg"),key:"".concat(Qn,"/mountains.jpg"),type:"image"}}}},quote:{paragraph:"",name:"",avatar:{media:{image:{originalUrl:"avatar.jpg",src:qe()(kn="".concat(Xn,"/")).call(kn,Qn,"/avatar.jpg"),key:"".concat(Qn,"/avatar.jpg"),thumbnail:qe()(Sn="".concat(Xn,"/")).call(Sn,Qn,"/avatar_thumb.jpg"),type:"image"}}},background:{media:{image:{originalUrl:"quote_background.jpg",src:qe()(Tn="".concat(Xn,"/")).call(Tn,Qn,"/quote_background.jpg"),key:"".concat(Qn,"/quote_background.jpg"),thumbnail:qe()(Cn="".concat(Xn,"/")).call(Cn,Qn,"/quote_background_thumb.jpg"),type:"image"}}}},slider:{title:"",description:"",media:{}},stack:{front:{type:"description",description:"Front of card",media:{image:{originalUrl:"mountains.jpg",thumbnail:qe()(On="".concat(Xn,"/")).call(On,Qn,"/mountains_thumb.jpg"),src:qe()(An="".concat(Xn,"/")).call(An,Qn,"/mountains.jpg"),key:"".concat(Qn,"/mountains.jpg"),type:"image"}}},back:{type:"description",description:"Back of card",media:{image:{originalUrl:"mountains.jpg",thumbnail:qe()(Nn="".concat(Xn,"/")).call(Nn,Qn,"/mountains_thumb.jpg"),src:qe()(In="".concat(Xn,"/")).call(In,Qn,"/mountains.jpg"),key:"".concat(Qn,"/mountains.jpg"),type:"image"}}}},tabs:{title:"",description:"",media:{}}};var Nr=function(e,t,n){var r=n[e];return z()(function(e){return e.id===t},r.items)},Ir=n(297),Mr=n(95),jr=n(150),Lr=n.n(jr),Pr=n(81),Dr=n.n(Pr),Rr=n(656),Fr=n(98),Br=Rn()("rise/track/")("TRACK"),Ur=(we()(Dr()(Lr()("author"),b()({author:Object(Fr.a)()})),Ie()(m()(Fn.e),Rr.a),Mr.a.send(Br)),n(109)),qr=n(657),Hr=n.n(qr),zr=n(134),Wr=n.n(zr);var Vr=n(652);n.d(t,"h",function(){return Yr}),n.d(t,"a",function(){return Kr}),n.d(t,"b",function(){return Gr}),n.d(t,"c",function(){return Xr}),n.d(t,"d",function(){return Qr}),n.d(t,"e",function(){return Jr}),n.d(t,"f",function(){return ei}),n.d(t,"g",function(){return ni}),n.d(t,"i",function(){return ri});Mr.a.send(Ur.a),Object(d.action)(Ur.d),Mr.a.send(Ur.c),Object(d.action)(Ur.f),Mr.a.send(Ur.h),Mr.a.send(Ur.j),Mr.a.send(Ur.k),Object(d.action)(Ur.k);var $r=we()(q()(Se()("pending")),xe()("id"),Ae.a),Yr=(we()($r,re.a,oe()(0)),Object(Ir.a)([Object(d.action)(Ur.k),Mr.a.debounce(500,Ur.l)])),Kr=function(e){return function(t,n){var r=e.lessonId,i=e.blockId,o=e.index,a=e.item,s=e.itemFactory,l=n().lessons,c=l[r].items,u=Nr(r,i,l),d=te()(o)?v.a:Q()(o),f=w()("isNewlyInserted",!0,a),p=J()(s)?s(f):ce()({id:Ve()},f),h={itemId:i,lessonId:r,items:c,payload:{items:Object(De.c)(u,Se()("items"),se()(me()(["isNewlyInserted"])),d(p))}};Object(De.a)(t,ri,h)}},Gr=function(e){return function(t,n){var r=e.lessonId,i=e.blockId,o=e.itemId,a=e.payload,s=n().lessons,l=s[r].items,c=Nr(r,i,s),u=ce()({id:Ve(),isNewlyInserted:!0},a),d=S()(p()(1),V()(Ce()("id",o))),f=Object(De.a)(d,Se()("items"),c),h={itemId:i,lessonId:r,items:l,payload:{items:Object(De.a)(Q()(f,u),Se()("items"),c)}};Object(De.a)(t,ri,h)}},Xr=function(e){return function(t,n){return Object(De.c)(n(),ve()(["lessons",e.lessonId,"items"]),Q()(e.index,e.payload),ti(e.lessonId),t)}},Qr=function(e){return function(t,n){var r=e.blockId,i=e.itemId,o=e.lessonId,a=e.showNotification,s=n().lessons[o].items,l=function(e){return Object(De.c)(s,z()(Ce()("id",r)),e,Se()("items"))},c=l(B()({items:Object(je.b)(i)})),u=l(Y.a),d=function(e){return{itemId:r,lessonId:o,items:s,payload:{items:e}}},f=Object(Xe.a)({message:"Item removed",action:function(){return Object(De.a)(t,ri,d,u)},actionText:"undo"});Object(De.c)(c,d,ri,pe.a,Ie()(m()(a),v()([f])),t)}},Zr=A()(function(e,t,n){var r=Object(Vr.a)({lessons:[n]});return C()(t,r)?n:w()("selectedAuthorId",e.author,n)}),Jr=G()(Se()("refs"),function(e){return function(t,n){var r=e.asset,i=e.existingMediaType,o=e.hasRemovableMedia,a=e.itemId,s=e.lessonId,l=e.type,c=n(),u=c.course,d=c.lessons[s],f=e.refs||"items:".concat(a),p=function(e){var t,n=e.record,r=e.refs;return Wr()(t=r.split("/")).call(t,function(e,t){var n,r=t.split(":"),i=Object(Me.a)(r,2),o=i[0],a=i[1];return a?Hr()(n=e[o]).call(n,function(e){return e.id==a}):e[o]},n)}({record:d,refs:f}).partnerContentId,h=we()(x()(["media",l],r),P()(["media","tmp",l]),Ie()(m()(o),P()(["media",i])),j()("partnerContentId"));Object(De.c)(d,be()(["id","items"]),Pe(h,f),Ie()(m()(R()(p,d.selectedAuthorId)),Zr(u,p)),Yr,t)}},function(e){return function(t,n){var r=e.asset,i=e.lessonId,o=e.type,a=n().lessons[i];Object(De.c)(a,be()(["id","media"]),x()(["media",o],r),P()(["media","tmp",o]),Yr,t)}}),ei=function(e){return function(t,n){var r=e.blockId,i=e.from,o=e.lessonId,a=e.to,s=n().lessons[o].items,l={itemId:r,lessonId:o,items:s,payload:{items:Object(De.c)(s,z()(Ce()("id",r)),Se()("items"),Object(je.c)(i,a))}};Object(De.a)(t,ri,l)}},ti=I()(2,function(e,t){return Object(De.c)(t,de()("items"),w()("id",e),Yr)}),ni=(I()(2,function(e,t){return Object(De.c)(t,de()("piles"),w()("id",e),Yr)}),function(e){return function(t,n){var r=e.blockId,i=e.itemId,o=e.lessonId,a=e.payload,s=ve()(["lessons",o,"items"],n()),l={itemId:r,lessonId:o,items:s,payload:{items:Object(De.c)(s,z()(Ce()("id",r)),B()({items:Object(je.d)(i,a)}),Se()("items"))}};Object(De.a)(t,ri,l)}}),ri=function(e){return function(t,n){return Object(De.c)(n(),ve()(["lessons",e.lessonId,"items"]),Object(je.d)(e.itemId,e.payload),ti(e.lessonId),t)}}},function(e,t,n){"use strict";n.d(t,"a",function(){return g});var r=n(172),i=n.n(r),o=n(503),a=n.n(o),s=n(178),l=n.n(s),c=n(3),u=n.n(c),d=n(440),f=n.n(d),p=n(190),h=n.n(p),m=n(5);function g(e){for(var t=1;t<arguments.length;t++){var n,r=null!=arguments[t]?arguments[t]:{},o=h()(r);if("function"==typeof f.a)o=u()(o).call(o,l()(n=f()(r)).call(n,function(e){return a()(r,e).enumerable}));i()(o).call(o,function(t){Object(m.a)(e,t,r[t])})}return e}},function(e,t,n){"use strict";n.d(t,"a",function(){return d}),n.d(t,"b",function(){return f}),n.d(t,"d",function(){return p}),n.d(t,"e",function(){return h}),n.d(t,"c",function(){return m});var r=n(15),i=n.n(r),o=n(17),a=n.n(o),s=n(44),l=n.n(s),c=n(1245),u=n.n(c),d=l()(2,function(e,t){return{type:e,payload:t}}),f=(l()(2,function(e,t){return[t,e]}),l()(2,function(e,t){return{type:e,payload:t,error:!0}}),function(e){var t=e.dispatch;return function(e){return function(n){"function"!=typeof i()(n)?e(n):i()(n).call(n,t)}}}),p=l()(2,function(e,t){return function(){var n=arguments.length>0&&void 0!==arguments[0]?arguments[0]:e,r=arguments.length>1?arguments[1]:void 0,i=r.type,o=r.payload,a=r.error;return t[i]?t[i](n,o,a):n}}),h=function(e){var t;return i()(t=u()(e)).call(t,a()({type:"SIDE_EFFECT"}))},m=a()(h(function(){return location.href="/"}))},function(e,t,n){var r=n(2139),i=1,o=4;e.exports=function(e){return r(e,i|o)}},function(e,t,n){var r=n(24);e.exports=r(function(e,t){var n={};return n[e]=t,n})},function(e,t,n){"use strict";n.d(t,"c",function(){return Qe}),n.d(t,"b",function(){return Je}),n.d(t,"e",function(){return et}),n.d(t,"a",function(){return tt}),n.d(t,"g",function(){return nt}),n.d(t,"h",function(){return rt}),n.d(t,"f",function(){return dt});var r,i=n(190),o=n.n(i),a=n(68),s=n(129),l=n(5),c=n(221),u=n.n(c),d=n(17),f=n.n(d),p=n(19),h=n.n(p),m=n(43),g=n.n(m),v=n(6),y=n.n(v),b=n(23),_=n.n(b),w=n(222),E=n.n(w),x=n(44),k=n.n(x),S=n(123),T=n.n(S),C=n(321),O=n.n(C),A=n(117),N=n.n(A),I=n(52),M=n.n(I),j=n(247),L=n.n(j),P=n(32),D=n.n(P),R=n(517),F=n.n(R),B=n(101),U=n.n(B),q=n(56),H=n.n(q),z=n(78),W=n.n(z),V=n(66),$=n.n(V),Y=n(18),K=n.n(Y),G=n(286),X=n.n(G),Q=n(71),Z=n.n(Q),J=n(54),ee=n.n(J),te=n(147),ne=n.n(te),re=n(28),ie=n.n(re),oe=n(42),ae=n.n(oe),se=n(25),le=n.n(se),ce=n(7),ue=n.n(ce),de=n(14),fe=n.n(de),pe=n(77),he=n.n(pe),me=n(137),ge=n.n(me),ve=n(637),ye=n.n(ve),be=n(102),_e=n.n(be),we=n(75),Ee=n.n(we),xe=n(81),ke=n.n(xe),Se=n(34),Te=n.n(Se),Ce=n(69),Oe=n(332),Ae=n(519),Ne=n(520),Ie=n(398),Me=n(442),je=n(452),Le=n(521),Pe=n(61),De=u()(he.a),Re=_()("rise/course/"),Fe=Re("BOOKMARK_LESSON"),Be=Re("COMPLETE_LESSON_PROGRESS"),Ue=Re("RESET_LESSON_PROGRESS"),qe=Re("UPDATE_LESSON_PROGRESS"),He=Re("UPDATE_PLAYHEAD_PERCENTAGE"),ze=function(e){return function(t,n){var r=n.id;switch(n.type){case"blocks":return e(t,{id:r,updateFn:Oe.a});case"embed":return e(t,{id:r,updateFn:Ae.a});case"map":return e(t,{id:r,updateFn:Ne.b});case"process":return e(t,{id:r,updateFn:Ie.a});case"sorting":return e(t,{id:r,updateFn:Me.a});case"timeline":return e(t,{id:r,updateFn:je.b});case"video":return e(t,{id:r,updateFn:Le.a});default:return t}}},We=function(e){return y()(Pe.s,ie()(["lessons",e]))},Ve=ee()($()("passingScore"),ke()(F.a,f()(0))),$e=y()(Ve,ae()(["id","passed","score","passingScore"])),Ye=function(e){return y()(Pe.r,$e)(e)},Ke=function(e){var t=e.id,n=e.updateFn;return ee()(W()(["lessons",t]),y()(h()("id",t),n))},Ge=function(e,t){var n=t.id,r=t.type,i=t.updateFn;return le()(Xe({id:n,type:r,updateFn:i}),_e()(y()(Pe.d,ue()("percentComplete"))))(e)},Xe=function(e){var t=e.id,n=e.type,r=e.updateFn;return function(e){return le()(Ke({id:t,updateFn:r}),Te()(function(e,t){var n=e.id,r=e.type;return N()(ct(n,t),function(e){return function(t){var n=t.lessons,r=t.currentLesson;return"quiz"===e&&100===n[r].percentComplete}}(r))}({id:t,type:n},e),mt),_e()(We(t)),_e()(function(e){return y()(Te()(fe()("percentComplete",100),Ye),ie()(["lessons",e]))}(t)))(e)}},Qe=ze(L()(Ke)),Ze=ze(Ge);t.d=Object(Ce.d)({lessons:{},percentComplete:0},(r={},Object(l.a)(r,Fe,function(e,t){return y()(_e()(ne()(Pe.a,[t])),h()("currentLesson",t))(e)}),Object(l.a)(r,Be,Ze),Object(l.a)(r,"rise/course/LOAD_COURSE",function(e,t){return K()(e,Object(Pe.h)(it(t)))}),Object(l.a)(r,Ue,function(e,t){var n=t.id;switch(t.type){case"blocks":return Ge(e,{id:n,updateFn:Oe.c});case"embed":return Ge(e,{id:n,updateFn:Ae.b});case"map":return Ge(e,{id:n,updateFn:Ne.c});case"process":return Ge(e,{id:n,updateFn:Ie.c});case"sorting":return Ge(e,{id:n,updateFn:Me.c});case"timeline":return Ge(e,{id:n,updateFn:je.c});case"video":return Ge(e,{id:n,updateFn:Le.b});default:return e}}),Object(l.a)(r,qe,Ge),Object(l.a)(r,He,function(e,t){var n=t.id,r=t.updateFn;return le()(Ke({id:n,updateFn:r}),_e()(We(n)))(e)}),r));var Je=Object(Ce.a)(Be),et=Object(Ce.a)(Ue),tt=Object(Ce.a)(Fe),nt=Object(Ce.a)(qe),rt=Object(Ce.a)(He),it=le()(ae()(["course"]),function(e){return le()(ie()(["course","lessons"]),De(st,{}),Z()("lessons"),K()(e))(e)},T()("course")),ot=function(e){var t=e.id,n=e.type,r=e.settings.passingScore;return Te()(function(e){var t=e.type,n=e.passingScore;return function(){return"quiz"===t&&!D()(n)}}({type:n,passingScore:r}),ee()(W()([t]),g()({passingScore:r})))},at=function(e){var t=e.id,n=e.index,r=e.items,i=e.settings,o=void 0===i?{}:i,a=e.type;return le()(h()(t,{index:n,id:t}),ot({id:t,type:a,settings:o}),ke()(function(e){return function(){return D()(e)}}(r),function(e){var t=e.id,n=e.items;return function(e){return ge()(W()([t,"items"]),De(st,{},n),e)}}({id:t,items:r})))},st=function(e,t,n){var r=t.type,i=Object(s.a)(t,["type"]);return ke()(function(e){return function(){return"section"===e}}(r),at(Object(a.a)({index:n,type:r},i)))(e)},lt=k()(3,function(e,t,n){return e(t)!==e(n)}),ct=function(e,t){return lt(ie()(["lessons",e,"isComplete"]),t)},ut=function(e){var t=e.key,n=e.percent;return function(e){return h()(n,le()(ue()("items"),Ee.a,M()(fe()(t,!0)),H.a,L()(O.a)(y()(H.a,U.a,ue()("items"))(e)),X()(100),Math.round)(e),e)}},dt=ut({key:"isComplete",percent:"percentComplete"}),ft=(ut({key:"isViewed",percent:"percentViewed"}),E()(ue.a,[ue()("currentLesson"),ue()("lessons")])),pt=y()($e,ft),ht=function(e){return ye()(Pe.q,pt,e)},mt=function(e){return le()(ge()($()("percentComplete"),gt(e)),_e()(ht))(e)},gt=function(e){var t=e.lessons;return Math.round(H()(o()(M()(ue()("isComplete"),t)))/H()(o()(t))*100)}},function(e,t){e.exports=function(e){try{return!!e()}catch(e){return!0}}},function(e,t,n){var r=n(60),i=n(24),o=n(566);e.exports=function(e){return function t(n,a,s){switch(arguments.length){case 0:return t;case 1:return o(n)?t:i(function(t,r){return e(n,t,r)});case 2:return o(n)&&o(a)?t:o(n)?i(function(t,n){return e(t,a,n)}):o(a)?i(function(t,r){return e(n,t,r)}):r(function(t){return e(n,a,t)});default:return o(n)&&o(a)&&o(s)?t:o(n)&&o(a)?i(function(t,n){return e(t,n,s)}):o(n)&&o(s)?i(function(t,n){return e(t,a,n)}):o(a)&&o(s)?i(function(t,r){return e(n,t,r)}):o(n)?r(function(t){return e(t,a,s)}):o(a)?r(function(t){return e(n,t,s)}):o(s)?r(function(t){return e(n,a,t)}):e(n,a,s)}}}},function(e,t,n){var r=n(60),i=n(101);e.exports=r(function(e){for(var t=i(e),n=t.length,r=[],o=0;o<n;)r[o]=e[t[o]],o+=1;return r})},function(e,t,n){"use strict";n.d(t,"c",function(){return y}),n.d(t,"a",function(){return b}),n.d(t,"b",function(){return _}),n.d(t,"f",function(){return w}),n.d(t,"d",function(){return E}),n.d(t,"e",function(){return x});var r=n(3),i=n.n(r),o=n(150),a=n.n(o),s=n(390),l=n.n(s),c=n(26),u=Object(c.c)("CDN_USER_CONTENT_URI"),d=Object(c.c)("CDN_URI"),f=a()("useCrushedKey"),p=Object(c.c)("IMAGES_URI"),h=l()(/-stock[-_]image.jpg/),m=Object(c.c)("RBC_IMAGES_URI"),g=Object(c.c)("ASSETS_URI"),v=function(e){var t=e.crushedKey,n=e.key,r=e.useCrushedKey,i=e.src;return f(e)?r&&t?Object(c.g)(t):Object(c.g)(n):Object(c.g)(i)},y=function(e){var t,n;if(!e||!e.key)return"";var r=e.crushedKey,o=e.key,a=e.useCrushedKey;return p?f(e)&&a&&r?i()(t="".concat(p,"/f:jpg,b:fff,s:cover,t:true,w:340/")).call(t,r):i()(n="".concat(p,"/f:jpg,b:fff,s:cover,t:true,w:340/")).call(n,o):v(e)},b=function(e){var t;if(!e||!e.key)return"";var n,r,o,a=e.crushedKey,s=e.key,l=e.useCrushedKey;return p?h(s)?i()(n="".concat(p,"/f:jpg,a:retain,b:fff,w:1680,q:65/")).call(n,s):f(e)?l&&a?i()(r="".concat(u,"/")).call(r,a):i()(o="".concat(u,"/")).call(o,s):i()(t="".concat(p,"/f:jpg|png,a:retain,b:fff/")).call(t,s):v(e)},_=function(e){var t,n,r=arguments.length>1&&void 0!==arguments[1]?arguments[1]:"src",o=e.key,a=e.src,s=e.thumbnail,l=e.thumbnailKey,c=u?i()(t="".concat(u,"/")).call(t,o):v({key:o,src:a}),d=u?i()(n="".concat(u,"/")).call(n,l):v({key:l,src:s});return"src"===r?c:d},w=function(e){var t=e.height,n=e.imageKey,r=e.width;if(m){var o,a,s,l=encodeURIComponent(n);return i()(o=i()(a=i()(s="".concat(m,"/b:fff,f:jpg,s:cover,w:")).call(s,r,",h:")).call(a,t,"/")).call(o,l)}return Object(c.g)("partnerContent/".concat(n))},E=function(){var e,t=g||p,n="NBIC_logo_light_bulb.png";return t?i()(e="".concat(t,"/f:png,a:retain,s:cover,w:276,h:160/assets/rise/assets/partner-content/")).call(e,n):Object(c.g)("partnerContent/".concat(n))},x=function(){var e,t="NBIC_logo_blue.svg";return d?i()(e="".concat(d,"/assets/rise/assets/partner-content/")).call(e,t):Object(c.g)("partnerContent/".concat(t))}},function(e,t,n){var r=n(74),i=n(238);e.exports=r(i)},function(e,t,n){var r=n(60),i=n(191),o=n(581),a=n(28);e.exports=r(function(e){return o(a(e),i(e))})},function(e,t,n){"use strict";n.d(t,"a",function(){return i});var r=new RegExp(/^#([a-f0-9]{6}|[a-f0-9]{3})$/,"i"),i=function(e,t){return r.test(t)?t:e}},function(e,t){var n;n=function(){return this}();try{n=n||new Function("return this")()}catch(e){"object"==typeof window&&(n=window)}e.exports=n},function(e,t,n){var r=n(74);e.exports=r(function(e,t,n){return e(n)?n:t(n)})},function(e,t,n){var r=n(17);e.exports=r(!0)},function(e,t){function n(e){if(e&&"object"==typeof e){var t=e.which||e.keyCode||e.charCode;t&&(e=t)}if("number"==typeof e)return a[e];var n,o=String(e);return(n=r[o.toLowerCase()])?n:(n=i[o.toLowerCase()])||(1===o.length?o.charCodeAt(0):void 0)}n.isEventKey=function(e,t){if(e&&"object"==typeof e){var n=e.which||e.keyCode||e.charCode;if(null==n)return!1;if("string"==typeof t){var o;if(o=r[t.toLowerCase()])return o===n;if(o=i[t.toLowerCase()])return o===n}else if("number"==typeof t)return t===n;return!1}};var r=(t=e.exports=n).code=t.codes={backspace:8,tab:9,enter:13,shift:16,ctrl:17,alt:18,"pause/break":19,"caps lock":20,esc:27,space:32,"page up":33,"page down":34,end:35,home:36,left:37,up:38,right:39,down:40,insert:45,delete:46,command:91,"left command":91,"right command":93,"numpad *":106,"numpad +":107,"numpad -":109,"numpad .":110,"numpad /":111,"num lock":144,"scroll lock":145,"my computer":182,"my calculator":183,";":186,"=":187,",":188,"-":189,".":190,"/":191,"`":192,"[":219,"\\":220,"]":221,"'":222},i=t.aliases={windows:91,"⇧":16,"⌥":18,"⌃":17,"⌘":91,ctl:17,control:17,option:18,pause:19,break:19,caps:20,return:13,escape:27,spc:32,spacebar:32,pgup:33,pgdn:34,ins:45,del:46,cmd:91};
/*!
 * Programatically add the following
 */
for(o=97;o<123;o++)r[String.fromCharCode(o)]=o-32;for(var o=48;o<58;o++)r[o-48]=o;for(o=1;o<13;o++)r["f"+o]=o+111;for(o=0;o<10;o++)r["numpad "+o]=o+96;var a=t.names=t.title={};for(o in r)a[r[o]]=o;for(var s in i)r[s]=i[s]},function(e,t){e.exports="object"==typeof window&&window&&window.Math==Math?window:"object"==typeof self&&self&&self.Math==Math?self:Function("return this")()},function(e,t,n){var r=n(380),i=n(24);e.exports=i(r)},function(e,t,n){"use strict";n.d(t,"a",function(){return o});var r=n(11),i=n(8),o=function(){function e(){Object(r.a)(this,e)}return Object(i.a)(e,null,[{key:"isChrome",get:function(){return!(!window||!window.navigator)&&(/Chrome/.test(window.navigator.userAgent)&&/Google Inc/.test(window.navigator.vendor))}},{key:"isSafari",get:function(){return!(!window||!window.navigator)&&(/Safari/.test(window.navigator.userAgent)&&/Apple Computer/.test(window.navigator.vendor)&&!/CriOS/.test(window.navigator.userAgent))}},{key:"isIphoneSafari",get:function(){if(!window||!window.navigator)return!1;var e=/iPhone|iPod/.test(window.navigator.userAgent)&&!window.MSStream,t=/Safari/.test(window.navigator.userAgent)&&/Apple Computer/.test(window.navigator.vendor),n=/CriOS/.test(window.navigator.userAgent);return e&&t&&!n}},{key:"isSafari9",get:function(){if(!window||!window.navigator)return!1;var e=/Safari/.test(window.navigator.userAgent)&&/Apple Computer/.test(window.navigator.vendor),t=/version\/9./i.test(window.navigator.userAgent);return e&&t}},{key:"isSafariVersion13OrLower",get:function(){var t=e.isSafari,n=t?window.navigator.userAgent.match(/(?=version\/)(.+?)(?=\.)/i)[0].replace(/version\//i,""):0;return t&&n<14}},{key:"isIe11",get:function(){return!(!window||!Object.hasOwnProperty.call(window,"ActiveXObject")||window.ActiveXObject)}},{key:"isEdge",get:function(){return!(!window||!window.navigator)&&/Edge/.test(window.navigator.userAgent)}},{key:"isMobile",get:function(){return!(!window||!window.navigator)&&/Android|webOS|iPhone|iPad|iPod|BlackBerry|IEMobile|Opera Mini/i.test(navigator.userAgent)}},{key:"isLocalFilesystem",get:function(){return!(!window||!window.navigator)&&/file:/.test(window.location.protocol)}}]),e}()},function(e,t,n){var r=n(319);e.exports=r(0)},function(e,t){e.exports=function(e){if(void 0===e)throw new ReferenceError("this hasn't been initialised - super() hasn't been called");return e}},function(e,t,n){var r=n(60),i=n(44);e.exports=r(function(e){return i(e.length,e)})},function(e,t,n){"use strict";n.d(t,"b",function(){return te}),n.d(t,"f",function(){return ne}),n.d(t,"i",function(){return re}),n.d(t,"j",function(){return ie}),n.d(t,"e",function(){return oe}),n.d(t,"d",function(){return se}),n.d(t,"c",function(){return le}),n.d(t,"a",function(){return ce}),n.d(t,"g",function(){return de}),n.d(t,"h",function(){return fe});var r=n(15),i=n.n(r),o=n(391),a=n.n(o),s=n(288),l=n.n(s),c=n(46),u=n(5),d=n(136),f=n.n(d),p=n(192),h=n.n(p),m=n(287),g=n.n(m),v=n(322),y=n.n(v),b=n(626),_=n.n(b),w=n(627),E=n.n(w),x=n(6),k=n.n(x),S=n(85),T=n.n(S),C=n(89),O=n.n(C),A=n(44),N=n.n(A),I=n(40),M=n.n(I),j=n(52),L=n.n(j),P=n(50),D=n.n(P),R=n(358),F=n.n(R),B=n(392),U=n.n(B),q=n(101),H=n.n(q),z=n(56),W=n.n(z),V=n(243),$=n.n(V),Y=n(35),K=n.n(Y),G=n(504),X=n.n(G),Q=n(263),Z=n.n(Q),J=O()(function(e,t,n){var r;return f()([],n,(r={},Object(u.a)(r,e,n[t]),Object(u.a)(r,t,n[e]),r))}),ee=y()(function(e){var t=Object(c.a)(e,2),n=t[0],r=t[1];return M()(Number(n),Number(r))}),te=k()(ee,Z.a),ne=function(e){return function(t,n){var r=Object(c.a)(n,2),i=r[0],o=r[1],a=U()(Number(i),t),s=U()(Number(o),e);return a===s?t:J(a,s,t)}},re=k()(X()(0),W.a);function ie(e,t){var n=[],r=!0,i=!1,o=void 0;try{for(var a,s=l()(t);!(r=(a=s.next()).done);r=!0){var c=a.value;if(n.push(c),e(c))break}}catch(e){i=!0,o=e}finally{try{r||null==s.return||s.return()}finally{if(i)throw o}}return n}var oe=N()(2,function(e,t){return k()(F.a,K()(g()(e,1)),Z.a)(t)}),ae=N()(2,function(e,t){return k()(F.a,L()(E()(e)),Z.a)(t)}),se=N()(2,function(e,t){return k()(H.a,ae(function(e,n){return t(n)}))(e)}),le=N()(2,function(e,t){return L()(k()(D()(T.a)(t),e))}),ce=_()($()(h.a,0)),ue=k()(a.a,Array),de=O()(function(e,t){var n;return i()(n=ue(t)).call(n,function(){return e})}),fe=O()(function(e,t,n,r){var o;return i()(o=ue(n)).call(o,function(n,i){return i===r?t:e})})},function(e,t,n){"use strict";var r=s(n(2075)),i=s(n(2079)),o=s(n(1025)),a=s(n(1022));function s(e){return e&&e.__esModule?e:{default:e}}e.exports={Transition:a.default,TransitionGroup:o.default,ReplaceTransition:i.default,CSSTransition:r.default}},function(e,t,n){"use strict";n.d(t,"a",function(){return o}),n.d(t,"c",function(){return a}),n.d(t,"d",function(){return s}),n.d(t,"e",function(){return l}),n.d(t,"g",function(){return c}),n.d(t,"h",function(){return u}),n.d(t,"i",function(){return d}),n.d(t,"f",function(){return f}),n.d(t,"b",function(){return p});var r=n(23),i=n.n(r)()("rise/courses/"),o=i("DELETE_COURSE"),a=i("GET_COURSE"),s=(i("GET_COURSE_VERSION"),i("IMPORT_TRANSLATION")),l=i("SET_OWNER"),c=i("UPDATE_COURSE"),u=i("UPDATE_COURSE_DEBOUNCE"),d=i("UPDATE_LESSON_ORDER"),f=i("SET_PARTNER_CONTENT_ID"),p=i("DELETE_PARTNER_CONTENT_ID")},function(e,t,n){"use strict";(function(e){n.d(t,"a",function(){return f});var r=n(11),i=n(8),o=n(12),a=n(10),s=n(13),l=n(1),c=n.n(l),u=n(361),d=n(57),f=function(t){function n(){return Object(r.a)(this,n),Object(o.a)(this,Object(a.a)(n).apply(this,arguments))}return Object(s.a)(n,t),Object(i.a)(n,[{key:"setFocus",value:function(){this.editor&&this.editor.setFocus()}},{key:"renderEditable",value:function(){var t=this,n=this.props,r=n.allowBold,i=n.className,o=n.hasQuickInsert,a=n.onChange,s=n.onKeyDown,l=n.onClick,c=n.placeholder,d=n.value;return e.createElement(u.a,{allowBold:r,className:i,hasQuickInsert:o,onChange:a,onClick:l,onKeyDown:s,placeholder:c,ref:function(e){t.editor=e},value:d})}},{key:"renderReadOnly",value:function(){var t=this.props,n=t.allowTabNavigation,r=t.className,i=t.id,o=t.tagName,a=t.value;return a?e.createElement(d.a,{className:r,value:a,allowTabNavigation:n,tagName:o,id:i}):null}},{key:"render",value:function(){return this.props.editable?this.renderEditable():this.renderReadOnly()}}],[{key:"propTypes",get:function(){return{value:c.a.string,placeholder:c.a.string,className:c.a.string,onChange:c.a.func.isRequired,onKeyDown:c.a.func,editable:c.a.bool,allowTabNavigation:c.a.bool,tagName:c.a.string,id:c.a.string}}},{key:"defaultProps",get:function(){return{allowBold:!0,placeholder:"",editable:!1,onKeyDown:function(){},allowTabNavigation:!0,hasQuickInsert:!0}}}]),n}(e.Component)}).call(this,n(0))},function(e,t,n){"use strict";(function(e){n.d(t,"b",function(){return o}),n.d(t,"a",function(){return a});n(2569);var r=n(2),i=n.n(r);t.c=function(t){var n=t.type,r=t.children;return e.createElement("div",{className:"page","data-type":n,"data-page":!0},r)};var o=function(t){var n=t.type,r=t.children,o="video"===n||"embed"===n||"blocks"===n||"progress-summary"===n,a=i()("page__wrapper",{"page__wrapper--white":o});return e.createElement("div",{className:a},r)},a=function(t){var n=t.type,r=t.children,o=i()("page__content",{"page__content--timeline":"timeline"===n});return e.createElement("div",{className:o},r)}}).call(this,n(0))},function(e,t,n){"use strict";var r=n(655),i=n(18),o=n.n(i),a=n(125),s=n(45),l=n.n(s),c=n(62),u=n(297),d="".concat(Object(a.d)("RISE_RUNTIME_URI"),"/ducks");t.a=Object(r.a)({headers:function(){var e=((c.b?c.b.getState():{}).user||{}).session,t=e?{"x-rise-session":e}:{};return o()({"x-rise-authoring-client":"9aa80381d80102cae216c40021bebf1f3e13617d"},t)},postRequest:function(e,t){return t.bimap(function(e){return function(t){return[t,Object(u.d)({action:e,tryAgain:!1})]}}(e),l.a)},url:d,withCredentials:!0})},function(e,t,n){var r=n(1076);e.exports=function(e,t,n){var i=null==e?void 0:r(e,t);return void 0===i?n:i}},function(e,t,n){var r=n(260),i=n(24);e.exports=i(function(e,t){return r(t,[e])})},function(e,t,n){"use strict";n.d(t,"k",function(){return f}),n.d(t,"l",function(){return h}),n.d(t,"j",function(){return m}),n.d(t,"b",function(){return g}),n.d(t,"d",function(){return v}),n.d(t,"i",function(){return y}),n.d(t,"h",function(){return b}),n.d(t,"a",function(){return _}),n.d(t,"c",function(){return w}),n.d(t,"g",function(){return E}),n.d(t,"e",function(){return k}),n.d(t,"f",function(){return S});n(130);var r=n(3),i=n.n(r),o=n(438),a=n.n(o),s=n(251),l=n.n(s),c=n(85),u=n.n(c),d=n(26),f=function(){return d.e?Object(d.c)("SESSION_COOKIE_NAME"):"_articulate_rise_"},p=function(e,t){var n,r;return i()(n=i()(r="".concat(e,"=")).call(r,t,"; domain=")).call(n,Object(d.c)("SESSION_COOKIE_DOMAIN"),"; path=/; secure=true")},h=function(e){return document.cookie=p("_articulate_user_id",e)},m=function(){return document.cookie="".concat(p("_articulate_user_id",""),"; Max-Age=-99999999")},g=function(){return a.a.load("_articulate_user_id")},v=function(){return a.a.load(f())},y=function(){return!!v()&&l()(v()).staff},b=function(){return u()("content-team",(v()?l()(v()).staffRoles:[])||[])},_=function(){return v()?l()(v()).sub||l()(v()).aid:""},w=function(){return v()?l()(v()).roles:[]},E=function(){return v()?l()(v()).tenantId:""},x=function(){return v()&&l()(v()).subscription||{}},k=function(){return x().plan_id||""},S=function(){return x().status||""}},function(e,t,n){"use strict";n.d(t,"a",function(){return o}),n.d(t,"b",function(){return a}),n.d(t,"c",function(){return s}),n.d(t,"d",function(){return l}),n.d(t,"f",function(){return c}),n.d(t,"e",function(){return u}),n.d(t,"h",function(){return d}),n.d(t,"g",function(){return f}),n.d(t,"i",function(){return p}),n.d(t,"j",function(){return h}),n.d(t,"k",function(){return m}),n.d(t,"l",function(){return g}),n.d(t,"m",function(){return v}),n.d(t,"n",function(){return y}),n.d(t,"o",function(){return b}),n.d(t,"p",function(){return _}),n.d(t,"q",function(){return w}),n.d(t,"r",function(){return E});var r=n(23),i=n.n(r)()("rise/uploads/"),o=i("CANCEL_JOB"),a=(i("CANCEL_JOB_SEND"),i("CANCEL_UPLOAD")),s=i("CHECK_STATUS"),l=(i("CHECK_STATUS_SEND"),i("CLEAR_UPLOAD")),c=i("CROP_IMAGE"),u=i("CROPPING"),d=i("CRUSH_IMAGE"),f=(i("CRUSH_IMAGE_SEND"),i("CRUSHING")),p=i("END_UPLOAD"),h=i("ERROR_UPLOAD"),m=i("GET_YURL"),g=(i("GET_YURL_SEND"),i("PROCESSING")),v=i("REPLAY_UPLOADS"),y=i("RESOLVE_ASSET"),b=i("SELECT_STOCK_PHOTO"),_=(i("SELECT_STOCK_PHOTO_SEND"),i("START_UPLOAD")),w=i("TRANSCODE_ASSET"),E=(i("TRANSCODE_ASSET_SEND"),i("UPDATE_UPLOAD"))},function(e,t){e.exports=
/** @license ISC License (c) copyright 2016 original and current authors */
function(e){return"function"==typeof e}},function(e,t,n){var r,i,o,a,s=n(60),l=n(203),c=n(909);e.exports=(r=!{toString:null}.propertyIsEnumerable("toString"),i=["constructor","valueOf","isPrototypeOf","toString","propertyIsEnumerable","hasOwnProperty","toLocaleString"],o=function(){"use strict";return arguments.propertyIsEnumerable("length")}(),a=function(e,t){for(var n=0;n<e.length;){if(e[n]===t)return!0;n+=1}return!1},"function"!=typeof Object.keys||o?s(function(e){if(Object(e)!==e)return[];var t,n,s=[],u=o&&c(e);for(t in e)!l(t,e)||u&&"length"===t||(s[s.length]=t);if(r)for(n=i.length-1;n>=0;)l(t=i[n],e)&&!a(s,t)&&(s[s.length]=t),n-=1;return s}):s(function(e){return Object(e)!==e?[]:Object.keys(e)}))},function(e,t,n){var r=n(24);e.exports=r(function(e,t){return e(t),t})},function(e,t,n){var r=n(60);e.exports=r(function(e){return!e})},function(e,t){e.exports=function(e){return"object"==typeof e?null!==e:"function"==typeof e}},function(e,t,n){"use strict";e.exports=n(611),e.exports.easing=n(2407),e.exports.canvas=n(2408),e.exports.options=n(2409)},function(e,t,n){var r=n(241);e.exports=r(1)},function(e,t,n){var r=n(24),i=n(161),o=n(1859);e.exports=r(i([],o,function(e,t){for(var n=0,r=t.length;n<r;){if(e(t[n]))return n;n+=1}return-1}))},function(e,t,n){"use strict";n.d(t,"e",function(){return he}),n.d(t,"f",function(){return ve}),n.d(t,"g",function(){return ye}),n.d(t,"b",function(){return be}),n.d(t,"a",function(){return _e}),n.d(t,"h",function(){return Ee}),n.d(t,"i",function(){return xe}),n.d(t,"j",function(){return ke}),n.d(t,"k",function(){return Se}),n.d(t,"c",function(){return Me}),n.d(t,"d",function(){return je});var r=n(17),i=n.n(r),o=n(6),a=n.n(o),s=n(138),l=n.n(s),c=n(209),u=n.n(c),d=n(135),f=n.n(d),p=n(117),h=n.n(p),m=n(807),g=n.n(m),v=n(40),y=n.n(v),b=n(52),_=n.n(b),w=n(38),E=n.n(w),x=n(107),k=n.n(x),S=n(50),T=n.n(S),C=n(87),O=n.n(C),A=n(58),N=n.n(A),I=n(106),M=n.n(I),j=n(63),L=n.n(j),P=n(32),D=n.n(P),R=n(146),F=n.n(R),B=n(56),U=n.n(B),q=n(103),H=n.n(q),z=n(28),W=n.n(z),V=n(27),$=n.n(V),Y=n(42),K=n.n(Y),G=n(25),X=n.n(G),Q=n(7),Z=n.n(Q),J=n(14),ee=n.n(J),te=n(226),ne=n.n(te),re=n(263),ie=n.n(re),oe=n(173),ae=n.n(oe),se=n(817),le=n.n(se),ce=n(26),ue=n(61),de=n(360),fe=n(299),pe=a()(H.a,L.a),he=function(e){var t=e.type,n=e.settings;return"quiz"!==t||n.asLesson||void 0===n.asLesson},me=a()(_()(he),Z()("lessonsOnly")),ge=function(e){return function(t){return H()(W()(["lessons",t.id,"isComplete"],e))}},ve=function(e){var t=e.course,n=e.lesson;return ee()("id",n.id,O()(Z()("lessonsOnly",t)))},ye=a()(H.a,ee()("type","section")),be=function(e){var t=e.course,n=e.courseProgress,r=e.lesson,i=e.restrictingQuiz,o=Object(de.b)({courseProgress:n,lesson:r,restrictingQuiz:i}),a=Object(fe.a)(t),s=a||pe(o),l=function(e){var t=e.course,n=e.courseProgress;return E()(ge(n))(t.lessonsOnly)}({course:t,courseProgress:n}),c=ce.e&&!t.enrolled&&!t.favoritedAt&&!Object(ue.j)(),u=c&&!t.riseComLearningPathId&&"preview"!==window.viewType,d=c&&t.riseComLearningPathId&&"preview"!==window.viewType,f=ye(r)&&H()(function(e){var t=e.lesson,n=e.courseProgress;return $()(!1,["lessons",t.id,"isComplete"],n)}({lesson:r,courseProgress:n}));return{isRestricted:u&&f||d&&f||s&&f&&H()(function(e){var t=e.lesson,n=e.currentLesson;return t&&ee()("id",t.id,n)}({lesson:r,currentLesson:l})),isRestrictedNotEnrolledCourse:u,isRestrictedNotEnrolledLP:d,restrictingQuiz:o,isRestrictedCourse:a,currentLesson:l}},_e=function(e){var t=e.labels,n=e.restrictions,r=t.lessonRestricted,i=t.quizRequirePassingScore,o=n.isRestrictedCourse,a=n.isRestrictedNotEnrolledCourse,s=n.isRestrictedNotEnrolledLP,l=n.restrictingQuiz,c=n.currentLesson,u=c&&g()("id",l,c);return a?"Please save to My List to take this course":s?null:!o||o&&u?l.title?i.replace("quiz",'"'.concat(l.title,'"')):i:r},we=l()(function(e){return k()(le()(K()(["id"],e||{})))}),Ee=function(e){var t=e.course,n=e.lesson;return a()(M.a,we(n),me)(t)},xe=function(e){var t=e.course,n=e.lesson;return!function(e){var t=e.course,n=e.lesson;return ee()("id",n.id,F()(Z()("lessonsOnly",t)))}({course:t,lesson:n})&&t.lessonsOnly[M()(we(n,t.lessonsOnly))]},ke=function(e){var t=e.course,n=e.lesson;return!ve({course:t,lesson:n})&&t.lessonsOnly[u()(we(n,t.lessonsOnly))]},Se=a()(U.a,me),Te=h()(D.a,L.a),Ce=h()(D.a,y()(!1)),Oe=ne()(Ce,"isComplete"),Ae=h()(ne()(y()(!1),"passed"),ne()(Ce,"isComplete")),Ne=ae()(2,function(e){return E()(N()(a()(y()(e),O.a),a()(Ae,F.a),a()(Oe,F.a)))}),Ie=ae()(2,function(e){return X()(ie.a,Ne(e),f()([]),O.a)}),Me=T()(ae()(2,function(e){return N()(Te,i()(null),Ie(e))})),je=function(e,t,n){if(!n)return{outOfAttempts:!1,quizPassed:!0};var r=W()(["lessons",n],e),i=$()(-1,["settings","retryCount"],t),o=$()(0,["retryAttempts"],r),a=W()(["passed"],r);return{outOfAttempts:W()(["isComplete"],r)&&i>-1&&y()(Number(o),Number(i)),quizPassed:a}}},function(e,t,n){"use strict";n.d(t,"a",function(){return o}),n.d(t,"b",function(){return a}),n.d(t,"c",function(){return s}),n.d(t,"d",function(){return l}),n.d(t,"e",function(){return c}),n.d(t,"f",function(){return u}),n.d(t,"g",function(){return d}),n.d(t,"h",function(){return f}),n.d(t,"i",function(){return p}),n.d(t,"j",function(){return h}),n.d(t,"k",function(){return m}),n.d(t,"l",function(){return g});var r=n(23),i=n.n(r)()("rise/lessons/"),o=i("COPY_LESSON"),a=i("COPY_LESSON_SUCCESS"),s=i("CREATE_LESSON"),l=i("CREATE_LESSON_CLIENT"),c=i("DELETE_LESSON"),u=i("DELETE_LESSON_CLIENT"),d=i("DUPLICATE_LESSON"),f=i("INSERT_BLOCK_TEMPLATE"),p=i("INSERT_BLOCK_TEMPLATE_SUCCESS"),h=i("UPDATE_COURSE_LESSONS"),m=i("UPDATE_LESSON"),g=i("UPDATE_LESSON_DEBOUNCE")},function(e,t,n){e.exports=n(1629)},function(e,t,n){var r=n(104);e.exports=function(e){if(!r(e))throw TypeError(String(e)+" is not an object");return e}},function(e,t,n){var r=n(580),i=n(103);e.exports=r(i)},function(e,t,n){"use strict";function r(){return(r=Object.assign||function(e){for(var t=1;t<arguments.length;t++){var n=arguments[t];for(var r in n)Object.prototype.hasOwnProperty.call(n,r)&&(e[r]=n[r])}return e}).apply(this,arguments)}n.d(t,"a",function(){return r})},function(e,t){e.exports={}},function(e,t,n){"use strict";!function e(){if("undefined"!=typeof __REACT_DEVTOOLS_GLOBAL_HOOK__&&"function"==typeof __REACT_DEVTOOLS_GLOBAL_HOOK__.checkDCE)try{__REACT_DEVTOOLS_GLOBAL_HOOK__.checkDCE(e)}catch(e){console.error(e)}}(),e.exports=n(1581)},function(e,t,n){var r=n(924),i=n(24),o=n(52);e.exports=i(function(e,t){return o(r(e),t)})},function(e,t,n){var r=n(24),i=n(574),o=n(580),a=n(420);e.exports=r(function(e,t){return i(e)?function(){return e.apply(this,arguments)||t.apply(this,arguments)}:o(a)(e,t)})},function(e,t,n){"use strict";n.d(t,"a",function(){return r}),n.d(t,"b",function(){return i});var r=function(e){return function(t){return e(t),t.preventDefault()}},i=function(e){return function(t){e(t),t.preventDefault(),function(e){e.stopPropagation(),e.nativeEvent.stopImmediatePropagation()}(t)}}},function(e,t,n){var r=n(459)("wks"),i=n(460),o=n(84).Symbol,a=n(860);e.exports=function(e){return r[e]||(r[e]=a&&o[e]||(a?o:i)("Symbol."+e))}},function(e,t,n){"use strict";var r,i=n(132),o=n(84),a=n(104),s=n(157),l=n(546),c=n(184),u=n(213),d=n(148).f,f=n(274),p=n(467),h=n(119)("toStringTag"),m=n(460)("TYPED_ARRAY_TAG"),g=o.DataView,v=g&&g.prototype,y=o.Int8Array,b=y&&y.prototype,_=o.Uint8ClampedArray,w=_&&_.prototype,E=y&&f(y),x=b&&f(b),k=Object.prototype,S=k.isPrototypeOf,T=!(!o.ArrayBuffer||!o.DataView),C=T&&!!p,O=!1,A={Int8Array:1,Uint8Array:1,Uint8ClampedArray:1,Int16Array:2,Uint16Array:2,Int32Array:4,Uint32Array:4,Float32Array:4,Float64Array:8},N=function(e){return a(e)&&s(A,l(e))};for(r in A)o[r]||(C=!1);if((!C||"function"!=typeof E||E===Function.prototype)&&(E=function(){throw TypeError("Incorrect invocation")},C))for(r in A)o[r]&&p(o[r],E);if((!C||!x||x===k)&&(x=E.prototype,C))for(r in A)o[r]&&p(o[r].prototype,x);if(C&&f(w)!==x&&p(w,x),i&&!s(x,h))for(r in O=!0,d(x,h,{get:function(){return a(this)?this[m]:void 0}}),A)o[r]&&c(o[r],m,r);T&&p&&f(v)!==k&&p(v,k),e.exports={NATIVE_ARRAY_BUFFER:T,NATIVE_ARRAY_BUFFER_VIEWS:C,TYPED_ARRAY_TAG:O&&m,aTypedArray:function(e){if(N(e))return e;throw TypeError("Target is not a typed array")},aTypedArrayConstructor:function(e){if(p){if(S.call(E,e))return e}else for(var t in A)if(s(A,r)){var n=o[t];if(n&&(e===n||S.call(n,e)))return e}throw TypeError("Target is not a typed array constructor")},exportProto:function(e,t,n){if(i){if(n)for(var r in A){var a=o[r];a&&s(a.prototype,e)&&delete a.prototype[e]}x[e]&&!n||u(x,e,n?t:C&&b[e]||t)}},exportStatic:function(e,t,n){var r,a;if(i){if(p){if(n)for(r in A)(a=o[r])&&s(a,e)&&delete a[e];if(E[e]&&!n)return;try{return u(E,e,n?t:C&&y[e]||t)}catch(e){}}for(r in A)!(a=o[r])||a[e]&&!n||u(a,e,t)}},isView:function(e){var t=l(e);return"DataView"===t||s(A,t)},isTypedArray:N,TypedArray:E,TypedArrayPrototype:x}},function(e,t,n){"use strict";n.d(t,"b",function(){return r}),n.d(t,"c",function(){return i}),n.d(t,"e",function(){return o}),n.d(t,"f",function(){return a}),n.d(t,"g",function(){return s}),n.d(t,"d",function(){return l}),n.d(t,"a",function(){return c});var r="group",i="heading",o="tablist",a="tabpanel",s="tab",l=function(e){var t=e.element,n=e.isHidden;t&&t.setAttribute("aria-hidden",n)},c=function(e){var t=e.caption,n=e.editable,r=e.id,i=!e.isOverlayType&&!n&&t;return{figcaptionId:i?"figcaption-".concat(r):void 0,isFigure:i,role:i?"figure":void 0,tagName:i?"figure":"div"}}},function(e,t,n){"use strict";var r=n(142),i=n(180),o=n(0),a=n.n(o),s=n(113);function l(e){return"/"===e.charAt(0)}function c(e,t){for(var n=t,r=n+1,i=e.length;r<i;n+=1,r+=1)e[n]=e[r];e.pop()}var u=function(e,t){void 0===t&&(t="");var n,r=e&&e.split("/")||[],i=t&&t.split("/")||[],o=e&&l(e),a=t&&l(t),s=o||a;if(e&&l(e)?i=r:r.length&&(i.pop(),i=i.concat(r)),!i.length)return"/";if(i.length){var u=i[i.length-1];n="."===u||".."===u||""===u}else n=!1;for(var d=0,f=i.length;f>=0;f--){var p=i[f];"."===p?c(i,f):".."===p?(c(i,f),d++):d&&(c(i,f),d--)}if(!s)for(;d--;d)i.unshift("..");!s||""===i[0]||i[0]&&l(i[0])||i.unshift("");var h=i.join("/");return n&&"/"!==h.substr(-1)&&(h+="/"),h};var d=n(182);function f(e){return"/"===e.charAt(0)?e:"/"+e}function p(e){return"/"===e.charAt(0)?e.substr(1):e}function h(e,t){return function(e,t){return 0===e.toLowerCase().indexOf(t.toLowerCase())&&-1!=="/?#".indexOf(e.charAt(t.length))}(e,t)?e.substr(t.length):e}function m(e){return"/"===e.charAt(e.length-1)?e.slice(0,-1):e}function g(e){var t=e.pathname,n=e.search,r=e.hash,i=t||"/";return n&&"?"!==n&&(i+="?"===n.charAt(0)?n:"?"+n),r&&"#"!==r&&(i+="#"===r.charAt(0)?r:"#"+r),i}function v(e,t,n,r){var i;"string"==typeof e?(i=function(e){var t=e||"/",n="",r="",i=t.indexOf("#");-1!==i&&(r=t.substr(i),t=t.substr(0,i));var o=t.indexOf("?");return-1!==o&&(n=t.substr(o),t=t.substr(0,o)),{pathname:t,search:"?"===n?"":n,hash:"#"===r?"":r}}(e)).state=t:(void 0===(i=Object(s.a)({},e)).pathname&&(i.pathname=""),i.search?"?"!==i.search.charAt(0)&&(i.search="?"+i.search):i.search="",i.hash?"#"!==i.hash.charAt(0)&&(i.hash="#"+i.hash):i.hash="",void 0!==t&&void 0===i.state&&(i.state=t));try{i.pathname=decodeURI(i.pathname)}catch(e){throw e instanceof URIError?new URIError('Pathname "'+i.pathname+'" could not be decoded. This is likely caused by an invalid percent-encoding.'):e}return n&&(i.key=n),r?i.pathname?"/"!==i.pathname.charAt(0)&&(i.pathname=u(i.pathname,r.pathname)):i.pathname=r.pathname:i.pathname||(i.pathname="/"),i}function y(){var e=null;var t=[];return{setPrompt:function(t){return e=t,function(){e===t&&(e=null)}},confirmTransitionTo:function(t,n,r,i){if(null!=e){var o="function"==typeof e?e(t,n):e;"string"==typeof o?"function"==typeof r?r(o,i):i(!0):i(!1!==o)}else i(!0)},appendListener:function(e){var n=!0;function r(){n&&e.apply(void 0,arguments)}return t.push(r),function(){n=!1,t=t.filter(function(e){return e!==r})}},notifyListeners:function(){for(var e=arguments.length,n=new Array(e),r=0;r<e;r++)n[r]=arguments[r];t.forEach(function(e){return e.apply(void 0,n)})}}}var b=!("undefined"==typeof window||!window.document||!window.document.createElement);function _(e,t){t(window.confirm(e))}var w="popstate",E="hashchange";function x(){try{return window.history.state||{}}catch(e){return{}}}function k(e){void 0===e&&(e={}),b||Object(d.a)(!1);var t,n=window.history,r=(-1===(t=window.navigator.userAgent).indexOf("Android 2.")&&-1===t.indexOf("Android 4.0")||-1===t.indexOf("Mobile Safari")||-1!==t.indexOf("Chrome")||-1!==t.indexOf("Windows Phone"))&&window.history&&"pushState"in window.history,i=!(-1===window.navigator.userAgent.indexOf("Trident")),o=e,a=o.forceRefresh,l=void 0!==a&&a,c=o.getUserConfirmation,u=void 0===c?_:c,p=o.keyLength,k=void 0===p?6:p,S=e.basename?m(f(e.basename)):"";function T(e){var t=e||{},n=t.key,r=t.state,i=window.location,o=i.pathname+i.search+i.hash;return S&&(o=h(o,S)),v(o,r,n)}function C(){return Math.random().toString(36).substr(2,k)}var O=y();function A(e){Object(s.a)(q,e),q.length=n.length,O.notifyListeners(q.location,q.action)}function N(e){(function(e){return void 0===e.state&&-1===navigator.userAgent.indexOf("CriOS")})(e)||j(T(e.state))}function I(){j(T(x()))}var M=!1;function j(e){if(M)M=!1,A();else{O.confirmTransitionTo(e,"POP",u,function(t){t?A({action:"POP",location:e}):function(e){var t=q.location,n=P.indexOf(t.key);-1===n&&(n=0);var r=P.indexOf(e.key);-1===r&&(r=0);var i=n-r;i&&(M=!0,R(i))}(e)})}}var L=T(x()),P=[L.key];function D(e){return S+g(e)}function R(e){n.go(e)}var F=0;function B(e){1===(F+=e)&&1===e?(window.addEventListener(w,N),i&&window.addEventListener(E,I)):0===F&&(window.removeEventListener(w,N),i&&window.removeEventListener(E,I))}var U=!1;var q={length:n.length,action:"POP",location:L,createHref:D,push:function(e,t){var i=v(e,t,C(),q.location);O.confirmTransitionTo(i,"PUSH",u,function(e){if(e){var t=D(i),o=i.key,a=i.state;if(r)if(n.pushState({key:o,state:a},null,t),l)window.location.href=t;else{var s=P.indexOf(q.location.key),c=P.slice(0,s+1);c.push(i.key),P=c,A({action:"PUSH",location:i})}else window.location.href=t}})},replace:function(e,t){var i=v(e,t,C(),q.location);O.confirmTransitionTo(i,"REPLACE",u,function(e){if(e){var t=D(i),o=i.key,a=i.state;if(r)if(n.replaceState({key:o,state:a},null,t),l)window.location.replace(t);else{var s=P.indexOf(q.location.key);-1!==s&&(P[s]=i.key),A({action:"REPLACE",location:i})}else window.location.replace(t)}})},go:R,goBack:function(){R(-1)},goForward:function(){R(1)},block:function(e){void 0===e&&(e=!1);var t=O.setPrompt(e);return U||(B(1),U=!0),function(){return U&&(U=!1,B(-1)),t()}},listen:function(e){var t=O.appendListener(e);return B(1),function(){B(-1),t()}}};return q}var S="hashchange",T={hashbang:{encodePath:function(e){return"!"===e.charAt(0)?e:"!/"+p(e)},decodePath:function(e){return"!"===e.charAt(0)?e.substr(1):e}},noslash:{encodePath:p,decodePath:f},slash:{encodePath:f,decodePath:f}};function C(e){var t=e.indexOf("#");return-1===t?e:e.slice(0,t)}function O(){var e=window.location.href,t=e.indexOf("#");return-1===t?"":e.substring(t+1)}function A(e){window.location.replace(C(window.location.href)+"#"+e)}function N(e){void 0===e&&(e={}),b||Object(d.a)(!1);var t=window.history,n=(window.navigator.userAgent.indexOf("Firefox"),e),r=n.getUserConfirmation,i=void 0===r?_:r,o=n.hashType,a=void 0===o?"slash":o,l=e.basename?m(f(e.basename)):"",c=T[a],u=c.encodePath,p=c.decodePath;function w(){var e=p(O());return l&&(e=h(e,l)),v(e)}var E=y();function x(e){Object(s.a)(U,e),U.length=t.length,E.notifyListeners(U.location,U.action)}var k=!1,N=null;function I(){var e,t,n=O(),r=u(n);if(n!==r)A(r);else{var o=w(),a=U.location;if(!k&&(t=o,(e=a).pathname===t.pathname&&e.search===t.search&&e.hash===t.hash))return;if(N===g(o))return;N=null,function(e){if(k)k=!1,x();else{E.confirmTransitionTo(e,"POP",i,function(t){t?x({action:"POP",location:e}):function(e){var t=U.location,n=P.lastIndexOf(g(t));-1===n&&(n=0);var r=P.lastIndexOf(g(e));-1===r&&(r=0);var i=n-r;i&&(k=!0,D(i))}(e)})}}(o)}}var M=O(),j=u(M);M!==j&&A(j);var L=w(),P=[g(L)];function D(e){t.go(e)}var R=0;function F(e){1===(R+=e)&&1===e?window.addEventListener(S,I):0===R&&window.removeEventListener(S,I)}var B=!1;var U={length:t.length,action:"POP",location:L,createHref:function(e){var t=document.querySelector("base"),n="";return t&&t.getAttribute("href")&&(n=C(window.location.href)),n+"#"+u(l+g(e))},push:function(e,t){var n=v(e,void 0,void 0,U.location);E.confirmTransitionTo(n,"PUSH",i,function(e){if(e){var t=g(n),r=u(l+t);if(O()!==r){N=t,function(e){window.location.hash=e}(r);var i=P.lastIndexOf(g(U.location)),o=P.slice(0,i+1);o.push(t),P=o,x({action:"PUSH",location:n})}else x()}})},replace:function(e,t){var n=v(e,void 0,void 0,U.location);E.confirmTransitionTo(n,"REPLACE",i,function(e){if(e){var t=g(n),r=u(l+t);O()!==r&&(N=t,A(r));var i=P.indexOf(g(U.location));-1!==i&&(P[i]=t),x({action:"REPLACE",location:n})}})},go:D,goBack:function(){D(-1)},goForward:function(){D(1)},block:function(e){void 0===e&&(e=!1);var t=E.setPrompt(e);return B||(F(1),B=!0),function(){return B&&(B=!1,F(-1)),t()}},listen:function(e){var t=E.appendListener(e);return F(1),function(){F(-1),t()}}};return U}n(1);var I=n(229);n.d(t,"a",function(){return R}),n.d(t,"b",function(){return U});a.a.Component;a.a.Component;var M=function(e,t){return"function"==typeof e?e(t):e},j=function(e,t){return"string"==typeof e?v(e,null,null,t):e},L=function(e){return e},P=a.a.forwardRef;void 0===P&&(P=L);var D=P(function(e,t){var n=e.innerRef,r=e.navigate,i=e.onClick,o=Object(I.a)(e,["innerRef","navigate","onClick"]),l=o.target,c=Object(s.a)({},o,{onClick:function(e){try{i&&i(e)}catch(t){throw e.preventDefault(),t}e.defaultPrevented||0!==e.button||l&&"_self"!==l||function(e){return!!(e.metaKey||e.altKey||e.ctrlKey||e.shiftKey)}(e)||(e.preventDefault(),r())}});return c.ref=L!==P&&t||n,a.a.createElement("a",c)});var R=P(function(e,t){var n=e.component,i=void 0===n?D:n,o=e.replace,l=e.to,c=e.innerRef,u=Object(I.a)(e,["component","replace","to","innerRef"]);return a.a.createElement(r.d.Consumer,null,function(e){e||Object(d.a)(!1);var n=e.history,r=j(M(l,e.location),e.location),f=r?n.createHref(r):"",p=Object(s.a)({},u,{href:f,navigate:function(){var t=M(l,e.location);(o?n.replace:n.push)(t)}});return L!==P?p.ref=t||c:p.innerRef=c,a.a.createElement(i,p)})}),F=function(e){return e},B=a.a.forwardRef;void 0===B&&(B=F);var U=B(function(e,t){var n=e["aria-current"],i=void 0===n?"page":n,o=e.activeClassName,l=void 0===o?"active":o,c=e.activeStyle,u=e.className,f=e.exact,p=e.isActive,h=e.location,m=e.sensitive,g=e.strict,v=e.style,y=e.to,b=e.innerRef,_=Object(I.a)(e,["aria-current","activeClassName","activeStyle","className","exact","isActive","location","sensitive","strict","style","to","innerRef"]);return a.a.createElement(r.d.Consumer,null,function(e){e||Object(d.a)(!1);var n=h||e.location,o=j(M(y,n),n),w=o.pathname,E=w&&w.replace(/([.+*?=^!:${}()[\]|\/\\])/g,"\\$1"),x=E?Object(r.e)(n.pathname,{path:E,exact:f,sensitive:m,strict:g}):null,k=!!(p?p(x,n):x),S=k?function(){for(var e=arguments.length,t=new Array(e),n=0;n<e;n++)t[n]=arguments[n];return t.filter(function(e){return e}).join(" ")}(u,l):u,T=k?Object(s.a)({},v,{},c):v,C=Object(s.a)({"aria-current":k&&i||null,className:S,style:T,to:o},_);return F!==B?C.ref=t||b:C.innerRef=b,a.a.createElement(R,C)})})},function(e,t,n){var r=n(24);e.exports=r(function(e,t){var n={};for(var r in t)n[r]=t[r];return delete n[e],n})},function(e,t,n){var r=n(24),i=n(238),o=n(101);e.exports=r(function(e,t){return i(function(n,r){return n[r]=e(t[r],r,t),n},{},o(t))})},function(e,t,n){"use strict";n.d(t,"d",function(){return c}),n.d(t,"a",function(){return u}),n.d(t,"b",function(){return d}),n.d(t,"c",function(){return f});n(110),n(156),n(419),n(33);var r=n(50),i=n.n(r),o=n(7),a=n.n(o),s=n(139);function l(e){return s.a[e]}var c=i()(a.a)(window.env||{});function u(e){if(l("cancelProcessingPromise"))return s.a.cancelProcessingPromise(e)}function d(e){if(l("copyReviewItem"))return s.a.copyReviewItem(e)}function f(e){if(l("courseAuthorUrl"))return s.a.courseAuthorUrl(e)}},function(e,t,n){"use strict";n.d(t,"a",function(){return h}),n.d(t,"c",function(){return y}),n.d(t,"e",function(){return b}),n.d(t,"d",function(){return _});var r=n(17),i=n.n(r),o=n(50),a=n.n(o),s=n(45),l=n.n(s),c=n(58),u=n.n(c),d=n(1243),f=n.n(d),p=a()(f.a),h=["a","b","blockquote","br","em","h2","h3","i","img","li","mark","ol","p","table","td","th","tbody","thead","tr","s","strong","span","sub","sup","u","ul"],m=p({allowedAttributes:{"*":["aria-*","class","colspan","rowspan","style"],a:["href","target","rel"],img:["alt","src"],span:["data-*"]},allowedClasses:["fr-*"],allowedSchemes:["data","http","https","mailto"],allowedTags:h}),g=p({allowedAttributes:{iframe:["align","allow","allowfullscreen","frameborder","height","longdesc","marginheight","marginwidth","name","referrerpolicy","sandbox","scrolling","src","width"]},allowedTags:["iframe"],allowedSchemes:["http","https"]}),v=u()(l.a,m,i()("")),y=u()(l.a,g,i()("")),b=p({allowedTags:[],allowedAttributes:[]}),_=p({allowedTags:["mark"],allowedAttributes:[]});t.b=v},function(e,t,n){var r=n(235),i=Math.min;e.exports=function(e){return e>0?i(r(e),9007199254740991):0}},function(e,t,n){var r=n(170);e.exports=function(e){if(!r(e))throw TypeError(String(e)+" is not an object");return e}},function(e,t,n){"use strict";var r=n(206),i=n.n(r),o=n(440),a=n.n(o),s=n(190),l=n.n(s);function c(e,t){if(null==e)return{};var n,r,o=function(e,t){if(null==e)return{};var n,r,o={},a=l()(e);for(r=0;r<a.length;r++)n=a[r],i()(t).call(t,n)>=0||(o[n]=e[n]);return o}(e,t);if(a.a){var s=a()(e);for(r=0;r<s.length;r++)n=s[r],i()(t).call(t,n)>=0||Object.prototype.propertyIsEnumerable.call(e,n)&&(o[n]=e[n])}return o}n.d(t,"a",function(){return c})},function(e,t,n){e.exports=n(1596)},function(e,t,n){e.exports=n(891)},function(e,t,n){e.exports=!n(73)(function(){return 7!=Object.defineProperty({},"a",{get:function(){return 7}}).a})},function(e,t,n){"use strict";var r=n(105);e.exports={_set:function(e,t){return r.merge(this[e]||(this[e]={}),t)}}},function(e,t,n){e.exports=n(1648)},function(e,t,n){var r=n(24);e.exports=r(function(e,t){return null==t||t!=t?e:t})},function(e,t,n){e.exports=n(1616)},function(e,t,n){var r=n(74),i=n(17),o=n(54);e.exports=r(function(e,t,n){return o(e,i(t),n)})},function(e,t,n){
/** @license ISC License (c) copyright 2016 original and current authors */
var r=n(141),i=n(100);e.exports=function(e){if(!i(e))throw new TypeError("curry: Function required");return r(e)}},function(e,t,n){"use strict";var r,i=n(136),o=n.n(i),a=n(4),s=n.n(a),l=n(37),c=n.n(l),u=n(190),d=n.n(u),f=n(3),p=n.n(f),h=n(110),m=n.n(h),g=n(43),v=n.n(g),y=n(19),b=n.n(y),_=n(193),w=n.n(_),E=n(7),x=n.n(E),k=n(390),S=n.n(k),T=n(102),C=n.n(T),O=n(163),A=n(26),N=function(e){return(window.env||{})[e]},I=N("RISE_RUNTIME_URI"),M=N("IMAGES_URI"),j=(N("CDN_USER_CONTENT_URI"),"".concat(M,"/f:jpg,b:fff,w:340,s:cover")),L="".concat(M,"/f:jpg,b:fff,w:1680,s:cover,q:65"),P="".concat(M,"/f:png,w:1920,s:cover,q:65"),D="".concat(M,"/f:jpg,b:fff,w:100,h:100,s:cover"),R=window.courseId,F={courseId:R},B={},U={};function q(e){return 200===e.status?e.body:m.a.reject(e.body)}var H=function(e){return function(t){var n,r,i,o;return v()({useCrushedKey:(i=e,o=i.filename,!S()(/_NOPROCESS_/i,o)),crushedKey:t.key,key:e.key,thumbnail:p()((r=e.refs,n="".concat("coverImage"===r?j:D,"/"))).call(n,t.key)},e)}};var z={getEnv:N,resolvePath:function(e){return N("CDN_USER_CONTENT_URI")+"/"+e},getCourseAuthorIndexPath:function(){return A.e?"/author":"/"},previewUrl:function(e,t){var n="/preview/".concat(t.courseId||t.id);return n+=e?"#/lessons/".concat(e,"/preview-lesson"):"#/preview"},uploadAsset:function(e){var t,n=e.filename,r=e.data,i=e.mediaType,o=e.mimeType,a=e.size;return(t=n,Object(O.b)({withCredentials:!0,method:"GET",url:"".concat(I,"/yurl"),json:!0,data:{courseId:R,filename:t}}).then(q)).then(function(e,t,n,r,i,o,a,s){return function(l){var c={"Content-Type":l.type},u='attachment; filename="'.concat(e,'"'),d="attachment"===n?b()("Content-Disposition",u,c):c;return(B[s]=Object(O.b)({method:"PUT",url:l.url,data:t,headers:d,onUploadProgress:w()(a,O.a)})).then(function(){return{url:l.filename,key:encodeURI(l.key),mediaType:n,originalMediaUrl:o,mimeType:r,size:i}})}}(n,r,i,o,a,e.originalMediaUrl,e.progress,e.id))},fetchEmbed:function(e){return Object(O.b)({method:"GET",url:"".concat(I,"/embed"),json:!0,withCredentials:!0,data:{url:e}}).then(function(e){return e.body.statusCode?m.a.reject({}):e}).then(x()("body"))},cancelUpload:function(e){var t=B[e];t&&t.abort()},cancelProcessing:function(e){var t=e.jobId,n=U[t];n&&(clearTimeout(r),n.abort())},cancelProcessingPromise:function(e){var t=e.jobId;return U[t].abort()},processAsset:function(e){var t={courseId:R,lessonId:e.lessonId,key:e.key,mediaType:e.mediaType};return e.itemId&&(t.itemId=e.itemId),e.refs&&(t.refs=e.refs),Object(O.b)({method:"POST",url:"".concat(I,"/transcode"),data:t,json:!0,withCredentials:!0}).then(w()(v()({mediaType:e.mediaType}),x()("body")))},resolveAsset:function(e){return new m.a(function(t,n){!function i(o){var a;U[e.jobId]=o,o.open("GET",p()(a="".concat(I,"/processed?jobId=")).call(a,e.jobId)),o.withCredentials=!0,o.addEventListener("load",function(){var n=JSON.parse(this.response)||{};if(d()(n).length){var o,a;t(v()({jobId:e.jobId,thumbnail:p()(o="".concat(D,"/")).call(o,n.thumbnail),poster:p()(a="".concat(P,"/")).call(a,n.thumbnail)},n))}else{var l=new XMLHttpRequest;U[e.jobId]=l,r=c()(s()(i).call(i,null,l),1500)}}),o.addEventListener("error",function(e){n(e)}),o.send()}(new XMLHttpRequest)})},resizeImage:function(e){return e.opts.isLogo?function(e){return new m.a(function(t,n){var r,i,a=N("IMAGES_URI"),s=new Image;s.src=p()(r=p()(i="".concat(a)).call(i,"/f:png/")).call(r,e.key),s.onload=function(n){var r,i,s,l,c,u,d=n.target.width,f=n.target.height,h=function(e){var t={square:{width:150,height:150},average:{width:280,height:140},wide:{width:440,height:80},tall:{width:140,height:200}};return e<.8?t.tall:e>=.8&&e<=1.2?t.square:e>1.2&&e<=3.5?t.average:t.wide}(d/f),m=Math.min(h.width/d,h.height/f),g=p()(r=p()(i=p()(s=p()(l=p()(c=p()(u="".concat(a)).call(u,"/f:png,w:")).call(c,Math.ceil(d*m))).call(l,",h:")).call(s,Math.ceil(f*m))).call(i,"/")).call(r,e.key),v=Math.ceil(d*m/2),y=Math.ceil(f*m/2);return t(o()({},e,{url:g,width:v,height:y}))},s.onerror=function(e){return n(e)}})}(e):(t=e.key,Object(O.b)({method:"POST",url:"".concat(I,"/crush"),json:!0,withCredentials:!0,data:{courseId:R,original:t}}).then(x()("body"))).then(H(e));var t},buildExport:function(){var e=!1;function t(t){return new m.a(function(n,r){!function i(){Object(O.b)({method:"GET",url:t.url,json:!0,jwt:!0}).then(q).then(function(t){return e?m.a.reject(new Error("cancelled")):t}).then(function(e){if(e.error)return console.error(e.error),r(e.error);e.reviewId||e.location?n(e):c()(i,2e3)}).catch(r)}()})}return{promise:function(e){var n,r,i,a=N("RISE_FRONTEND_BUNDLE_SHA"),s=o()({},a&&{sha:a}),l=p()(n="".concat(I,"/build_pdf/")).call(n,R);return"lms"===e.exportType&&(s.resetLearnerData=e.resetLearnerData),"raw"===e.exportType&&(e.target="raw",e.enableExitCourse=!1),"pdf"!==e.exportType&&(s.format=e.format,l=p()(r=p()(i="".concat(I,"/build/")).call(i,R,"/")).call(r,e.target),e.existingItemId&&(s.existingItemId=e.existingItemId),e.quizId&&(s.quizId=e.quizId),e.storylineId&&(s.storylineId=e.storylineId),void 0!==e.completionPercentage&&(s.completionPercentage=e.completionPercentage),void 0!==e.identifier&&(s.identifier=e.identifier),e.title&&(s.title=e.title),e.emailNotificationType&&(s.emailNotificationType=e.emailNotificationType),e.reporting&&(s.reporting=e.reporting),e.enableExitCourse&&(s.enableExitCourse=e.enableExitCourse)),Object(O.b)({method:"GET",url:l,json:!0,withCredentials:!0,data:s}).then(q).then(t)},cancel:function(){e=!0}}},fetchPresignedExport:function(e){var t,n;return Object(O.b)({method:"GET",json:!0,url:p()(t=p()(n="".concat(I,"/presigned/")).call(n,R,"/")).call(t,e),withCredentials:!0}).then(q)},exportLabelSetUrl:function(e,t){var n,r,i=p()(n="".concat(I,"/export_label_set/")).call(n,e);return t?p()(r="".concat(i,"?omit=")).call(r,t):i},fetchFeaturedStockPhotos:function(e){return Object(O.b)({method:"GET",url:"".concat(I,"/featured_stock"),json:!0,withCredentials:!0,data:{page:e||1}}).then(q)},searchStockPhotos:function(e,t){return Object(O.b)({method:"GET",url:"".concat(I,"/search_stock"),json:!0,withCredentials:!0,data:{page:t||1,query:encodeURI(e)}}).then(q)},selectStockPhoto:function(e){return Object(O.b)({method:"GET",url:"".concat(I,"/select_stock_photo"),json:!0,withCredentials:!0,data:{courseId:e.courseId,url:e.url}}).then(x()("body")).then(function(e){var t,n,r=e.key||e.Key;return{key:r,thumbnail:p()(t="".concat(j,"/")).call(t,r),src:p()(n="".concat(L,"/")).call(n,r),type:"image"}}).then(C()(function(){return(t=e.downloadPingbackUrl)&&Object(O.b)({method:"GET",url:t,headers:{"Content-Type":"application/json","X-Articulate-Client":"rise-frontend"},jwt:!0});var t}))},getLockProfile:function(){return F},reviewItemUrl:function(e){var t;return p()(t="".concat(N("THREESIXTY_FRONTEND_URI"),"/review/content/")).call(t,e,"/review")},copyReviewItem:function(e){var t=Object(O.b)({method:"POST",url:"".concat(I,"/copy_review_item"),data:e,json:!0,withCredentials:!0});return U[e.jobId]=t,t.then(x()("body"))},courseAuthorUrl:function(e){return window.location.href="/author/"+e}};t.a=z},function(e,t){e.exports=!0},function(e,t,n){
/** @license ISC License (c) copyright 2016 original and current authors */
var r=n(100),i="@@crocks/curried";function o(e,t){return r(e)?e.length>1?e.bind(null,t):e.call(null,t):e}e.exports=function e(t){if(t[i])return t;function n(){for(var n=[],i=arguments.length;i--;)n[i]=arguments[i];var a=n.length?n:[void 0];if(a.length<t.length)return e(Function.bind.apply(t,[null].concat(a)));var s=a.length===t.length?t.apply(null,a):a.reduce(o,t);return r(s)?e(s):s}return Object.defineProperty(n,i,{enumerable:!1,writable:!1,value:!0}),n}},function(e,t,n){"use strict";var r=n(180),i=n(0),o=n.n(i),a=(n(1),n(113));function s(e){return"/"===e.charAt(0)}function l(e,t){for(var n=t,r=n+1,i=e.length;r<i;n+=1,r+=1)e[n]=e[r];e.pop()}var c=function(e,t){void 0===t&&(t="");var n,r=e&&e.split("/")||[],i=t&&t.split("/")||[],o=e&&s(e),a=t&&s(t),c=o||a;if(e&&s(e)?i=r:r.length&&(i.pop(),i=i.concat(r)),!i.length)return"/";if(i.length){var u=i[i.length-1];n="."===u||".."===u||""===u}else n=!1;for(var d=0,f=i.length;f>=0;f--){var p=i[f];"."===p?l(i,f):".."===p?(l(i,f),d++):d&&(l(i,f),d--)}if(!c)for(;d--;d)i.unshift("..");!c||""===i[0]||i[0]&&s(i[0])||i.unshift("");var h=i.join("/");return n&&"/"!==h.substr(-1)&&(h+="/"),h};var u=n(182);function d(e){var t=e.pathname,n=e.search,r=e.hash,i=t||"/";return n&&"?"!==n&&(i+="?"===n.charAt(0)?n:"?"+n),r&&"#"!==r&&(i+="#"===r.charAt(0)?r:"#"+r),i}function f(e,t,n,r){var i;"string"==typeof e?(i=function(e){var t=e||"/",n="",r="",i=t.indexOf("#");-1!==i&&(r=t.substr(i),t=t.substr(0,i));var o=t.indexOf("?");return-1!==o&&(n=t.substr(o),t=t.substr(0,o)),{pathname:t,search:"?"===n?"":n,hash:"#"===r?"":r}}(e)).state=t:(void 0===(i=Object(a.a)({},e)).pathname&&(i.pathname=""),i.search?"?"!==i.search.charAt(0)&&(i.search="?"+i.search):i.search="",i.hash?"#"!==i.hash.charAt(0)&&(i.hash="#"+i.hash):i.hash="",void 0!==t&&void 0===i.state&&(i.state=t));try{i.pathname=decodeURI(i.pathname)}catch(e){throw e instanceof URIError?new URIError('Pathname "'+i.pathname+'" could not be decoded. This is likely caused by an invalid percent-encoding.'):e}return n&&(i.key=n),r?i.pathname?"/"!==i.pathname.charAt(0)&&(i.pathname=c(i.pathname,r.pathname)):i.pathname=r.pathname:i.pathname||(i.pathname="/"),i}function p(){var e=null;var t=[];return{setPrompt:function(t){return e=t,function(){e===t&&(e=null)}},confirmTransitionTo:function(t,n,r,i){if(null!=e){var o="function"==typeof e?e(t,n):e;"string"==typeof o?"function"==typeof r?r(o,i):i(!0):i(!1!==o)}else i(!0)},appendListener:function(e){var n=!0;function r(){n&&e.apply(void 0,arguments)}return t.push(r),function(){n=!1,t=t.filter(function(e){return e!==r})}},notifyListeners:function(){for(var e=arguments.length,n=new Array(e),r=0;r<e;r++)n[r]=arguments[r];t.forEach(function(e){return e.apply(void 0,n)})}}}"undefined"==typeof window||!window.document||window.document.createElement;function h(e,t,n){return Math.min(Math.max(e,t),n)}var m=n(823),g=n(824),v=n.n(g),y=(n(625),n(229)),b=n(635),_=n.n(b);n.d(t,"a",function(){return O}),n.d(t,"b",function(){return x}),n.d(t,"c",function(){return L}),n.d(t,"d",function(){return E}),n.d(t,"e",function(){return C}),n.d(t,"f",function(){return P});var w=function(e){var t=Object(m.a)();return t.displayName=e,t}("Router-History"),E=function(e){var t=Object(m.a)();return t.displayName=e,t}("Router"),x=function(e){function t(t){var n;return(n=e.call(this,t)||this).state={location:t.history.location},n._isMounted=!1,n._pendingLocation=null,t.staticContext||(n.unlisten=t.history.listen(function(e){n._isMounted?n.setState({location:e}):n._pendingLocation=e})),n}Object(r.a)(t,e),t.computeRootMatch=function(e){return{path:"/",url:"/",params:{},isExact:"/"===e}};var n=t.prototype;return n.componentDidMount=function(){this._isMounted=!0,this._pendingLocation&&this.setState({location:this._pendingLocation})},n.componentWillUnmount=function(){this.unlisten&&this.unlisten()},n.render=function(){return o.a.createElement(E.Provider,{value:{history:this.props.history,location:this.state.location,match:t.computeRootMatch(this.state.location.pathname),staticContext:this.props.staticContext}},o.a.createElement(w.Provider,{children:this.props.children||null,value:this.props.history}))},t}(o.a.Component);o.a.Component;o.a.Component;var k={},S=1e4,T=0;function C(e,t){void 0===t&&(t={}),("string"==typeof t||Array.isArray(t))&&(t={path:t});var n=t,r=n.path,i=n.exact,o=void 0!==i&&i,a=n.strict,s=void 0!==a&&a,l=n.sensitive,c=void 0!==l&&l;return[].concat(r).reduce(function(t,n){if(!n&&""!==n)return null;if(t)return t;var r=function(e,t){var n=""+t.end+t.strict+t.sensitive,r=k[n]||(k[n]={});if(r[e])return r[e];var i=[],o={regexp:v()(e,i,t),keys:i};return T<S&&(r[e]=o,T++),o}(n,{end:o,strict:s,sensitive:c}),i=r.regexp,a=r.keys,l=i.exec(e);if(!l)return null;var u=l[0],d=l.slice(1),f=e===u;return o&&!f?null:{path:n,url:"/"===n&&""===u?"/":u,isExact:f,params:a.reduce(function(e,t,n){return e[t.name]=d[n],e},{})}},null)}var O=function(e){function t(){return e.apply(this,arguments)||this}return Object(r.a)(t,e),t.prototype.render=function(){var e=this;return o.a.createElement(E.Consumer,null,function(t){t||Object(u.a)(!1);var n=e.props.location||t.location,r=e.props.computedMatch?e.props.computedMatch:e.props.path?C(n.pathname,e.props):t.match,i=Object(a.a)({},t,{location:n,match:r}),s=e.props,l=s.children,c=s.component,d=s.render;return Array.isArray(l)&&0===l.length&&(l=null),o.a.createElement(E.Provider,{value:i},i.match?l?"function"==typeof l?l(i):l:c?o.a.createElement(c,i):d?d(i):null:"function"==typeof l?l(i):null)})},t}(o.a.Component);function A(e){return"/"===e.charAt(0)?e:"/"+e}function N(e,t){if(!e)return t;var n=A(e);return 0!==t.pathname.indexOf(n)?t:Object(a.a)({},t,{pathname:t.pathname.substr(n.length)})}function I(e){return"string"==typeof e?e:d(e)}function M(e){return function(){Object(u.a)(!1)}}function j(){}o.a.Component;var L=function(e){function t(){return e.apply(this,arguments)||this}return Object(r.a)(t,e),t.prototype.render=function(){var e=this;return o.a.createElement(E.Consumer,null,function(t){t||Object(u.a)(!1);var n,r,i=e.props.location||t.location;return o.a.Children.forEach(e.props.children,function(e){if(null==r&&o.a.isValidElement(e)){n=e;var s=e.props.path||e.props.from;r=s?C(i.pathname,Object(a.a)({},e.props,{path:s})):t.match}}),r?o.a.cloneElement(n,{location:i,computedMatch:r}):null})},t}(o.a.Component);function P(e){var t="withRouter("+(e.displayName||e.name)+")",n=function(t){var n=t.wrappedComponentRef,r=Object(y.a)(t,["wrappedComponentRef"]);return o.a.createElement(E.Consumer,null,function(t){return t||Object(u.a)(!1),o.a.createElement(e,Object(a.a)({},r,t,{ref:n}))})};return n.displayName=t,n.WrappedComponent=e,_()(n,e)}o.a.useContext},function(e,t,n){"use strict";t.a={FILL_IN_THE_BLANK:"FILL_IN_THE_BLANK",MATCHING:"MATCHING",MULTIPLE_CHOICE:"MULTIPLE_CHOICE",MULTIPLE_RESPONSE:"MULTIPLE_RESPONSE"}},function(e,t){e.exports=function(e){try{return!!e()}catch(e){return!0}}},function(e,t,n){var r=n(24),i=n(574),o=n(967),a=n(580);e.exports=r(function(e,t){return i(e)?function(){return e.apply(this,arguments)&&t.apply(this,arguments)}:a(o)(e,t)})},function(e,t,n){var r=n(319);e.exports=r(-1)},function(e,t,n){var r=n(260),i=n(963);e.exports=i(r)},function(e,t,n){var r=n(132),i=n(855),o=n(111),a=n(272),s=Object.defineProperty;t.f=r?s:function(e,t,n){if(o(e),t=a(t,!0),o(n),i)try{return s(e,t,n)}catch(e){}if("get"in n||"set"in n)throw TypeError("Accessors not supported");return"value"in n&&(e[t]=n.value),e}},function(e,t,n){var r=n(151),i=n(716),o=n(185),a=n(561),s=n(718),l=n(900),c=i("wks"),u=r.Symbol,d=l?u:u&&u.withoutSetter||a;e.exports=function(e){return o(c,e)||(s&&o(u,e)?c[e]=u[e]:c[e]=d("Symbol."+e)),c[e]}},function(e,t,n){var r=n(24),i=n(203);e.exports=r(i)},function(e,t,n){(function(t){var n=function(e){return e&&e.Math==Math&&e};e.exports=n("object"==typeof globalThis&&globalThis)||n("object"==typeof window&&window)||n("object"==typeof self&&self)||n("object"==typeof t&&t)||Function("return this")()}).call(this,n(80))},function(e,t,n){var r=n(114);e.exports=function(e){return r[e+"Prototype"]}},function(e,t,n){var r=n(2090),i=n(282),o="Expected a function";e.exports=function(e,t,n){var a=!0,s=!0;if("function"!=typeof e)throw new TypeError(o);return i(n)&&(a="leading"in n?!!n.leading:a,s="trailing"in n?!!n.trailing:s),r(e,t,{leading:a,maxWait:t,trailing:s})}},function(e,t,n){e.exports=n(1827)},function(e,t,n){var r=n(15),i=n(110),o=n(4),a=n(37),s=n(3),l=n(134),c=n(1964),u=n(1965),d=n(990).type("Async"),f=n(990).typeFn(d(),5),p=n(586),h=n(1968),m=n(1983),g=n(1984),v=n(1985),y=n(761),b=n(1986),_=n(312),w=n(1987),E=n(1989),x=n(762),k=function(e){return l(e).call(e,function(e,t){return e&&x(T,t)},!0)},S=function(e){return T(function(t,n){return n(e)})};function T(e){var t;if(!_(e))throw new TypeError("Async: Function required");var n=S,a=function(){return"Async"+u(e)};function s(t,n,r){if(!_(t)||!_(n))throw new TypeError("Async.fork: Reject and resolve functions required");var i=!1,a=!1,s=_(r)?r:v,l=function(e,t){if(!a)return a=!0,i?v():e(t)},c=e(o(l).call(l,null,t),o(l).call(l,null,n)),u=_(c)?c:v;return g(function(){return s((u(),void(i=!0)))})}function l(e){return function(t){if(!_(t))throw new TypeError("Async."+e+": Function required");return T(function(e,n){return s(e,m(n,t))})}}function c(e){return function(t,n){if(!_(t)||!_(n))throw new TypeError("Async."+e+": Functions required for both arguments");return T(function(e,r){return s(m(e,t),m(r,n))})}}function h(e){return function(t){if(!x(T,t))throw new TypeError("Async."+e+": Async required");return T(function(e,n){var r=v,i=v;return r=s(function(){i=t.fork(e,n)},n),g(function(){return i(r())})})}}function y(e){return function(t){if(!_(t))throw new TypeError("Async."+e+": Async returning function required");return T(function(n,r){var i=v,o=v;return i=s(n,function(i){var a=t(i);if(!x(T,a))throw new TypeError("Async."+e+": Function must return another Async");o=a.fork(n,r)}),g(function(){return o(i())})})}}return(t={fork:s,toPromise:function(){return new i(function(e,t){s(t,e)})},inspect:a,toString:a,type:d,swap:function(e,t){if(!_(e)||!_(t))throw new TypeError("Async.swap: Functions required for both arguments");return T(function(n,r){return s(m(r,e),m(n,t))})},race:function(e){if(!x(T,e))throw new TypeError("Async.race: Async required");return T(function(t,n){var r=g(function(e,r){return e?n(r):t(r)}),i=o(r).call(r,null,!0),a=o(r).call(r,null,!1),l=s(a,i),c=e.fork(a,i);return function(){l(),c()}})},coalesce:function(e,t){if(!_(e)||!_(t))throw new TypeError("Async.coalesce: Functions required for both arguments");return T(function(n,r){return s(m(r,e),m(r,t))})},ap:function(e){if(!x(T,e))throw new TypeError("Async.ap: Async required");return T(function(t,n){var r=null,i=null,o=!1,a=!1,l=!1,c=g(t);function u(){!l&&o&&a&&m(n,r)(i)}var d=s(c,function(e){if(!_(e))throw new TypeError("Async.ap: Wrapped value must be a function");o=!0,r=e,u()}),f=e.fork(c,function(e){a=!0,i=e,u()});return function(){d(),f(),l=!0}})},of:n,alt:h("alt"),bimap:c("bimap"),map:l("map"),chain:y("chain"),bichain:function(e,t){var n="Async.bichain: Both arguments must be Async returning functions";if(!_(e)||!_(t))throw new TypeError(n);return T(function(r,i){var o=v,a=v;function l(e){return function(t){var o=e(t);if(!x(T,o))throw new TypeError(n);a=o.fork(r,i)}}return o=s(l(e),l(t)),g(function(){return a(o())})})}})[p.of]=n,t[p.alt]=h(p.alt),t[p.bimap]=c(p.bimap),t[r(p)]=l(r(p)),t[p.chain]=y(p.chain),t["@@type"]=f,t.constructor=T,t}T.of=S,T.type=d,T[p.of]=S,T["@@type"]=f,T.Rejected=function(e){return T(function(t){return t(e)})},T.Resolved=S,T.fromPromise=function(e){if(!_(e))throw new TypeError("Async.fromPromise: Promise returning function required");return function(){var t=arguments;return T(function(n,r){var i=e.apply(null,t);if(!E(i))throw new TypeError("Async.fromPromise: Promise returning function required");i.then(r,n)})}},T.fromNode=function(e,t){if(!_(e))throw new TypeError("Async.fromNode: CPS function required");return function(){for(var n=[],r=arguments.length;r--;)n[r]=arguments[r];return T(function(r,i){e.apply(t,s(n).call(n,function(e,t){return e?r(e):i(t)}))})}},T.all=function(e){if(!b(e)||!k(e))throw new TypeError("Async.all: Foldable structure of Asyncs required");return y(e)?h.sequence(T.of,e):e.sequence(T.of)},T.rejectAfter=function(e,t){if(!(w(e)&&e>=0))throw new TypeError("Async.rejectAfter: Positive Integer required for first argument");return T(function(n){var r=a(function(){n(t)},e);return function(){clearTimeout(r)}})},T.resolveAfter=function(e,t){if(!(w(e)&&e>=0))throw new TypeError("Async.resolveAfter: Positive Integer required for first argument");return T(function(n,r){var i=a(function(){r(t)},e);return function(){clearTimeout(i)}})},T["@@implements"]=c(["alt","ap","bimap","chain","map","of"]),e.exports=T},function(e,t,n){e.exports=n(1612)},function(e,t){var n={}.hasOwnProperty;e.exports=function(e,t){return n.call(e,t)}},function(e,t,n){var r=n(233);e.exports=function(e){return Object(r(e))}},function(e,t){e.exports=function(e){if("function"!=typeof e)throw TypeError(String(e)+" is not a function");return e}},function(e,t,n){var r=n(128),i=n(916),o=n(237),a=n(186),s=n(563),l=n(917),c=function(e,t){this.stopped=e,this.result=t};(e.exports=function(e,t,n,u,d){var f,p,h,m,g,v,y,b=a(t,n,u?2:1);if(d)f=e;else{if("function"!=typeof(p=s(e)))throw TypeError("Target is not iterable");if(i(p)){for(h=0,m=o(e.length);m>h;h++)if((g=u?b(r(y=e[h])[0],y[1]):b(e[h]))&&g instanceof c)return g;return new c(!1)}f=p.call(e)}for(v=f.next;!(y=v.call(f)).done;)if("object"==typeof(g=l(f,b,y.value,u))&&g&&g instanceof c)return g;return new c(!1)}).stop=function(e){return new c(!0,e)}},function(e,t,n){var r=n(346),i=n(733);e.exports=function(e,t,n){return function(){if(0===arguments.length)return n();var o=Array.prototype.slice.call(arguments,0),a=o.pop();if(!r(a)){for(var s=0;s<e.length;){if("function"==typeof a[e[s]])return a[e[s]].apply(a,o);s+=1}if(i(a))return t.apply(null,o)(a)}return n.apply(this,arguments)}}},function(e,t,n){(function(e){e.exports=function(){"use strict";var t,r;function i(){return t.apply(null,arguments)}function o(e){return e instanceof Array||"[object Array]"===Object.prototype.toString.call(e)}function a(e){return null!=e&&"[object Object]"===Object.prototype.toString.call(e)}function s(e){return void 0===e}function l(e){return"number"==typeof e||"[object Number]"===Object.prototype.toString.call(e)}function c(e){return e instanceof Date||"[object Date]"===Object.prototype.toString.call(e)}function u(e,t){var n,r=[];for(n=0;n<e.length;++n)r.push(t(e[n],n));return r}function d(e,t){return Object.prototype.hasOwnProperty.call(e,t)}function f(e,t){for(var n in t)d(t,n)&&(e[n]=t[n]);return d(t,"toString")&&(e.toString=t.toString),d(t,"valueOf")&&(e.valueOf=t.valueOf),e}function p(e,t,n,r){return At(e,t,n,r,!0).utc()}function h(e){return null==e._pf&&(e._pf={empty:!1,unusedTokens:[],unusedInput:[],overflow:-2,charsLeftOver:0,nullInput:!1,invalidMonth:null,invalidFormat:!1,userInvalidated:!1,iso:!1,parsedDateParts:[],meridiem:null,rfc2822:!1,weekdayMismatch:!1}),e._pf}function m(e){if(null==e._isValid){var t=h(e),n=r.call(t.parsedDateParts,function(e){return null!=e}),i=!isNaN(e._d.getTime())&&t.overflow<0&&!t.empty&&!t.invalidMonth&&!t.invalidWeekday&&!t.weekdayMismatch&&!t.nullInput&&!t.invalidFormat&&!t.userInvalidated&&(!t.meridiem||t.meridiem&&n);if(e._strict&&(i=i&&0===t.charsLeftOver&&0===t.unusedTokens.length&&void 0===t.bigHour),null!=Object.isFrozen&&Object.isFrozen(e))return i;e._isValid=i}return e._isValid}function g(e){var t=p(NaN);return null!=e?f(h(t),e):h(t).userInvalidated=!0,t}r=Array.prototype.some?Array.prototype.some:function(e){for(var t=Object(this),n=t.length>>>0,r=0;r<n;r++)if(r in t&&e.call(this,t[r],r,t))return!0;return!1};var v=i.momentProperties=[];function y(e,t){var n,r,i;if(s(t._isAMomentObject)||(e._isAMomentObject=t._isAMomentObject),s(t._i)||(e._i=t._i),s(t._f)||(e._f=t._f),s(t._l)||(e._l=t._l),s(t._strict)||(e._strict=t._strict),s(t._tzm)||(e._tzm=t._tzm),s(t._isUTC)||(e._isUTC=t._isUTC),s(t._offset)||(e._offset=t._offset),s(t._pf)||(e._pf=h(t)),s(t._locale)||(e._locale=t._locale),v.length>0)for(n=0;n<v.length;n++)r=v[n],s(i=t[r])||(e[r]=i);return e}var b=!1;function _(e){y(this,e),this._d=new Date(null!=e._d?e._d.getTime():NaN),this.isValid()||(this._d=new Date(NaN)),!1===b&&(b=!0,i.updateOffset(this),b=!1)}function w(e){return e instanceof _||null!=e&&null!=e._isAMomentObject}function E(e){return e<0?Math.ceil(e)||0:Math.floor(e)}function x(e){var t=+e,n=0;return 0!==t&&isFinite(t)&&(n=E(t)),n}function k(e,t,n){var r,i=Math.min(e.length,t.length),o=Math.abs(e.length-t.length),a=0;for(r=0;r<i;r++)(n&&e[r]!==t[r]||!n&&x(e[r])!==x(t[r]))&&a++;return a+o}function S(e){!1===i.suppressDeprecationWarnings&&"undefined"!=typeof console&&console.warn&&console.warn("Deprecation warning: "+e)}function T(e,t){var n=!0;return f(function(){if(null!=i.deprecationHandler&&i.deprecationHandler(null,e),n){for(var r,o=[],a=0;a<arguments.length;a++){if(r="","object"==typeof arguments[a]){for(var s in r+="\n["+a+"] ",arguments[0])r+=s+": "+arguments[0][s]+", ";r=r.slice(0,-2)}else r=arguments[a];o.push(r)}S(e+"\nArguments: "+Array.prototype.slice.call(o).join("")+"\n"+(new Error).stack),n=!1}return t.apply(this,arguments)},t)}var C,O={};function A(e,t){null!=i.deprecationHandler&&i.deprecationHandler(e,t),O[e]||(S(t),O[e]=!0)}function N(e){return e instanceof Function||"[object Function]"===Object.prototype.toString.call(e)}function I(e,t){var n,r=f({},e);for(n in t)d(t,n)&&(a(e[n])&&a(t[n])?(r[n]={},f(r[n],e[n]),f(r[n],t[n])):null!=t[n]?r[n]=t[n]:delete r[n]);for(n in e)d(e,n)&&!d(t,n)&&a(e[n])&&(r[n]=f({},r[n]));return r}function M(e){null!=e&&this.set(e)}i.suppressDeprecationWarnings=!1,i.deprecationHandler=null,C=Object.keys?Object.keys:function(e){var t,n=[];for(t in e)d(e,t)&&n.push(t);return n};var j={};function L(e,t){var n=e.toLowerCase();j[n]=j[n+"s"]=j[t]=e}function P(e){return"string"==typeof e?j[e]||j[e.toLowerCase()]:void 0}function D(e){var t,n,r={};for(n in e)d(e,n)&&(t=P(n))&&(r[t]=e[n]);return r}var R={};function F(e,t){R[e]=t}function B(e,t,n){var r=""+Math.abs(e),i=t-r.length,o=e>=0;return(o?n?"+":"":"-")+Math.pow(10,Math.max(0,i)).toString().substr(1)+r}var U=/(\[[^\[]*\])|(\\)?([Hh]mm(ss)?|Mo|MM?M?M?|Do|DDDo|DD?D?D?|ddd?d?|do?|w[o|w]?|W[o|W]?|Qo?|YYYYYY|YYYYY|YYYY|YY|gg(ggg?)?|GG(GGG?)?|e|E|a|A|hh?|HH?|kk?|mm?|ss?|S{1,9}|x|X|zz?|ZZ?|.)/g,q=/(\[[^\[]*\])|(\\)?(LTS|LT|LL?L?L?|l{1,4})/g,H={},z={};function W(e,t,n,r){var i=r;"string"==typeof r&&(i=function(){return this[r]()}),e&&(z[e]=i),t&&(z[t[0]]=function(){return B(i.apply(this,arguments),t[1],t[2])}),n&&(z[n]=function(){return this.localeData().ordinal(i.apply(this,arguments),e)})}function V(e,t){return e.isValid()?(t=$(t,e.localeData()),H[t]=H[t]||function(e){var t,n,r,i=e.match(U);for(t=0,n=i.length;t<n;t++)z[i[t]]?i[t]=z[i[t]]:i[t]=(r=i[t]).match(/\[[\s\S]/)?r.replace(/^\[|\]$/g,""):r.replace(/\\/g,"");return function(t){var r,o="";for(r=0;r<n;r++)o+=N(i[r])?i[r].call(t,e):i[r];return o}}(t),H[t](e)):e.localeData().invalidDate()}function $(e,t){var n=5;function r(e){return t.longDateFormat(e)||e}for(q.lastIndex=0;n>=0&&q.test(e);)e=e.replace(q,r),q.lastIndex=0,n-=1;return e}var Y=/\d/,K=/\d\d/,G=/\d{3}/,X=/\d{4}/,Q=/[+-]?\d{6}/,Z=/\d\d?/,J=/\d\d\d\d?/,ee=/\d\d\d\d\d\d?/,te=/\d{1,3}/,ne=/\d{1,4}/,re=/[+-]?\d{1,6}/,ie=/\d+/,oe=/[+-]?\d+/,ae=/Z|[+-]\d\d:?\d\d/gi,se=/Z|[+-]\d\d(?::?\d\d)?/gi,le=/[0-9]{0,256}['a-z\u00A0-\u05FF\u0700-\uD7FF\uF900-\uFDCF\uFDF0-\uFF07\uFF10-\uFFEF]{1,256}|[\u0600-\u06FF\/]{1,256}(\s*?[\u0600-\u06FF]{1,256}){1,2}/i,ce={};function ue(e,t,n){ce[e]=N(t)?t:function(e,r){return e&&n?n:t}}function de(e,t){return d(ce,e)?ce[e](t._strict,t._locale):new RegExp(fe(e.replace("\\","").replace(/\\(\[)|\\(\])|\[([^\]\[]*)\]|\\(.)/g,function(e,t,n,r,i){return t||n||r||i})))}function fe(e){return e.replace(/[-\/\\^$*+?.()|[\]{}]/g,"\\$&")}var pe={};function he(e,t){var n,r=t;for("string"==typeof e&&(e=[e]),l(t)&&(r=function(e,n){n[t]=x(e)}),n=0;n<e.length;n++)pe[e[n]]=r}function me(e,t){he(e,function(e,n,r,i){r._w=r._w||{},t(e,r._w,r,i)})}function ge(e,t,n){null!=t&&d(pe,e)&&pe[e](t,n._a,n,e)}var ve=0,ye=1,be=2,_e=3,we=4,Ee=5,xe=6,ke=7,Se=8;function Te(e){return Ce(e)?366:365}function Ce(e){return e%4==0&&e%100!=0||e%400==0}W("Y",0,0,function(){var e=this.year();return e<=9999?""+e:"+"+e}),W(0,["YY",2],0,function(){return this.year()%100}),W(0,["YYYY",4],0,"year"),W(0,["YYYYY",5],0,"year"),W(0,["YYYYYY",6,!0],0,"year"),L("year","y"),F("year",1),ue("Y",oe),ue("YY",Z,K),ue("YYYY",ne,X),ue("YYYYY",re,Q),ue("YYYYYY",re,Q),he(["YYYYY","YYYYYY"],ve),he("YYYY",function(e,t){t[ve]=2===e.length?i.parseTwoDigitYear(e):x(e)}),he("YY",function(e,t){t[ve]=i.parseTwoDigitYear(e)}),he("Y",function(e,t){t[ve]=parseInt(e,10)}),i.parseTwoDigitYear=function(e){return x(e)+(x(e)>68?1900:2e3)};var Oe,Ae=Ne("FullYear",!0);function Ne(e,t){return function(n){return null!=n?(Me(this,e,n),i.updateOffset(this,t),this):Ie(this,e)}}function Ie(e,t){return e.isValid()?e._d["get"+(e._isUTC?"UTC":"")+t]():NaN}function Me(e,t,n){e.isValid()&&!isNaN(n)&&("FullYear"===t&&Ce(e.year())&&1===e.month()&&29===e.date()?e._d["set"+(e._isUTC?"UTC":"")+t](n,e.month(),je(n,e.month())):e._d["set"+(e._isUTC?"UTC":"")+t](n))}function je(e,t){if(isNaN(e)||isNaN(t))return NaN;var n,r=(t%(n=12)+n)%n;return e+=(t-r)/12,1===r?Ce(e)?29:28:31-r%7%2}Oe=Array.prototype.indexOf?Array.prototype.indexOf:function(e){var t;for(t=0;t<this.length;++t)if(this[t]===e)return t;return-1},W("M",["MM",2],"Mo",function(){return this.month()+1}),W("MMM",0,0,function(e){return this.localeData().monthsShort(this,e)}),W("MMMM",0,0,function(e){return this.localeData().months(this,e)}),L("month","M"),F("month",8),ue("M",Z),ue("MM",Z,K),ue("MMM",function(e,t){return t.monthsShortRegex(e)}),ue("MMMM",function(e,t){return t.monthsRegex(e)}),he(["M","MM"],function(e,t){t[ye]=x(e)-1}),he(["MMM","MMMM"],function(e,t,n,r){var i=n._locale.monthsParse(e,r,n._strict);null!=i?t[ye]=i:h(n).invalidMonth=e});var Le=/D[oD]?(\[[^\[\]]*\]|\s)+MMMM?/,Pe="January_February_March_April_May_June_July_August_September_October_November_December".split("_"),De="Jan_Feb_Mar_Apr_May_Jun_Jul_Aug_Sep_Oct_Nov_Dec".split("_");function Re(e,t){var n;if(!e.isValid())return e;if("string"==typeof t)if(/^\d+$/.test(t))t=x(t);else if(!l(t=e.localeData().monthsParse(t)))return e;return n=Math.min(e.date(),je(e.year(),t)),e._d["set"+(e._isUTC?"UTC":"")+"Month"](t,n),e}function Fe(e){return null!=e?(Re(this,e),i.updateOffset(this,!0),this):Ie(this,"Month")}var Be=le,Ue=le;function qe(){function e(e,t){return t.length-e.length}var t,n,r=[],i=[],o=[];for(t=0;t<12;t++)n=p([2e3,t]),r.push(this.monthsShort(n,"")),i.push(this.months(n,"")),o.push(this.months(n,"")),o.push(this.monthsShort(n,""));for(r.sort(e),i.sort(e),o.sort(e),t=0;t<12;t++)r[t]=fe(r[t]),i[t]=fe(i[t]);for(t=0;t<24;t++)o[t]=fe(o[t]);this._monthsRegex=new RegExp("^("+o.join("|")+")","i"),this._monthsShortRegex=this._monthsRegex,this._monthsStrictRegex=new RegExp("^("+i.join("|")+")","i"),this._monthsShortStrictRegex=new RegExp("^("+r.join("|")+")","i")}function He(e){var t=new Date(Date.UTC.apply(null,arguments));return e<100&&e>=0&&isFinite(t.getUTCFullYear())&&t.setUTCFullYear(e),t}function ze(e,t,n){var r=7+t-n,i=(7+He(e,0,r).getUTCDay()-t)%7;return-i+r-1}function We(e,t,n,r,i){var o,a,s=(7+n-r)%7,l=ze(e,r,i),c=1+7*(t-1)+s+l;return c<=0?a=Te(o=e-1)+c:c>Te(e)?(o=e+1,a=c-Te(e)):(o=e,a=c),{year:o,dayOfYear:a}}function Ve(e,t,n){var r,i,o=ze(e.year(),t,n),a=Math.floor((e.dayOfYear()-o-1)/7)+1;return a<1?(i=e.year()-1,r=a+$e(i,t,n)):a>$e(e.year(),t,n)?(r=a-$e(e.year(),t,n),i=e.year()+1):(i=e.year(),r=a),{week:r,year:i}}function $e(e,t,n){var r=ze(e,t,n),i=ze(e+1,t,n);return(Te(e)-r+i)/7}W("w",["ww",2],"wo","week"),W("W",["WW",2],"Wo","isoWeek"),L("week","w"),L("isoWeek","W"),F("week",5),F("isoWeek",5),ue("w",Z),ue("ww",Z,K),ue("W",Z),ue("WW",Z,K),me(["w","ww","W","WW"],function(e,t,n,r){t[r.substr(0,1)]=x(e)}),W("d",0,"do","day"),W("dd",0,0,function(e){return this.localeData().weekdaysMin(this,e)}),W("ddd",0,0,function(e){return this.localeData().weekdaysShort(this,e)}),W("dddd",0,0,function(e){return this.localeData().weekdays(this,e)}),W("e",0,0,"weekday"),W("E",0,0,"isoWeekday"),L("day","d"),L("weekday","e"),L("isoWeekday","E"),F("day",11),F("weekday",11),F("isoWeekday",11),ue("d",Z),ue("e",Z),ue("E",Z),ue("dd",function(e,t){return t.weekdaysMinRegex(e)}),ue("ddd",function(e,t){return t.weekdaysShortRegex(e)}),ue("dddd",function(e,t){return t.weekdaysRegex(e)}),me(["dd","ddd","dddd"],function(e,t,n,r){var i=n._locale.weekdaysParse(e,r,n._strict);null!=i?t.d=i:h(n).invalidWeekday=e}),me(["d","e","E"],function(e,t,n,r){t[r]=x(e)});var Ye="Sunday_Monday_Tuesday_Wednesday_Thursday_Friday_Saturday".split("_"),Ke="Sun_Mon_Tue_Wed_Thu_Fri_Sat".split("_"),Ge="Su_Mo_Tu_We_Th_Fr_Sa".split("_"),Xe=le,Qe=le,Ze=le;function Je(){function e(e,t){return t.length-e.length}var t,n,r,i,o,a=[],s=[],l=[],c=[];for(t=0;t<7;t++)n=p([2e3,1]).day(t),r=this.weekdaysMin(n,""),i=this.weekdaysShort(n,""),o=this.weekdays(n,""),a.push(r),s.push(i),l.push(o),c.push(r),c.push(i),c.push(o);for(a.sort(e),s.sort(e),l.sort(e),c.sort(e),t=0;t<7;t++)s[t]=fe(s[t]),l[t]=fe(l[t]),c[t]=fe(c[t]);this._weekdaysRegex=new RegExp("^("+c.join("|")+")","i"),this._weekdaysShortRegex=this._weekdaysRegex,this._weekdaysMinRegex=this._weekdaysRegex,this._weekdaysStrictRegex=new RegExp("^("+l.join("|")+")","i"),this._weekdaysShortStrictRegex=new RegExp("^("+s.join("|")+")","i"),this._weekdaysMinStrictRegex=new RegExp("^("+a.join("|")+")","i")}function et(){return this.hours()%12||12}function tt(e,t){W(e,0,0,function(){return this.localeData().meridiem(this.hours(),this.minutes(),t)})}function nt(e,t){return t._meridiemParse}W("H",["HH",2],0,"hour"),W("h",["hh",2],0,et),W("k",["kk",2],0,function(){return this.hours()||24}),W("hmm",0,0,function(){return""+et.apply(this)+B(this.minutes(),2)}),W("hmmss",0,0,function(){return""+et.apply(this)+B(this.minutes(),2)+B(this.seconds(),2)}),W("Hmm",0,0,function(){return""+this.hours()+B(this.minutes(),2)}),W("Hmmss",0,0,function(){return""+this.hours()+B(this.minutes(),2)+B(this.seconds(),2)}),tt("a",!0),tt("A",!1),L("hour","h"),F("hour",13),ue("a",nt),ue("A",nt),ue("H",Z),ue("h",Z),ue("k",Z),ue("HH",Z,K),ue("hh",Z,K),ue("kk",Z,K),ue("hmm",J),ue("hmmss",ee),ue("Hmm",J),ue("Hmmss",ee),he(["H","HH"],_e),he(["k","kk"],function(e,t,n){var r=x(e);t[_e]=24===r?0:r}),he(["a","A"],function(e,t,n){n._isPm=n._locale.isPM(e),n._meridiem=e}),he(["h","hh"],function(e,t,n){t[_e]=x(e),h(n).bigHour=!0}),he("hmm",function(e,t,n){var r=e.length-2;t[_e]=x(e.substr(0,r)),t[we]=x(e.substr(r)),h(n).bigHour=!0}),he("hmmss",function(e,t,n){var r=e.length-4,i=e.length-2;t[_e]=x(e.substr(0,r)),t[we]=x(e.substr(r,2)),t[Ee]=x(e.substr(i)),h(n).bigHour=!0}),he("Hmm",function(e,t,n){var r=e.length-2;t[_e]=x(e.substr(0,r)),t[we]=x(e.substr(r))}),he("Hmmss",function(e,t,n){var r=e.length-4,i=e.length-2;t[_e]=x(e.substr(0,r)),t[we]=x(e.substr(r,2)),t[Ee]=x(e.substr(i))});var rt,it=Ne("Hours",!0),ot={calendar:{sameDay:"[Today at] LT",nextDay:"[Tomorrow at] LT",nextWeek:"dddd [at] LT",lastDay:"[Yesterday at] LT",lastWeek:"[Last] dddd [at] LT",sameElse:"L"},longDateFormat:{LTS:"h:mm:ss A",LT:"h:mm A",L:"MM/DD/YYYY",LL:"MMMM D, YYYY",LLL:"MMMM D, YYYY h:mm A",LLLL:"dddd, MMMM D, YYYY h:mm A"},invalidDate:"Invalid date",ordinal:"%d",dayOfMonthOrdinalParse:/\d{1,2}/,relativeTime:{future:"in %s",past:"%s ago",s:"a few seconds",ss:"%d seconds",m:"a minute",mm:"%d minutes",h:"an hour",hh:"%d hours",d:"a day",dd:"%d days",M:"a month",MM:"%d months",y:"a year",yy:"%d years"},months:Pe,monthsShort:De,week:{dow:0,doy:6},weekdays:Ye,weekdaysMin:Ge,weekdaysShort:Ke,meridiemParse:/[ap]\.?m?\.?/i},at={},st={};function lt(e){return e?e.toLowerCase().replace("_","-"):e}function ct(t){var r=null;if(!at[t]&&void 0!==e&&e&&e.exports)try{r=rt._abbr,n(2580)("./"+t),ut(r)}catch(e){}return at[t]}function ut(e,t){var n;return e&&(n=s(t)?ft(e):dt(e,t))&&(rt=n),rt._abbr}function dt(e,t){if(null!==t){var n=ot;if(t.abbr=e,null!=at[e])A("defineLocaleOverride","use moment.updateLocale(localeName, config) to change an existing locale. moment.defineLocale(localeName, config) should only be used for creating a new locale See http://momentjs.com/guides/#/warnings/define-locale/ for more info."),n=at[e]._config;else if(null!=t.parentLocale){if(null==at[t.parentLocale])return st[t.parentLocale]||(st[t.parentLocale]=[]),st[t.parentLocale].push({name:e,config:t}),null;n=at[t.parentLocale]._config}return at[e]=new M(I(n,t)),st[e]&&st[e].forEach(function(e){dt(e.name,e.config)}),ut(e),at[e]}return delete at[e],null}function ft(e){var t;if(e&&e._locale&&e._locale._abbr&&(e=e._locale._abbr),!e)return rt;if(!o(e)){if(t=ct(e))return t;e=[e]}return function(e){for(var t,n,r,i,o=0;o<e.length;){for(i=lt(e[o]).split("-"),t=i.length,n=(n=lt(e[o+1]))?n.split("-"):null;t>0;){if(r=ct(i.slice(0,t).join("-")))return r;if(n&&n.length>=t&&k(i,n,!0)>=t-1)break;t--}o++}return null}(e)}function pt(e){var t,n=e._a;return n&&-2===h(e).overflow&&(t=n[ye]<0||n[ye]>11?ye:n[be]<1||n[be]>je(n[ve],n[ye])?be:n[_e]<0||n[_e]>24||24===n[_e]&&(0!==n[we]||0!==n[Ee]||0!==n[xe])?_e:n[we]<0||n[we]>59?we:n[Ee]<0||n[Ee]>59?Ee:n[xe]<0||n[xe]>999?xe:-1,h(e)._overflowDayOfYear&&(t<ve||t>be)&&(t=be),h(e)._overflowWeeks&&-1===t&&(t=ke),h(e)._overflowWeekday&&-1===t&&(t=Se),h(e).overflow=t),e}function ht(e,t,n){return null!=e?e:null!=t?t:n}function mt(e){var t,n,r,o,a,s=[];if(!e._d){for(r=function(e){var t=new Date(i.now());return e._useUTC?[t.getUTCFullYear(),t.getUTCMonth(),t.getUTCDate()]:[t.getFullYear(),t.getMonth(),t.getDate()]}(e),e._w&&null==e._a[be]&&null==e._a[ye]&&function(e){var t,n,r,i,o,a,s,l;if(null!=(t=e._w).GG||null!=t.W||null!=t.E)o=1,a=4,n=ht(t.GG,e._a[ve],Ve(Nt(),1,4).year),r=ht(t.W,1),((i=ht(t.E,1))<1||i>7)&&(l=!0);else{o=e._locale._week.dow,a=e._locale._week.doy;var c=Ve(Nt(),o,a);n=ht(t.gg,e._a[ve],c.year),r=ht(t.w,c.week),null!=t.d?((i=t.d)<0||i>6)&&(l=!0):null!=t.e?(i=t.e+o,(t.e<0||t.e>6)&&(l=!0)):i=o}r<1||r>$e(n,o,a)?h(e)._overflowWeeks=!0:null!=l?h(e)._overflowWeekday=!0:(s=We(n,r,i,o,a),e._a[ve]=s.year,e._dayOfYear=s.dayOfYear)}(e),null!=e._dayOfYear&&(a=ht(e._a[ve],r[ve]),(e._dayOfYear>Te(a)||0===e._dayOfYear)&&(h(e)._overflowDayOfYear=!0),n=He(a,0,e._dayOfYear),e._a[ye]=n.getUTCMonth(),e._a[be]=n.getUTCDate()),t=0;t<3&&null==e._a[t];++t)e._a[t]=s[t]=r[t];for(;t<7;t++)e._a[t]=s[t]=null==e._a[t]?2===t?1:0:e._a[t];24===e._a[_e]&&0===e._a[we]&&0===e._a[Ee]&&0===e._a[xe]&&(e._nextDay=!0,e._a[_e]=0),e._d=(e._useUTC?He:function(e,t,n,r,i,o,a){var s=new Date(e,t,n,r,i,o,a);return e<100&&e>=0&&isFinite(s.getFullYear())&&s.setFullYear(e),s}).apply(null,s),o=e._useUTC?e._d.getUTCDay():e._d.getDay(),null!=e._tzm&&e._d.setUTCMinutes(e._d.getUTCMinutes()-e._tzm),e._nextDay&&(e._a[_e]=24),e._w&&void 0!==e._w.d&&e._w.d!==o&&(h(e).weekdayMismatch=!0)}}var gt=/^\s*((?:[+-]\d{6}|\d{4})-(?:\d\d-\d\d|W\d\d-\d|W\d\d|\d\d\d|\d\d))(?:(T| )(\d\d(?::\d\d(?::\d\d(?:[.,]\d+)?)?)?)([\+\-]\d\d(?::?\d\d)?|\s*Z)?)?$/,vt=/^\s*((?:[+-]\d{6}|\d{4})(?:\d\d\d\d|W\d\d\d|W\d\d|\d\d\d|\d\d))(?:(T| )(\d\d(?:\d\d(?:\d\d(?:[.,]\d+)?)?)?)([\+\-]\d\d(?::?\d\d)?|\s*Z)?)?$/,yt=/Z|[+-]\d\d(?::?\d\d)?/,bt=[["YYYYYY-MM-DD",/[+-]\d{6}-\d\d-\d\d/],["YYYY-MM-DD",/\d{4}-\d\d-\d\d/],["GGGG-[W]WW-E",/\d{4}-W\d\d-\d/],["GGGG-[W]WW",/\d{4}-W\d\d/,!1],["YYYY-DDD",/\d{4}-\d{3}/],["YYYY-MM",/\d{4}-\d\d/,!1],["YYYYYYMMDD",/[+-]\d{10}/],["YYYYMMDD",/\d{8}/],["GGGG[W]WWE",/\d{4}W\d{3}/],["GGGG[W]WW",/\d{4}W\d{2}/,!1],["YYYYDDD",/\d{7}/]],_t=[["HH:mm:ss.SSSS",/\d\d:\d\d:\d\d\.\d+/],["HH:mm:ss,SSSS",/\d\d:\d\d:\d\d,\d+/],["HH:mm:ss",/\d\d:\d\d:\d\d/],["HH:mm",/\d\d:\d\d/],["HHmmss.SSSS",/\d\d\d\d\d\d\.\d+/],["HHmmss,SSSS",/\d\d\d\d\d\d,\d+/],["HHmmss",/\d\d\d\d\d\d/],["HHmm",/\d\d\d\d/],["HH",/\d\d/]],wt=/^\/?Date\((\-?\d+)/i;function Et(e){var t,n,r,i,o,a,s=e._i,l=gt.exec(s)||vt.exec(s);if(l){for(h(e).iso=!0,t=0,n=bt.length;t<n;t++)if(bt[t][1].exec(l[1])){i=bt[t][0],r=!1!==bt[t][2];break}if(null==i)return void(e._isValid=!1);if(l[3]){for(t=0,n=_t.length;t<n;t++)if(_t[t][1].exec(l[3])){o=(l[2]||" ")+_t[t][0];break}if(null==o)return void(e._isValid=!1)}if(!r&&null!=o)return void(e._isValid=!1);if(l[4]){if(!yt.exec(l[4]))return void(e._isValid=!1);a="Z"}e._f=i+(o||"")+(a||""),Ct(e)}else e._isValid=!1}var xt=/^(?:(Mon|Tue|Wed|Thu|Fri|Sat|Sun),?\s)?(\d{1,2})\s(Jan|Feb|Mar|Apr|May|Jun|Jul|Aug|Sep|Oct|Nov|Dec)\s(\d{2,4})\s(\d\d):(\d\d)(?::(\d\d))?\s(?:(UT|GMT|[ECMP][SD]T)|([Zz])|([+-]\d{4}))$/;function kt(e){var t=parseInt(e,10);return t<=49?2e3+t:t<=999?1900+t:t}var St={UT:0,GMT:0,EDT:-240,EST:-300,CDT:-300,CST:-360,MDT:-360,MST:-420,PDT:-420,PST:-480};function Tt(e){var t,n,r,i,o,a,s,l=xt.exec(e._i.replace(/\([^)]*\)|[\n\t]/g," ").replace(/(\s\s+)/g," ").trim());if(l){var c=(t=l[4],n=l[3],r=l[2],i=l[5],o=l[6],a=l[7],s=[kt(t),De.indexOf(n),parseInt(r,10),parseInt(i,10),parseInt(o,10)],a&&s.push(parseInt(a,10)),s);if(!function(e,t,n){if(e){var r=Ke.indexOf(e),i=new Date(t[0],t[1],t[2]).getDay();if(r!==i)return h(n).weekdayMismatch=!0,n._isValid=!1,!1}return!0}(l[1],c,e))return;e._a=c,e._tzm=function(e,t,n){if(e)return St[e];if(t)return 0;var r=parseInt(n,10),i=r%100,o=(r-i)/100;return 60*o+i}(l[8],l[9],l[10]),e._d=He.apply(null,e._a),e._d.setUTCMinutes(e._d.getUTCMinutes()-e._tzm),h(e).rfc2822=!0}else e._isValid=!1}function Ct(e){if(e._f!==i.ISO_8601)if(e._f!==i.RFC_2822){e._a=[],h(e).empty=!0;var t,n,r,o,a,s=""+e._i,l=s.length,c=0;for(r=$(e._f,e._locale).match(U)||[],t=0;t<r.length;t++)o=r[t],(n=(s.match(de(o,e))||[])[0])&&((a=s.substr(0,s.indexOf(n))).length>0&&h(e).unusedInput.push(a),s=s.slice(s.indexOf(n)+n.length),c+=n.length),z[o]?(n?h(e).empty=!1:h(e).unusedTokens.push(o),ge(o,n,e)):e._strict&&!n&&h(e).unusedTokens.push(o);h(e).charsLeftOver=l-c,s.length>0&&h(e).unusedInput.push(s),e._a[_e]<=12&&!0===h(e).bigHour&&e._a[_e]>0&&(h(e).bigHour=void 0),h(e).parsedDateParts=e._a.slice(0),h(e).meridiem=e._meridiem,e._a[_e]=(u=e._locale,d=e._a[_e],null==(f=e._meridiem)?d:null!=u.meridiemHour?u.meridiemHour(d,f):null!=u.isPM?((p=u.isPM(f))&&d<12&&(d+=12),p||12!==d||(d=0),d):d),mt(e),pt(e)}else Tt(e);else Et(e);var u,d,f,p}function Ot(e){var t=e._i,n=e._f;return e._locale=e._locale||ft(e._l),null===t||void 0===n&&""===t?g({nullInput:!0}):("string"==typeof t&&(e._i=t=e._locale.preparse(t)),w(t)?new _(pt(t)):(c(t)?e._d=t:o(n)?function(e){var t,n,r,i,o;if(0===e._f.length)return h(e).invalidFormat=!0,void(e._d=new Date(NaN));for(i=0;i<e._f.length;i++)o=0,t=y({},e),null!=e._useUTC&&(t._useUTC=e._useUTC),t._f=e._f[i],Ct(t),m(t)&&(o+=h(t).charsLeftOver,o+=10*h(t).unusedTokens.length,h(t).score=o,(null==r||o<r)&&(r=o,n=t));f(e,n||t)}(e):n?Ct(e):function(e){var t=e._i;s(t)?e._d=new Date(i.now()):c(t)?e._d=new Date(t.valueOf()):"string"==typeof t?function(e){var t=wt.exec(e._i);null===t?(Et(e),!1===e._isValid&&(delete e._isValid,Tt(e),!1===e._isValid&&(delete e._isValid,i.createFromInputFallback(e)))):e._d=new Date(+t[1])}(e):o(t)?(e._a=u(t.slice(0),function(e){return parseInt(e,10)}),mt(e)):a(t)?function(e){if(!e._d){var t=D(e._i);e._a=u([t.year,t.month,t.day||t.date,t.hour,t.minute,t.second,t.millisecond],function(e){return e&&parseInt(e,10)}),mt(e)}}(e):l(t)?e._d=new Date(t):i.createFromInputFallback(e)}(e),m(e)||(e._d=null),e))}function At(e,t,n,r,i){var s,l={};return!0!==n&&!1!==n||(r=n,n=void 0),(a(e)&&function(e){if(Object.getOwnPropertyNames)return 0===Object.getOwnPropertyNames(e).length;var t;for(t in e)if(e.hasOwnProperty(t))return!1;return!0}(e)||o(e)&&0===e.length)&&(e=void 0),l._isAMomentObject=!0,l._useUTC=l._isUTC=i,l._l=n,l._i=e,l._f=t,l._strict=r,(s=new _(pt(Ot(l))))._nextDay&&(s.add(1,"d"),s._nextDay=void 0),s}function Nt(e,t,n,r){return At(e,t,n,r,!1)}i.createFromInputFallback=T("value provided is not in a recognized RFC2822 or ISO format. moment construction falls back to js Date(), which is not reliable across all browsers and versions. Non RFC2822/ISO date formats are discouraged and will be removed in an upcoming major release. Please refer to http://momentjs.com/guides/#/warnings/js-date/ for more info.",function(e){e._d=new Date(e._i+(e._useUTC?" UTC":""))}),i.ISO_8601=function(){},i.RFC_2822=function(){};var It=T("moment().min is deprecated, use moment.max instead. http://momentjs.com/guides/#/warnings/min-max/",function(){var e=Nt.apply(null,arguments);return this.isValid()&&e.isValid()?e<this?this:e:g()}),Mt=T("moment().max is deprecated, use moment.min instead. http://momentjs.com/guides/#/warnings/min-max/",function(){var e=Nt.apply(null,arguments);return this.isValid()&&e.isValid()?e>this?this:e:g()});function jt(e,t){var n,r;if(1===t.length&&o(t[0])&&(t=t[0]),!t.length)return Nt();for(n=t[0],r=1;r<t.length;++r)t[r].isValid()&&!t[r][e](n)||(n=t[r]);return n}var Lt=["year","quarter","month","week","day","hour","minute","second","millisecond"];function Pt(e){var t=D(e),n=t.year||0,r=t.quarter||0,i=t.month||0,o=t.week||0,a=t.day||0,s=t.hour||0,l=t.minute||0,c=t.second||0,u=t.millisecond||0;this._isValid=function(e){for(var t in e)if(-1===Oe.call(Lt,t)||null!=e[t]&&isNaN(e[t]))return!1;for(var n=!1,r=0;r<Lt.length;++r)if(e[Lt[r]]){if(n)return!1;parseFloat(e[Lt[r]])!==x(e[Lt[r]])&&(n=!0)}return!0}(t),this._milliseconds=+u+1e3*c+6e4*l+1e3*s*60*60,this._days=+a+7*o,this._months=+i+3*r+12*n,this._data={},this._locale=ft(),this._bubble()}function Dt(e){return e instanceof Pt}function Rt(e){return e<0?-1*Math.round(-1*e):Math.round(e)}function Ft(e,t){W(e,0,0,function(){var e=this.utcOffset(),n="+";return e<0&&(e=-e,n="-"),n+B(~~(e/60),2)+t+B(~~e%60,2)})}Ft("Z",":"),Ft("ZZ",""),ue("Z",se),ue("ZZ",se),he(["Z","ZZ"],function(e,t,n){n._useUTC=!0,n._tzm=Ut(se,e)});var Bt=/([\+\-]|\d\d)/gi;function Ut(e,t){var n=(t||"").match(e);if(null===n)return null;var r=n[n.length-1]||[],i=(r+"").match(Bt)||["-",0,0],o=60*i[1]+x(i[2]);return 0===o?0:"+"===i[0]?o:-o}function qt(e,t){var n,r;return t._isUTC?(n=t.clone(),r=(w(e)||c(e)?e.valueOf():Nt(e).valueOf())-n.valueOf(),n._d.setTime(n._d.valueOf()+r),i.updateOffset(n,!1),n):Nt(e).local()}function Ht(e){return 15*-Math.round(e._d.getTimezoneOffset()/15)}function zt(){return!!this.isValid()&&this._isUTC&&0===this._offset}i.updateOffset=function(){};var Wt=/^(\-|\+)?(?:(\d*)[. ])?(\d+)\:(\d+)(?:\:(\d+)(\.\d*)?)?$/,Vt=/^(-|\+)?P(?:([-+]?[0-9,.]*)Y)?(?:([-+]?[0-9,.]*)M)?(?:([-+]?[0-9,.]*)W)?(?:([-+]?[0-9,.]*)D)?(?:T(?:([-+]?[0-9,.]*)H)?(?:([-+]?[0-9,.]*)M)?(?:([-+]?[0-9,.]*)S)?)?$/;function $t(e,t){var n,r,i,o,a,s,c=e,u=null;return Dt(e)?c={ms:e._milliseconds,d:e._days,M:e._months}:l(e)?(c={},t?c[t]=e:c.milliseconds=e):(u=Wt.exec(e))?(n="-"===u[1]?-1:1,c={y:0,d:x(u[be])*n,h:x(u[_e])*n,m:x(u[we])*n,s:x(u[Ee])*n,ms:x(Rt(1e3*u[xe]))*n}):(u=Vt.exec(e))?(n="-"===u[1]?-1:(u[1],1),c={y:Yt(u[2],n),M:Yt(u[3],n),w:Yt(u[4],n),d:Yt(u[5],n),h:Yt(u[6],n),m:Yt(u[7],n),s:Yt(u[8],n)}):null==c?c={}:"object"==typeof c&&("from"in c||"to"in c)&&(o=Nt(c.from),a=Nt(c.to),i=o.isValid()&&a.isValid()?(a=qt(a,o),o.isBefore(a)?s=Kt(o,a):((s=Kt(a,o)).milliseconds=-s.milliseconds,s.months=-s.months),s):{milliseconds:0,months:0},(c={}).ms=i.milliseconds,c.M=i.months),r=new Pt(c),Dt(e)&&d(e,"_locale")&&(r._locale=e._locale),r}function Yt(e,t){var n=e&&parseFloat(e.replace(",","."));return(isNaN(n)?0:n)*t}function Kt(e,t){var n={milliseconds:0,months:0};return n.months=t.month()-e.month()+12*(t.year()-e.year()),e.clone().add(n.months,"M").isAfter(t)&&--n.months,n.milliseconds=+t-+e.clone().add(n.months,"M"),n}function Gt(e,t){return function(n,r){var i;return null===r||isNaN(+r)||(A(t,"moment()."+t+"(period, number) is deprecated. Please use moment()."+t+"(number, period). See http://momentjs.com/guides/#/warnings/add-inverted-param/ for more info."),i=n,n=r,r=i),Xt(this,$t(n="string"==typeof n?+n:n,r),e),this}}function Xt(e,t,n,r){var o=t._milliseconds,a=Rt(t._days),s=Rt(t._months);e.isValid()&&(r=null==r||r,s&&Re(e,Ie(e,"Month")+s*n),a&&Me(e,"Date",Ie(e,"Date")+a*n),o&&e._d.setTime(e._d.valueOf()+o*n),r&&i.updateOffset(e,a||s))}$t.fn=Pt.prototype,$t.invalid=function(){return $t(NaN)};var Qt=Gt(1,"add"),Zt=Gt(-1,"subtract");function Jt(e,t){var n,r,i=12*(t.year()-e.year())+(t.month()-e.month()),o=e.clone().add(i,"months");return t-o<0?(n=e.clone().add(i-1,"months"),r=(t-o)/(o-n)):(n=e.clone().add(i+1,"months"),r=(t-o)/(n-o)),-(i+r)||0}function en(e){var t;return void 0===e?this._locale._abbr:(null!=(t=ft(e))&&(this._locale=t),this)}i.defaultFormat="YYYY-MM-DDTHH:mm:ssZ",i.defaultFormatUtc="YYYY-MM-DDTHH:mm:ss[Z]";var tn=T("moment().lang() is deprecated. Instead, use moment().localeData() to get the language configuration. Use moment().locale() to change languages.",function(e){return void 0===e?this.localeData():this.locale(e)});function nn(){return this._locale}function rn(e,t){W(0,[e,e.length],0,t)}function on(e,t,n,r,i){var o;return null==e?Ve(this,r,i).year:(o=$e(e,r,i),t>o&&(t=o),function(e,t,n,r,i){var o=We(e,t,n,r,i),a=He(o.year,0,o.dayOfYear);return this.year(a.getUTCFullYear()),this.month(a.getUTCMonth()),this.date(a.getUTCDate()),this}.call(this,e,t,n,r,i))}W(0,["gg",2],0,function(){return this.weekYear()%100}),W(0,["GG",2],0,function(){return this.isoWeekYear()%100}),rn("gggg","weekYear"),rn("ggggg","weekYear"),rn("GGGG","isoWeekYear"),rn("GGGGG","isoWeekYear"),L("weekYear","gg"),L("isoWeekYear","GG"),F("weekYear",1),F("isoWeekYear",1),ue("G",oe),ue("g",oe),ue("GG",Z,K),ue("gg",Z,K),ue("GGGG",ne,X),ue("gggg",ne,X),ue("GGGGG",re,Q),ue("ggggg",re,Q),me(["gggg","ggggg","GGGG","GGGGG"],function(e,t,n,r){t[r.substr(0,2)]=x(e)}),me(["gg","GG"],function(e,t,n,r){t[r]=i.parseTwoDigitYear(e)}),W("Q",0,"Qo","quarter"),L("quarter","Q"),F("quarter",7),ue("Q",Y),he("Q",function(e,t){t[ye]=3*(x(e)-1)}),W("D",["DD",2],"Do","date"),L("date","D"),F("date",9),ue("D",Z),ue("DD",Z,K),ue("Do",function(e,t){return e?t._dayOfMonthOrdinalParse||t._ordinalParse:t._dayOfMonthOrdinalParseLenient}),he(["D","DD"],be),he("Do",function(e,t){t[be]=x(e.match(Z)[0])});var an=Ne("Date",!0);W("DDD",["DDDD",3],"DDDo","dayOfYear"),L("dayOfYear","DDD"),F("dayOfYear",4),ue("DDD",te),ue("DDDD",G),he(["DDD","DDDD"],function(e,t,n){n._dayOfYear=x(e)}),W("m",["mm",2],0,"minute"),L("minute","m"),F("minute",14),ue("m",Z),ue("mm",Z,K),he(["m","mm"],we);var sn=Ne("Minutes",!1);W("s",["ss",2],0,"second"),L("second","s"),F("second",15),ue("s",Z),ue("ss",Z,K),he(["s","ss"],Ee);var ln,cn=Ne("Seconds",!1);for(W("S",0,0,function(){return~~(this.millisecond()/100)}),W(0,["SS",2],0,function(){return~~(this.millisecond()/10)}),W(0,["SSS",3],0,"millisecond"),W(0,["SSSS",4],0,function(){return 10*this.millisecond()}),W(0,["SSSSS",5],0,function(){return 100*this.millisecond()}),W(0,["SSSSSS",6],0,function(){return 1e3*this.millisecond()}),W(0,["SSSSSSS",7],0,function(){return 1e4*this.millisecond()}),W(0,["SSSSSSSS",8],0,function(){return 1e5*this.millisecond()}),W(0,["SSSSSSSSS",9],0,function(){return 1e6*this.millisecond()}),L("millisecond","ms"),F("millisecond",16),ue("S",te,Y),ue("SS",te,K),ue("SSS",te,G),ln="SSSS";ln.length<=9;ln+="S")ue(ln,ie);function un(e,t){t[xe]=x(1e3*("0."+e))}for(ln="S";ln.length<=9;ln+="S")he(ln,un);var dn=Ne("Milliseconds",!1);W("z",0,0,"zoneAbbr"),W("zz",0,0,"zoneName");var fn=_.prototype;function pn(e){return e}fn.add=Qt,fn.calendar=function(e,t){var n=e||Nt(),r=qt(n,this).startOf("day"),o=i.calendarFormat(this,r)||"sameElse",a=t&&(N(t[o])?t[o].call(this,n):t[o]);return this.format(a||this.localeData().calendar(o,this,Nt(n)))},fn.clone=function(){return new _(this)},fn.diff=function(e,t,n){var r,i,o;if(!this.isValid())return NaN;if(!(r=qt(e,this)).isValid())return NaN;switch(i=6e4*(r.utcOffset()-this.utcOffset()),t=P(t)){case"year":o=Jt(this,r)/12;break;case"month":o=Jt(this,r);break;case"quarter":o=Jt(this,r)/3;break;case"second":o=(this-r)/1e3;break;case"minute":o=(this-r)/6e4;break;case"hour":o=(this-r)/36e5;break;case"day":o=(this-r-i)/864e5;break;case"week":o=(this-r-i)/6048e5;break;default:o=this-r}return n?o:E(o)},fn.endOf=function(e){return void 0===(e=P(e))||"millisecond"===e?this:("date"===e&&(e="day"),this.startOf(e).add(1,"isoWeek"===e?"week":e).subtract(1,"ms"))},fn.format=function(e){e||(e=this.isUtc()?i.defaultFormatUtc:i.defaultFormat);var t=V(this,e);return this.localeData().postformat(t)},fn.from=function(e,t){return this.isValid()&&(w(e)&&e.isValid()||Nt(e).isValid())?$t({to:this,from:e}).locale(this.locale()).humanize(!t):this.localeData().invalidDate()},fn.fromNow=function(e){return this.from(Nt(),e)},fn.to=function(e,t){return this.isValid()&&(w(e)&&e.isValid()||Nt(e).isValid())?$t({from:this,to:e}).locale(this.locale()).humanize(!t):this.localeData().invalidDate()},fn.toNow=function(e){return this.to(Nt(),e)},fn.get=function(e){return N(this[e=P(e)])?this[e]():this},fn.invalidAt=function(){return h(this).overflow},fn.isAfter=function(e,t){var n=w(e)?e:Nt(e);return!(!this.isValid()||!n.isValid())&&("millisecond"===(t=P(s(t)?"millisecond":t))?this.valueOf()>n.valueOf():n.valueOf()<this.clone().startOf(t).valueOf())},fn.isBefore=function(e,t){var n=w(e)?e:Nt(e);return!(!this.isValid()||!n.isValid())&&("millisecond"===(t=P(s(t)?"millisecond":t))?this.valueOf()<n.valueOf():this.clone().endOf(t).valueOf()<n.valueOf())},fn.isBetween=function(e,t,n,r){return("("===(r=r||"()")[0]?this.isAfter(e,n):!this.isBefore(e,n))&&(")"===r[1]?this.isBefore(t,n):!this.isAfter(t,n))},fn.isSame=function(e,t){var n,r=w(e)?e:Nt(e);return!(!this.isValid()||!r.isValid())&&("millisecond"===(t=P(t||"millisecond"))?this.valueOf()===r.valueOf():(n=r.valueOf(),this.clone().startOf(t).valueOf()<=n&&n<=this.clone().endOf(t).valueOf()))},fn.isSameOrAfter=function(e,t){return this.isSame(e,t)||this.isAfter(e,t)},fn.isSameOrBefore=function(e,t){return this.isSame(e,t)||this.isBefore(e,t)},fn.isValid=function(){return m(this)},fn.lang=tn,fn.locale=en,fn.localeData=nn,fn.max=Mt,fn.min=It,fn.parsingFlags=function(){return f({},h(this))},fn.set=function(e,t){if("object"==typeof e)for(var n=function(e){var t=[];for(var n in e)t.push({unit:n,priority:R[n]});return t.sort(function(e,t){return e.priority-t.priority}),t}(e=D(e)),r=0;r<n.length;r++)this[n[r].unit](e[n[r].unit]);else if(N(this[e=P(e)]))return this[e](t);return this},fn.startOf=function(e){switch(e=P(e)){case"year":this.month(0);case"quarter":case"month":this.date(1);case"week":case"isoWeek":case"day":case"date":this.hours(0);case"hour":this.minutes(0);case"minute":this.seconds(0);case"second":this.milliseconds(0)}return"week"===e&&this.weekday(0),"isoWeek"===e&&this.isoWeekday(1),"quarter"===e&&this.month(3*Math.floor(this.month()/3)),this},fn.subtract=Zt,fn.toArray=function(){var e=this;return[e.year(),e.month(),e.date(),e.hour(),e.minute(),e.second(),e.millisecond()]},fn.toObject=function(){var e=this;return{years:e.year(),months:e.month(),date:e.date(),hours:e.hours(),minutes:e.minutes(),seconds:e.seconds(),milliseconds:e.milliseconds()}},fn.toDate=function(){return new Date(this.valueOf())},fn.toISOString=function(e){if(!this.isValid())return null;var t=!0!==e,n=t?this.clone().utc():this;return n.year()<0||n.year()>9999?V(n,t?"YYYYYY-MM-DD[T]HH:mm:ss.SSS[Z]":"YYYYYY-MM-DD[T]HH:mm:ss.SSSZ"):N(Date.prototype.toISOString)?t?this.toDate().toISOString():new Date(this._d.valueOf()).toISOString().replace("Z",V(n,"Z")):V(n,t?"YYYY-MM-DD[T]HH:mm:ss.SSS[Z]":"YYYY-MM-DD[T]HH:mm:ss.SSSZ")},fn.inspect=function(){if(!this.isValid())return"moment.invalid(/* "+this._i+" */)";var e="moment",t="";this.isLocal()||(e=0===this.utcOffset()?"moment.utc":"moment.parseZone",t="Z");var n="["+e+'("]',r=0<=this.year()&&this.year()<=9999?"YYYY":"YYYYYY",i=t+'[")]';return this.format(n+r+"-MM-DD[T]HH:mm:ss.SSS"+i)},fn.toJSON=function(){return this.isValid()?this.toISOString():null},fn.toString=function(){return this.clone().locale("en").format("ddd MMM DD YYYY HH:mm:ss [GMT]ZZ")},fn.unix=function(){return Math.floor(this.valueOf()/1e3)},fn.valueOf=function(){return this._d.valueOf()-6e4*(this._offset||0)},fn.creationData=function(){return{input:this._i,format:this._f,locale:this._locale,isUTC:this._isUTC,strict:this._strict}},fn.year=Ae,fn.isLeapYear=function(){return Ce(this.year())},fn.weekYear=function(e){return on.call(this,e,this.week(),this.weekday(),this.localeData()._week.dow,this.localeData()._week.doy)},fn.isoWeekYear=function(e){return on.call(this,e,this.isoWeek(),this.isoWeekday(),1,4)},fn.quarter=fn.quarters=function(e){return null==e?Math.ceil((this.month()+1)/3):this.month(3*(e-1)+this.month()%3)},fn.month=Fe,fn.daysInMonth=function(){return je(this.year(),this.month())},fn.week=fn.weeks=function(e){var t=this.localeData().week(this);return null==e?t:this.add(7*(e-t),"d")},fn.isoWeek=fn.isoWeeks=function(e){var t=Ve(this,1,4).week;return null==e?t:this.add(7*(e-t),"d")},fn.weeksInYear=function(){var e=this.localeData()._week;return $e(this.year(),e.dow,e.doy)},fn.isoWeeksInYear=function(){return $e(this.year(),1,4)},fn.date=an,fn.day=fn.days=function(e){if(!this.isValid())return null!=e?this:NaN;var t=this._isUTC?this._d.getUTCDay():this._d.getDay();return null!=e?(e=function(e,t){return"string"!=typeof e?e:isNaN(e)?"number"==typeof(e=t.weekdaysParse(e))?e:null:parseInt(e,10)}(e,this.localeData()),this.add(e-t,"d")):t},fn.weekday=function(e){if(!this.isValid())return null!=e?this:NaN;var t=(this.day()+7-this.localeData()._week.dow)%7;return null==e?t:this.add(e-t,"d")},fn.isoWeekday=function(e){if(!this.isValid())return null!=e?this:NaN;if(null!=e){var t=function(e,t){return"string"==typeof e?t.weekdaysParse(e)%7||7:isNaN(e)?null:e}(e,this.localeData());return this.day(this.day()%7?t:t-7)}return this.day()||7},fn.dayOfYear=function(e){var t=Math.round((this.clone().startOf("day")-this.clone().startOf("year"))/864e5)+1;return null==e?t:this.add(e-t,"d")},fn.hour=fn.hours=it,fn.minute=fn.minutes=sn,fn.second=fn.seconds=cn,fn.millisecond=fn.milliseconds=dn,fn.utcOffset=function(e,t,n){var r,o=this._offset||0;if(!this.isValid())return null!=e?this:NaN;if(null!=e){if("string"==typeof e){if(null===(e=Ut(se,e)))return this}else Math.abs(e)<16&&!n&&(e*=60);return!this._isUTC&&t&&(r=Ht(this)),this._offset=e,this._isUTC=!0,null!=r&&this.add(r,"m"),o!==e&&(!t||this._changeInProgress?Xt(this,$t(e-o,"m"),1,!1):this._changeInProgress||(this._changeInProgress=!0,i.updateOffset(this,!0),this._changeInProgress=null)),this}return this._isUTC?o:Ht(this)},fn.utc=function(e){return this.utcOffset(0,e)},fn.local=function(e){return this._isUTC&&(this.utcOffset(0,e),this._isUTC=!1,e&&this.subtract(Ht(this),"m")),this},fn.parseZone=function(){if(null!=this._tzm)this.utcOffset(this._tzm,!1,!0);else if("string"==typeof this._i){var e=Ut(ae,this._i);null!=e?this.utcOffset(e):this.utcOffset(0,!0)}return this},fn.hasAlignedHourOffset=function(e){return!!this.isValid()&&(e=e?Nt(e).utcOffset():0,(this.utcOffset()-e)%60==0)},fn.isDST=function(){return this.utcOffset()>this.clone().month(0).utcOffset()||this.utcOffset()>this.clone().month(5).utcOffset()},fn.isLocal=function(){return!!this.isValid()&&!this._isUTC},fn.isUtcOffset=function(){return!!this.isValid()&&this._isUTC},fn.isUtc=zt,fn.isUTC=zt,fn.zoneAbbr=function(){return this._isUTC?"UTC":""},fn.zoneName=function(){return this._isUTC?"Coordinated Universal Time":""},fn.dates=T("dates accessor is deprecated. Use date instead.",an),fn.months=T("months accessor is deprecated. Use month instead",Fe),fn.years=T("years accessor is deprecated. Use year instead",Ae),fn.zone=T("moment().zone is deprecated, use moment().utcOffset instead. http://momentjs.com/guides/#/warnings/zone/",function(e,t){return null!=e?("string"!=typeof e&&(e=-e),this.utcOffset(e,t),this):-this.utcOffset()}),fn.isDSTShifted=T("isDSTShifted is deprecated. See http://momentjs.com/guides/#/warnings/dst-shifted/ for more information",function(){if(!s(this._isDSTShifted))return this._isDSTShifted;var e={};if(y(e,this),(e=Ot(e))._a){var t=e._isUTC?p(e._a):Nt(e._a);this._isDSTShifted=this.isValid()&&k(e._a,t.toArray())>0}else this._isDSTShifted=!1;return this._isDSTShifted});var hn=M.prototype;function mn(e,t,n,r){var i=ft(),o=p().set(r,t);return i[n](o,e)}function gn(e,t,n){if(l(e)&&(t=e,e=void 0),e=e||"",null!=t)return mn(e,t,n,"month");var r,i=[];for(r=0;r<12;r++)i[r]=mn(e,r,n,"month");return i}function vn(e,t,n,r){"boolean"==typeof e?(l(t)&&(n=t,t=void 0),t=t||""):(n=t=e,e=!1,l(t)&&(n=t,t=void 0),t=t||"");var i,o=ft(),a=e?o._week.dow:0;if(null!=n)return mn(t,(n+a)%7,r,"day");var s=[];for(i=0;i<7;i++)s[i]=mn(t,(i+a)%7,r,"day");return s}hn.calendar=function(e,t,n){var r=this._calendar[e]||this._calendar.sameElse;return N(r)?r.call(t,n):r},hn.longDateFormat=function(e){var t=this._longDateFormat[e],n=this._longDateFormat[e.toUpperCase()];return t||!n?t:(this._longDateFormat[e]=n.replace(/MMMM|MM|DD|dddd/g,function(e){return e.slice(1)}),this._longDateFormat[e])},hn.invalidDate=function(){return this._invalidDate},hn.ordinal=function(e){return this._ordinal.replace("%d",e)},hn.preparse=pn,hn.postformat=pn,hn.relativeTime=function(e,t,n,r){var i=this._relativeTime[n];return N(i)?i(e,t,n,r):i.replace(/%d/i,e)},hn.pastFuture=function(e,t){var n=this._relativeTime[e>0?"future":"past"];return N(n)?n(t):n.replace(/%s/i,t)},hn.set=function(e){var t,n;for(n in e)N(t=e[n])?this[n]=t:this["_"+n]=t;this._config=e,this._dayOfMonthOrdinalParseLenient=new RegExp((this._dayOfMonthOrdinalParse.source||this._ordinalParse.source)+"|"+/\d{1,2}/.source)},hn.months=function(e,t){return e?o(this._months)?this._months[e.month()]:this._months[(this._months.isFormat||Le).test(t)?"format":"standalone"][e.month()]:o(this._months)?this._months:this._months.standalone},hn.monthsShort=function(e,t){return e?o(this._monthsShort)?this._monthsShort[e.month()]:this._monthsShort[Le.test(t)?"format":"standalone"][e.month()]:o(this._monthsShort)?this._monthsShort:this._monthsShort.standalone},hn.monthsParse=function(e,t,n){var r,i,o;if(this._monthsParseExact)return function(e,t,n){var r,i,o,a=e.toLocaleLowerCase();if(!this._monthsParse)for(this._monthsParse=[],this._longMonthsParse=[],this._shortMonthsParse=[],r=0;r<12;++r)o=p([2e3,r]),this._shortMonthsParse[r]=this.monthsShort(o,"").toLocaleLowerCase(),this._longMonthsParse[r]=this.months(o,"").toLocaleLowerCase();return n?"MMM"===t?-1!==(i=Oe.call(this._shortMonthsParse,a))?i:null:-1!==(i=Oe.call(this._longMonthsParse,a))?i:null:"MMM"===t?-1!==(i=Oe.call(this._shortMonthsParse,a))?i:-1!==(i=Oe.call(this._longMonthsParse,a))?i:null:-1!==(i=Oe.call(this._longMonthsParse,a))?i:-1!==(i=Oe.call(this._shortMonthsParse,a))?i:null}.call(this,e,t,n);for(this._monthsParse||(this._monthsParse=[],this._longMonthsParse=[],this._shortMonthsParse=[]),r=0;r<12;r++){if(i=p([2e3,r]),n&&!this._longMonthsParse[r]&&(this._longMonthsParse[r]=new RegExp("^"+this.months(i,"").replace(".","")+"$","i"),this._shortMonthsParse[r]=new RegExp("^"+this.monthsShort(i,"").replace(".","")+"$","i")),n||this._monthsParse[r]||(o="^"+this.months(i,"")+"|^"+this.monthsShort(i,""),this._monthsParse[r]=new RegExp(o.replace(".",""),"i")),n&&"MMMM"===t&&this._longMonthsParse[r].test(e))return r;if(n&&"MMM"===t&&this._shortMonthsParse[r].test(e))return r;if(!n&&this._monthsParse[r].test(e))return r}},hn.monthsRegex=function(e){return this._monthsParseExact?(d(this,"_monthsRegex")||qe.call(this),e?this._monthsStrictRegex:this._monthsRegex):(d(this,"_monthsRegex")||(this._monthsRegex=Ue),this._monthsStrictRegex&&e?this._monthsStrictRegex:this._monthsRegex)},hn.monthsShortRegex=function(e){return this._monthsParseExact?(d(this,"_monthsRegex")||qe.call(this),e?this._monthsShortStrictRegex:this._monthsShortRegex):(d(this,"_monthsShortRegex")||(this._monthsShortRegex=Be),this._monthsShortStrictRegex&&e?this._monthsShortStrictRegex:this._monthsShortRegex)},hn.week=function(e){return Ve(e,this._week.dow,this._week.doy).week},hn.firstDayOfYear=function(){return this._week.doy},hn.firstDayOfWeek=function(){return this._week.dow},hn.weekdays=function(e,t){return e?o(this._weekdays)?this._weekdays[e.day()]:this._weekdays[this._weekdays.isFormat.test(t)?"format":"standalone"][e.day()]:o(this._weekdays)?this._weekdays:this._weekdays.standalone},hn.weekdaysMin=function(e){return e?this._weekdaysMin[e.day()]:this._weekdaysMin},hn.weekdaysShort=function(e){return e?this._weekdaysShort[e.day()]:this._weekdaysShort},hn.weekdaysParse=function(e,t,n){var r,i,o;if(this._weekdaysParseExact)return function(e,t,n){var r,i,o,a=e.toLocaleLowerCase();if(!this._weekdaysParse)for(this._weekdaysParse=[],this._shortWeekdaysParse=[],this._minWeekdaysParse=[],r=0;r<7;++r)o=p([2e3,1]).day(r),this._minWeekdaysParse[r]=this.weekdaysMin(o,"").toLocaleLowerCase(),this._shortWeekdaysParse[r]=this.weekdaysShort(o,"").toLocaleLowerCase(),this._weekdaysParse[r]=this.weekdays(o,"").toLocaleLowerCase();return n?"dddd"===t?-1!==(i=Oe.call(this._weekdaysParse,a))?i:null:"ddd"===t?-1!==(i=Oe.call(this._shortWeekdaysParse,a))?i:null:-1!==(i=Oe.call(this._minWeekdaysParse,a))?i:null:"dddd"===t?-1!==(i=Oe.call(this._weekdaysParse,a))?i:-1!==(i=Oe.call(this._shortWeekdaysParse,a))?i:-1!==(i=Oe.call(this._minWeekdaysParse,a))?i:null:"ddd"===t?-1!==(i=Oe.call(this._shortWeekdaysParse,a))?i:-1!==(i=Oe.call(this._weekdaysParse,a))?i:-1!==(i=Oe.call(this._minWeekdaysParse,a))?i:null:-1!==(i=Oe.call(this._minWeekdaysParse,a))?i:-1!==(i=Oe.call(this._weekdaysParse,a))?i:-1!==(i=Oe.call(this._shortWeekdaysParse,a))?i:null}.call(this,e,t,n);for(this._weekdaysParse||(this._weekdaysParse=[],this._minWeekdaysParse=[],this._shortWeekdaysParse=[],this._fullWeekdaysParse=[]),r=0;r<7;r++){if(i=p([2e3,1]).day(r),n&&!this._fullWeekdaysParse[r]&&(this._fullWeekdaysParse[r]=new RegExp("^"+this.weekdays(i,"").replace(".",".?")+"$","i"),this._shortWeekdaysParse[r]=new RegExp("^"+this.weekdaysShort(i,"").replace(".",".?")+"$","i"),this._minWeekdaysParse[r]=new RegExp("^"+this.weekdaysMin(i,"").replace(".",".?")+"$","i")),this._weekdaysParse[r]||(o="^"+this.weekdays(i,"")+"|^"+this.weekdaysShort(i,"")+"|^"+this.weekdaysMin(i,""),this._weekdaysParse[r]=new RegExp(o.replace(".",""),"i")),n&&"dddd"===t&&this._fullWeekdaysParse[r].test(e))return r;if(n&&"ddd"===t&&this._shortWeekdaysParse[r].test(e))return r;if(n&&"dd"===t&&this._minWeekdaysParse[r].test(e))return r;if(!n&&this._weekdaysParse[r].test(e))return r}},hn.weekdaysRegex=function(e){return this._weekdaysParseExact?(d(this,"_weekdaysRegex")||Je.call(this),e?this._weekdaysStrictRegex:this._weekdaysRegex):(d(this,"_weekdaysRegex")||(this._weekdaysRegex=Xe),this._weekdaysStrictRegex&&e?this._weekdaysStrictRegex:this._weekdaysRegex)},hn.weekdaysShortRegex=function(e){return this._weekdaysParseExact?(d(this,"_weekdaysRegex")||Je.call(this),e?this._weekdaysShortStrictRegex:this._weekdaysShortRegex):(d(this,"_weekdaysShortRegex")||(this._weekdaysShortRegex=Qe),this._weekdaysShortStrictRegex&&e?this._weekdaysShortStrictRegex:this._weekdaysShortRegex)},hn.weekdaysMinRegex=function(e){return this._weekdaysParseExact?(d(this,"_weekdaysRegex")||Je.call(this),e?this._weekdaysMinStrictRegex:this._weekdaysMinRegex):(d(this,"_weekdaysMinRegex")||(this._weekdaysMinRegex=Ze),this._weekdaysMinStrictRegex&&e?this._weekdaysMinStrictRegex:this._weekdaysMinRegex)},hn.isPM=function(e){return"p"===(e+"").toLowerCase().charAt(0)},hn.meridiem=function(e,t,n){return e>11?n?"pm":"PM":n?"am":"AM"},ut("en",{dayOfMonthOrdinalParse:/\d{1,2}(th|st|nd|rd)/,ordinal:function(e){var t=e%10,n=1===x(e%100/10)?"th":1===t?"st":2===t?"nd":3===t?"rd":"th";return e+n}}),i.lang=T("moment.lang is deprecated. Use moment.locale instead.",ut),i.langData=T("moment.langData is deprecated. Use moment.localeData instead.",ft);var yn=Math.abs;function bn(e,t,n,r){var i=$t(t,n);return e._milliseconds+=r*i._milliseconds,e._days+=r*i._days,e._months+=r*i._months,e._bubble()}function _n(e){return e<0?Math.floor(e):Math.ceil(e)}function wn(e){return 4800*e/146097}function En(e){return 146097*e/4800}function xn(e){return function(){return this.as(e)}}var kn=xn("ms"),Sn=xn("s"),Tn=xn("m"),Cn=xn("h"),On=xn("d"),An=xn("w"),Nn=xn("M"),In=xn("y");function Mn(e){return function(){return this.isValid()?this._data[e]:NaN}}var jn=Mn("milliseconds"),Ln=Mn("seconds"),Pn=Mn("minutes"),Dn=Mn("hours"),Rn=Mn("days"),Fn=Mn("months"),Bn=Mn("years"),Un=Math.round,qn={ss:44,s:45,m:45,h:22,d:26,M:11},Hn=Math.abs;function zn(e){return(e>0)-(e<0)||+e}function Wn(){if(!this.isValid())return this.localeData().invalidDate();var e,t,n=Hn(this._milliseconds)/1e3,r=Hn(this._days),i=Hn(this._months);e=E(n/60),t=E(e/60),n%=60,e%=60;var o=E(i/12),a=i%=12,s=r,l=t,c=e,u=n?n.toFixed(3).replace(/\.?0+$/,""):"",d=this.asSeconds();if(!d)return"P0D";var f=d<0?"-":"",p=zn(this._months)!==zn(d)?"-":"",h=zn(this._days)!==zn(d)?"-":"",m=zn(this._milliseconds)!==zn(d)?"-":"";return f+"P"+(o?p+o+"Y":"")+(a?p+a+"M":"")+(s?h+s+"D":"")+(l||c||u?"T":"")+(l?m+l+"H":"")+(c?m+c+"M":"")+(u?m+u+"S":"")}var Vn=Pt.prototype;return Vn.isValid=function(){return this._isValid},Vn.abs=function(){var e=this._data;return this._milliseconds=yn(this._milliseconds),this._days=yn(this._days),this._months=yn(this._months),e.milliseconds=yn(e.milliseconds),e.seconds=yn(e.seconds),e.minutes=yn(e.minutes),e.hours=yn(e.hours),e.months=yn(e.months),e.years=yn(e.years),this},Vn.add=function(e,t){return bn(this,e,t,1)},Vn.subtract=function(e,t){return bn(this,e,t,-1)},Vn.as=function(e){if(!this.isValid())return NaN;var t,n,r=this._milliseconds;if("month"===(e=P(e))||"year"===e)return t=this._days+r/864e5,n=this._months+wn(t),"month"===e?n:n/12;switch(t=this._days+Math.round(En(this._months)),e){case"week":return t/7+r/6048e5;case"day":return t+r/864e5;case"hour":return 24*t+r/36e5;case"minute":return 1440*t+r/6e4;case"second":return 86400*t+r/1e3;case"millisecond":return Math.floor(864e5*t)+r;default:throw new Error("Unknown unit "+e)}},Vn.asMilliseconds=kn,Vn.asSeconds=Sn,Vn.asMinutes=Tn,Vn.asHours=Cn,Vn.asDays=On,Vn.asWeeks=An,Vn.asMonths=Nn,Vn.asYears=In,Vn.valueOf=function(){return this.isValid()?this._milliseconds+864e5*this._days+this._months%12*2592e6+31536e6*x(this._months/12):NaN},Vn._bubble=function(){var e,t,n,r,i,o=this._milliseconds,a=this._days,s=this._months,l=this._data;return o>=0&&a>=0&&s>=0||o<=0&&a<=0&&s<=0||(o+=864e5*_n(En(s)+a),a=0,s=0),l.milliseconds=o%1e3,e=E(o/1e3),l.seconds=e%60,t=E(e/60),l.minutes=t%60,n=E(t/60),l.hours=n%24,a+=E(n/24),i=E(wn(a)),s+=i,a-=_n(En(i)),r=E(s/12),s%=12,l.days=a,l.months=s,l.years=r,this},Vn.clone=function(){return $t(this)},Vn.get=function(e){return e=P(e),this.isValid()?this[e+"s"]():NaN},Vn.milliseconds=jn,Vn.seconds=Ln,Vn.minutes=Pn,Vn.hours=Dn,Vn.days=Rn,Vn.weeks=function(){return E(this.days()/7)},Vn.months=Fn,Vn.years=Bn,Vn.humanize=function(e){if(!this.isValid())return this.localeData().invalidDate();var t=this.localeData(),n=function(e,t,n){var r=$t(e).abs(),i=Un(r.as("s")),o=Un(r.as("m")),a=Un(r.as("h")),s=Un(r.as("d")),l=Un(r.as("M")),c=Un(r.as("y")),u=i<=qn.ss&&["s",i]||i<qn.s&&["ss",i]||o<=1&&["m"]||o<qn.m&&["mm",o]||a<=1&&["h"]||a<qn.h&&["hh",a]||s<=1&&["d"]||s<qn.d&&["dd",s]||l<=1&&["M"]||l<qn.M&&["MM",l]||c<=1&&["y"]||["yy",c];return u[2]=t,u[3]=+e>0,u[4]=n,function(e,t,n,r,i){return i.relativeTime(t||1,!!n,e,r)}.apply(null,u)}(this,!e,t);return e&&(n=t.pastFuture(+this,n)),t.postformat(n)},Vn.toISOString=Wn,Vn.toString=Wn,Vn.toJSON=Wn,Vn.locale=en,Vn.localeData=nn,Vn.toIsoString=T("toIsoString() is deprecated. Please use toISOString() instead (notice the capitals)",Wn),Vn.lang=tn,W("X",0,0,"unix"),W("x",0,0,"valueOf"),ue("x",oe),ue("X",/[+-]?\d+(\.\d{1,3})?/),he("X",function(e,t,n){n._d=new Date(1e3*parseFloat(e,10))}),he("x",function(e,t,n){n._d=new Date(x(e))}),i.version="2.20.1",t=Nt,i.fn=fn,i.min=function(){return jt("isBefore",[].slice.call(arguments,0))},i.max=function(){return jt("isAfter",[].slice.call(arguments,0))},i.now=function(){return Date.now?Date.now():+new Date},i.utc=p,i.unix=function(e){return Nt(1e3*e)},i.months=function(e,t){return gn(e,t,"months")},i.isDate=c,i.locale=ut,i.invalid=g,i.duration=$t,i.isMoment=w,i.weekdays=function(e,t,n){return vn(e,t,n,"weekdays")},i.parseZone=function(){return Nt.apply(null,arguments).parseZone()},i.localeData=ft,i.isDuration=Dt,i.monthsShort=function(e,t){return gn(e,t,"monthsShort")},i.weekdaysMin=function(e,t,n){return vn(e,t,n,"weekdaysMin")},i.defineLocale=dt,i.updateLocale=function(e,t){if(null!=t){var n,r,i=ot;null!=(r=ct(e))&&(i=r._config),t=I(i,t),(n=new M(t)).parentLocale=at[e],at[e]=n,ut(e)}else null!=at[e]&&(null!=at[e].parentLocale?at[e]=at[e].parentLocale:null!=at[e]&&delete at[e]);return at[e]},i.locales=function(){return C(at)},i.weekdaysShort=function(e,t,n){return vn(e,t,n,"weekdaysShort")},i.normalizeUnits=P,i.relativeTimeRounding=function(e){return void 0===e?Un:"function"==typeof e&&(Un=e,!0)},i.relativeTimeThreshold=function(e,t){return void 0!==qn[e]&&(void 0===t?qn[e]:(qn[e]=t,"s"===e&&(qn.ss=t-1),!0))},i.calendarFormat=function(e,t){var n=e.diff(t,"days",!0);return n<-6?"sameElse":n<-1?"lastWeek":n<0?"lastDay":n<1?"sameDay":n<2?"nextDay":n<7?"nextWeek":"sameElse"},i.prototype=fn,i.HTML5_FMT={DATETIME_LOCAL:"YYYY-MM-DDTHH:mm",DATETIME_LOCAL_SECONDS:"YYYY-MM-DDTHH:mm:ss",DATETIME_LOCAL_MS:"YYYY-MM-DDTHH:mm:ss.SSS",DATE:"YYYY-MM-DD",TIME:"HH:mm",TIME_SECONDS:"HH:mm:ss",TIME_MS:"HH:mm:ss.SSS",WEEK:"YYYY-[W]WW",MONTH:"YYYY-MM"},i}()}).call(this,n(259)(e))},function(e,t,n){"use strict";n.d(t,"a",function(){return M}),n.d(t,"b",function(){return j});var r=n(4),i=n.n(r),o=n(110),a=n.n(o),s=n(422),l=n.n(s),c=n(134),u=n.n(c),d=n(206),f=n.n(d),p=n(439),h=n.n(p),m=n(1241),g=n.n(m),v=n(193),y=n.n(v),b=n(516),_=n.n(b),w=n(1242),E=n.n(w),x=n(135),k=n.n(x),S=n(242),T=n.n(S),C=n(262),O=n.n(C),A=n(98);function N(e,t){return void 0===t?e:t}y()(E()(function(e,t){var n,r,i=t.split("=");return g()(h()(n=i[0]).call(n),h()(r=i[1]).call(r),e)},{}),T()(/; */));function I(e,t){var n,r,i=f()(t).call(t,":"),o=h()(n=t.substr(0,i)).call(n).toLowerCase(),a=h()(r=t.substr(i+1)).call(r);return o&&(e[o]=e[o]?e[o]+", "+a:a),e}function M(e){return Math.floor(e.loaded/e.total*100)}function j(e){var t,n=e.data,r=N(_.a,e.deserialize),o=N({},e.headers),s=N(!1,e.json),c=N(!1,e.jwt),d=N(null,e.token),f=N("GET",e.method),p=e.onUploadProgress,h=N(_.a,e.serialize),m=e.url,g=N(!1,e.withCredentials),v=new XMLHttpRequest;if(v.withCredentials=g,s&&(r=JSON.parse,h=l.a,o["Content-Type"]="application/json"),c){var y=d||Object(A.d)();o.Authorization="Bearer "+y}"GET"===f&&n&&(m+="?"+function(e){var t=[];for(var n in e)t.push(encodeURIComponent(n)+"="+encodeURIComponent(e[n]));return t.join("&")}(n));var b=new a.a(function(e,t){for(var i in v.addEventListener("abort",t),v.addEventListener("error",t),v.addEventListener("load",function(){var n,i;v.status>=400?t(r(v.response)):e({body:r(v.response),headers:(n=v.getAllResponseHeaders(),n?u()(i=n.split("\n")).call(i,I,{}):{}),status:v.status})}),v.upload&&"function"==typeof p&&v.upload.addEventListener("progress",p),v.open(f,m),o)v.setRequestHeader(i,o[i]);"GET"!==f&&n?v.send(h(n)):v.send()});return b.abort=i()(t=v.abort).call(t,v),b}y()(O.a,k()(""))},function(e,t,n){(function(t){var n="-0123456789ABCDEFGHIJKLMNOPQRSTUVWXYZ_abcdefghijklmnopqrstuvwxyz",r=t.crypto||t.msCrypto,i=Math.floor,o=Math.random;e.exports=r&&r.getRandomValues?function(e){void 0===e&&(e=16);var t=new Uint8Array(e);return r.getRandomValues(t),"function"!=typeof t.reduce&&(t=[].slice.call(t)),t.reduce(function(e,t){return e+n[t%64]},"")}:function(e){void 0===e&&(e=16);for(var t="";t.length<e;)t+=n[i(o()*n.length)];return t}}).call(this,n(80))},function(e,t,n){var r=n(114),i=n(185),o=n(753),a=n(236).f;e.exports=function(e){var t=r.Symbol||(r.Symbol={});i(t,e)||a(t,e,{value:o.f(e)})}},function(e,t,n){"use strict";var r=n(180),i=n(0),o=n.n(i),a=n(1),s=n.n(a),l=s.a.shape({trySubscribe:s.a.func.isRequired,tryUnsubscribe:s.a.func.isRequired,notifyNestedSubs:s.a.func.isRequired,isSubscribed:s.a.func.isRequired}),c=s.a.shape({subscribe:s.a.func.isRequired,dispatch:s.a.func.isRequired,getState:s.a.func.isRequired});o.a.forwardRef;var u=function(e){var t;void 0===e&&(e="store");var n=e+"Subscription",o=function(t){Object(r.a)(a,t);var o=a.prototype;function a(n,r){var i;return(i=t.call(this,n,r)||this)[e]=n.store,i}return o.getChildContext=function(){var t;return(t={})[e]=this[e],t[n]=null,t},o.render=function(){return i.Children.only(this.props.children)},a}(i.Component);return o.propTypes={store:c.isRequired,children:s.a.element.isRequired},o.childContextTypes=((t={})[e]=c.isRequired,t[n]=l,t),o}();function d(e){if(void 0===e)throw new ReferenceError("this hasn't been initialised - super() hasn't been called");return e}var f=n(113),p=n(229),h=n(635),m=n.n(h),g=n(683),v=n.n(g),y=n(625),b=null,_={notify:function(){}};var w=function(){function e(e,t,n){this.store=e,this.parentSub=t,this.onStateChange=n,this.unsubscribe=null,this.listeners=_}var t=e.prototype;return t.addNestedSub=function(e){return this.trySubscribe(),this.listeners.subscribe(e)},t.notifyNestedSubs=function(){this.listeners.notify()},t.isSubscribed=function(){return Boolean(this.unsubscribe)},t.trySubscribe=function(){var e,t;this.unsubscribe||(this.unsubscribe=this.parentSub?this.parentSub.addNestedSub(this.onStateChange):this.store.subscribe(this.onStateChange),this.listeners=(e=[],t=[],{clear:function(){t=b,e=b},notify:function(){for(var n=e=t,r=0;r<n.length;r++)n[r]()},get:function(){return t},subscribe:function(n){var r=!0;return t===e&&(t=e.slice()),t.push(n),function(){r&&e!==b&&(r=!1,t===e&&(t=e.slice()),t.splice(t.indexOf(n),1))}}}))},t.tryUnsubscribe=function(){this.unsubscribe&&(this.unsubscribe(),this.unsubscribe=null,this.listeners.clear(),this.listeners=_)},e}(),E=void 0!==o.a.forwardRef,x=0,k={};function S(){}function T(e,t){var n,o;void 0===t&&(t={});var a=t,s=a.getDisplayName,u=void 0===s?function(e){return"ConnectAdvanced("+e+")"}:s,h=a.methodName,g=void 0===h?"connectAdvanced":h,b=a.renderCountProp,_=void 0===b?void 0:b,T=a.shouldHandleStateChanges,C=void 0===T||T,O=a.storeKey,A=void 0===O?"store":O,N=a.withRef,I=void 0!==N&&N,M=Object(p.a)(a,["getDisplayName","methodName","renderCountProp","shouldHandleStateChanges","storeKey","withRef"]),j=A+"Subscription",L=x++,P=((n={})[A]=c,n[j]=l,n),D=((o={})[j]=l,o);return function(t){v()(Object(y.isValidElementType)(t),"You must pass a component to the function returned by "+g+". Instead received "+JSON.stringify(t));var n=t.displayName||t.name||"Component",o=u(n),a=Object(f.a)({},M,{getDisplayName:u,methodName:g,renderCountProp:_,shouldHandleStateChanges:C,storeKey:A,withRef:I,displayName:o,wrappedComponentName:n,WrappedComponent:t}),s=function(n){function s(e,t){var r;return(r=n.call(this,e,t)||this).version=L,r.state={},r.renderCount=0,r.store=e[A]||t[A],r.propsMode=Boolean(e[A]),r.setWrappedInstance=r.setWrappedInstance.bind(d(d(r))),v()(r.store,'Could not find "'+A+'" in either the context or props of "'+o+'". Either wrap the root component in a <Provider>, or explicitly pass "'+A+'" as a prop to "'+o+'".'),r.initSelector(),r.initSubscription(),r}Object(r.a)(s,n);var l=s.prototype;return l.getChildContext=function(){var e,t=this.propsMode?null:this.subscription;return(e={})[j]=t||this.context[j],e},l.componentDidMount=function(){C&&(this.subscription.trySubscribe(),this.selector.run(this.props),this.selector.shouldComponentUpdate&&this.forceUpdate())},l.componentWillReceiveProps=function(e){this.selector.run(e)},l.shouldComponentUpdate=function(){return this.selector.shouldComponentUpdate},l.componentWillUnmount=function(){this.subscription&&this.subscription.tryUnsubscribe(),this.subscription=null,this.notifyNestedSubs=S,this.store=null,this.selector.run=S,this.selector.shouldComponentUpdate=!1},l.getWrappedInstance=function(){return v()(I,"To access the wrapped instance, you need to specify { withRef: true } in the options argument of the "+g+"() call."),this.wrappedInstance},l.setWrappedInstance=function(e){this.wrappedInstance=e},l.initSelector=function(){var t=e(this.store.dispatch,a);this.selector=function(e,t){var n={run:function(r){try{var i=e(t.getState(),r);(i!==n.props||n.error)&&(n.shouldComponentUpdate=!0,n.props=i,n.error=null)}catch(e){n.shouldComponentUpdate=!0,n.error=e}}};return n}(t,this.store),this.selector.run(this.props)},l.initSubscription=function(){if(C){var e=(this.propsMode?this.props:this.context)[j];this.subscription=new w(this.store,e,this.onStateChange.bind(this)),this.notifyNestedSubs=this.subscription.notifyNestedSubs.bind(this.subscription)}},l.onStateChange=function(){this.selector.run(this.props),this.selector.shouldComponentUpdate?(this.componentDidUpdate=this.notifyNestedSubsOnComponentDidUpdate,this.setState(k)):this.notifyNestedSubs()},l.notifyNestedSubsOnComponentDidUpdate=function(){this.componentDidUpdate=void 0,this.notifyNestedSubs()},l.isSubscribed=function(){return Boolean(this.subscription)&&this.subscription.isSubscribed()},l.addExtraProps=function(e){if(!(I||_||this.propsMode&&this.subscription))return e;var t=Object(f.a)({},e);return I&&(t.ref=this.setWrappedInstance),_&&(t[_]=this.renderCount++),this.propsMode&&this.subscription&&(t[j]=this.subscription),t},l.render=function(){var e=this.selector;if(e.shouldComponentUpdate=!1,e.error)throw e.error;return Object(i.createElement)(t,this.addExtraProps(e.props))},s}(i.Component);return E&&(s.prototype.UNSAFE_componentWillReceiveProps=s.prototype.componentWillReceiveProps,delete s.prototype.componentWillReceiveProps),s.WrappedComponent=t,s.displayName=o,s.childContextTypes=D,s.contextTypes=P,s.propTypes=P,m()(s,t)}}var C=Object.prototype.hasOwnProperty;function O(e,t){return e===t?0!==e||0!==t||1/e==1/t:e!=e&&t!=t}function A(e,t){if(O(e,t))return!0;if("object"!=typeof e||null===e||"object"!=typeof t||null===t)return!1;var n=Object.keys(e),r=Object.keys(t);if(n.length!==r.length)return!1;for(var i=0;i<n.length;i++)if(!C.call(t,n[i])||!O(e[n[i]],t[n[i]]))return!1;return!0}var N=n(265);function I(e){return function(t,n){var r=e(t,n);function i(){return r}return i.dependsOnOwnProps=!1,i}}function M(e){return null!==e.dependsOnOwnProps&&void 0!==e.dependsOnOwnProps?Boolean(e.dependsOnOwnProps):1!==e.length}function j(e,t){return function(t,n){n.displayName;var r=function(e,t){return r.dependsOnOwnProps?r.mapToProps(e,t):r.mapToProps(e)};return r.dependsOnOwnProps=!0,r.mapToProps=function(t,n){r.mapToProps=e,r.dependsOnOwnProps=M(e);var i=r(t,n);return"function"==typeof i&&(r.mapToProps=i,r.dependsOnOwnProps=M(i),i=r(t,n)),i},r}}var L=[function(e){return"function"==typeof e?j(e):void 0},function(e){return e?void 0:I(function(e){return{dispatch:e}})},function(e){return e&&"object"==typeof e?I(function(t){return Object(N.b)(e,t)}):void 0}];var P=[function(e){return"function"==typeof e?j(e):void 0},function(e){return e?void 0:I(function(){return{}})}];function D(e,t,n){return Object(f.a)({},n,e,t)}var R=[function(e){return"function"==typeof e?function(e){return function(t,n){n.displayName;var r,i=n.pure,o=n.areMergedPropsEqual,a=!1;return function(t,n,s){var l=e(t,n,s);return a?i&&o(l,r)||(r=l):(a=!0,r=l),r}}}(e):void 0},function(e){return e?void 0:function(){return D}}];function F(e,t,n,r){return function(i,o){return n(e(i,o),t(r,o),o)}}function B(e,t,n,r,i){var o,a,s,l,c,u=i.areStatesEqual,d=i.areOwnPropsEqual,f=i.areStatePropsEqual,p=!1;function h(i,p){var h,m,g=!d(p,a),v=!u(i,o);return o=i,a=p,g&&v?(s=e(o,a),t.dependsOnOwnProps&&(l=t(r,a)),c=n(s,l,a)):g?(e.dependsOnOwnProps&&(s=e(o,a)),t.dependsOnOwnProps&&(l=t(r,a)),c=n(s,l,a)):v?(h=e(o,a),m=!f(h,s),s=h,m&&(c=n(s,l,a)),c):c}return function(i,u){return p?h(i,u):(s=e(o=i,a=u),l=t(r,a),c=n(s,l,a),p=!0,c)}}function U(e,t){var n=t.initMapStateToProps,r=t.initMapDispatchToProps,i=t.initMergeProps,o=Object(p.a)(t,["initMapStateToProps","initMapDispatchToProps","initMergeProps"]),a=n(e,o),s=r(e,o),l=i(e,o);return(o.pure?B:F)(a,s,l,e,o)}function q(e,t,n){for(var r=t.length-1;r>=0;r--){var i=t[r](e);if(i)return i}return function(t,r){throw new Error("Invalid value of type "+typeof e+" for "+n+" argument when connecting component "+r.wrappedComponentName+".")}}function H(e,t){return e===t}var z,W,V,$,Y,K,G,X,Q,Z,J,ee,te=(V=(W=void 0===z?{}:z).connectHOC,$=void 0===V?T:V,Y=W.mapStateToPropsFactories,K=void 0===Y?P:Y,G=W.mapDispatchToPropsFactories,X=void 0===G?L:G,Q=W.mergePropsFactories,Z=void 0===Q?R:Q,J=W.selectorFactory,ee=void 0===J?U:J,function(e,t,n,r){void 0===r&&(r={});var i=r,o=i.pure,a=void 0===o||o,s=i.areStatesEqual,l=void 0===s?H:s,c=i.areOwnPropsEqual,u=void 0===c?A:c,d=i.areStatePropsEqual,h=void 0===d?A:d,m=i.areMergedPropsEqual,g=void 0===m?A:m,v=Object(p.a)(i,["pure","areStatesEqual","areOwnPropsEqual","areStatePropsEqual","areMergedPropsEqual"]),y=q(e,K,"mapStateToProps"),b=q(t,X,"mapDispatchToProps"),_=q(n,Z,"mergeProps");return $(ee,Object(f.a)({methodName:"connect",getDisplayName:function(e){return"Connect("+e+")"},shouldHandleStateChanges:Boolean(e),initMapStateToProps:y,initMapDispatchToProps:b,initMergeProps:_,pure:a,areStatesEqual:l,areOwnPropsEqual:u,areStatePropsEqual:h,areMergedPropsEqual:g},v))});n.d(t,"a",function(){return u}),n.d(t,"b",function(){return te})},function(e,t,n){"use strict";n.d(t,"b",function(){return b}),n.d(t,"d",function(){return _}),n.d(t,"c",function(){return w}),n.d(t,"a",function(){return E});var r=n(835),i=n.n(r),o=n(430),a=n.n(o),s=n(1292),l=n.n(s),c=n(836),u=n.n(c),d=n(654),f=n.n(d),p=n(837),h=n.n(p),m=n(820),g=n.n(m),v=n(34),y=n.n(v),b=h()(u.a),_=y()(u.a,function(){return{}}),w=h()(l.a),E=a()(i()(w),i()(f.a));g()(E)},function(e,t,n){"use strict";Object.defineProperty(t,"__esModule",{value:!0}),t.Helpers=t.ScrollElement=t.ScrollLink=t.animateScroll=t.scrollSpy=t.Events=t.scroller=t.Element=t.Button=t.Link=void 0;var r=p(n(2102)),i=p(n(2107)),o=p(n(2108)),a=p(n(592)),s=p(n(772)),l=p(n(770)),c=p(n(1029)),u=p(n(769)),d=p(n(1031)),f=p(n(2109));function p(e){return e&&e.__esModule?e:{default:e}}t.Link=r.default,t.Button=i.default,t.Element=o.default,t.scroller=a.default,t.Events=s.default,t.scrollSpy=l.default,t.animateScroll=c.default,t.ScrollLink=u.default,t.ScrollElement=d.default,t.Helpers=f.default,t.default={Link:r.default,Button:i.default,Element:o.default,scroller:a.default,Events:s.default,scrollSpy:l.default,animateScroll:c.default,ScrollLink:u.default,ScrollElement:d.default,Helpers:f.default}},function(e,t,n){"use strict";n.d(t,"a",function(){return W}),n.d(t,"b",function(){return V}),n.d(t,"c",function(){return $}),n.d(t,"d",function(){return Y});var r=n(287),i=n.n(r),o=n(17),a=n.n(o),s=n(112),l=n.n(s),c=n(6),u=n.n(c),d=n(89),f=n.n(d),p=n(44),h=n.n(p),m=n(806),g=n.n(m),v=n(52),y=n.n(v),b=n(107),_=n.n(b),w=n(50),E=n.n(w),x=n(58),k=n.n(x),S=n(63),T=n.n(S),C=n(333),O=n.n(C),A=n(18),N=n.n(A),I=n(103),M=n.n(I),j=n(25),L=n.n(j),P=n(7),D=n.n(P),R=n(630),F=n.n(R),B=n(327),U=n.n(B),q=h()(3,function(e,t,n){return n[e]==t}),H=f()(function(e,t,n){return i()(e,n,t)}),z=function(e){return-1===e},W=h()(3,function(e,t,n){return L()(_()(q("id",t)),k()(z,a()(n),H(e,n)))(n)}),V=(h()(3,function(e,t,n){return L()(_()(q(e,t)),z,M.a)(n)}),function(e){return y()(l()(q("id",e)))}),$=h()(3,function(e,t,n){return O()(t,n[e],F()(e,1,n))}),Y=h()(3,function(e,t,n){return W(E()(N.a)(t),e,n)}),K=(U()(g()(D()("createdAt"))),u()(M.a,T.a));y()(K)},function(e,t){e.exports=function(e){return"object"==typeof e?null!==e:"function"==typeof e}},function(e,t){e.exports={init:function(){return this.xf["@@transducer/init"]()},result:function(e){return this.xf["@@transducer/result"](e)}}},function(e,t,n){e.exports=n(1741)},function(e,t,n){var r=n(24),i=n(44);e.exports=r(function(e,t){return i(e,function(){for(var n,r=1,i=t,o=0;r<=e&&"function"==typeof i;)n=r===e?arguments.length:o+i.length,i=i.apply(this,Array.prototype.slice.call(arguments,o,n)),r+=1,o=n;return i})})},function(e,t,n){"use strict";n.d(t,"a",function(){return v}),n.d(t,"b",function(){return y});var r,i=n(15),o=n.n(i),a=n(30),s=n.n(a),l=n(400),c=n.n(l),u=n(659),d=n.n(u),f=n(154),p=n.n(f),h=n(46),m=n(660),g=n.n(m),v=function(e){return!!e&&1-function(e){if(!e)return 0;var t=g()(e),n=Object(h.a)(t,3);return.2126*n[0]+.7152*n[1]+.0722*n[2]}(e)/255>.4},y=function(e,t){var n=function(e){var t,n;if(!e)return null;var r=p()(e.substr(1),16);return d()(r)?null:c()(t=c()(n=r.toString(16)).call(n,6,"0")).call(t,7,"#")}(t);return n&&7===n.length?n:e},b=function(){var e=arguments.length>0&&void 0!==arguments[0]?arguments[0]:[];return"#"+o()(e).call(e,function(e){var t;return c()(t=Math.min(255,Math.max(0,Math.round(e))).toString(16)).call(t,2,"0")}).join("")};r=.9},function(e,t,n){"use strict";e.exports=function(){}},function(e,t,n){var r=n(144);e.exports=!r(function(){return 7!=Object.defineProperty({},1,{get:function(){return 7}})[1]})},function(e,t,n){var r=n(484);e.exports=r(1,"join")},function(e,t,n){e.exports=n(1750)},function(e,t,n){"use strict";n.d(t,"a",function(){return s}),n.d(t,"i",function(){return l}),n.d(t,"d",function(){return c}),n.d(t,"h",function(){return u}),n.d(t,"g",function(){return d}),n.d(t,"f",function(){return f}),n.d(t,"b",function(){return p}),n.d(t,"c",function(){return h}),n.d(t,"e",function(){return m});var r=n(110),i=n.n(r),o=window.RiseDotCom,a=function(e){return o&&o[e]},s=function(){a("addFavorite")&&i.a.resolve().then(o.addFavorite).catch(console.error)},l=function(){a("removeFavorite")&&i.a.resolve().then(o.removeFavorite).catch(console.error)},c=function(){a("exit")&&o.exit()},u=function(){a("on")&&o.on.apply(o,arguments)},d=function(){a("off")&&o.off.apply(o,arguments)},f=function(){a("goToLearn")&&o.goToLearn.apply(o,arguments)},p=function(){if(a("downloadCertificate"))return o.downloadCertificate.apply(o,arguments)},h=function(){if(a("downloadCertificateCancel"))return o.downloadCertificateCancel.apply(o,arguments)},m=function(){if(a("fetchLpUpNext"))return o.fetchLpUpNext.apply(o,arguments)}},function(e,t,n){"use strict";function r(e,t){return(r=Object.setPrototypeOf||function(e,t){return e.__proto__=t,e})(e,t)}function i(e,t){e.prototype=Object.create(t.prototype),e.prototype.constructor=e,r(e,t)}n.d(t,"a",function(){return i})},function(e,t,n){e.exports=n(1931)},function(e,t,n){"use strict";var r=!0,i="Invariant failed";t.a=function(e,t){if(!e){if(r)throw new Error(i);throw new Error(i+": "+(t||""))}}},function(e,t,n){e.exports=n(2404)()},function(e,t,n){var r=n(148),i=n(369);e.exports=n(132)?function(e,t,n){return r.f(e,t,i(1,n))}:function(e,t,n){return e[t]=n,e}},function(e,t){var n={}.hasOwnProperty;e.exports=function(e,t){return n.call(e,t)}},function(e,t,n){var r=n(159);e.exports=function(e,t,n){if(r(e),void 0===t)return e;switch(n){case 0:return function(){return e.call(t)};case 1:return function(n){return e.call(t,n)};case 2:return function(n,r){return e.call(t,n,r)};case 3:return function(n,r,i){return e.call(t,n,r,i)}}return function(){return e.apply(t,arguments)}}},function(e,t){
/** @license ISC License (c) copyright 2018 original and current authors */
e.exports={alt:"fantasy-land/alt",bimap:"fantasy-land/bimap",chain:"fantasy-land/chain",compose:"fantasy-land/compose",concat:"fantasy-land/concat",contramap:"fantasy-land/contramap",empty:"fantasy-land/empty",equals:"fantasy-land/equals",extend:"fantasy-land/extend",filter:"fantasy-land/filter",id:"fantasy-land/id",map:"fantasy-land/map",of:"fantasy-land/of",promap:"fantasy-land/promap",reduce:"fantasy-land/reduce",zero:"fantasy-land/zero"}},function(e,t,n){var r=n(318),i=n(621);e.exports=function(e){return function t(n,o){switch(arguments.length){case 0:return t;case 1:return i(n)?t:r(function(t){return e(n,t)});default:return i(n)&&i(o)?t:i(n)?r(function(t){return e(t,o)}):i(o)?r(function(t){return e(n,t)}):e(n,o)}}}},function(e,t,n){var r=n(24),i=n(35),o=n(7);e.exports=r(function(e,t){return i(o(e),t)})},function(e,t,n){e.exports=n(1626)},function(e,t,n){var r=n(74),i=n(203),o=n(346),a=n(756),s=n(19),l=n(32);e.exports=r(function e(t,n,r){if(0===t.length)return n;var c=t[0];if(t.length>1){var u=!l(r)&&i(c,r)?r[c]:a(t[1])?[]:{};n=e(Array.prototype.slice.call(t,1),n,u)}if(a(c)&&o(r)){var d=[].concat(r);return d[c]=n,d}return s(c,n,r)})},function(e,t){e.exports={"@@functional/placeholder":!0}},function(e,t,n){
/** @license ISC License (c) copyright 2016 original and current authors */
var r=n(100),i="compose: Functions required";function o(e,t){if(!r(t))throw new TypeError(i);return function(){for(var n=[],r=arguments.length;r--;)n[r]=arguments[r];return t.call(null,e.apply(null,n))}}e.exports=function(){for(var e=[],t=arguments.length;t--;)e[t]=arguments[t];if(!arguments.length)throw new TypeError(i);var n=e.slice().reverse(),a=n[0];if(!r(a))throw new TypeError(i);return n.slice(1).concat(function(e){return e}).reduce(o,a)}},function(e,t,n){e.exports=n(1783)},function(e,t,n){"use strict";n.d(t,"a",function(){return s});var r=n(20),i=n(147),o=n.n(i),a=n(448),s=(o()(r.action,[a.a,null]),Object(r.action)(a.b))},function(e,t,n){"use strict";t.a={ANY:"ANY",CORRECT_INCORRECT:"CORRECT_INCORRECT",CHOICE:"CHOICE"}},function(e,t,n){"use strict";n.d(t,"a",function(){return o}),n.d(t,"b",function(){return a});var r=n(23),i=n.n(r)()("rise/items/"),o=i("PUT_ITEM"),a=i("PUT_ITEM_THROTTLE")},function(e,t,n){e.exports={F:n(443),T:n(82),__:n(192),add:n(241),addIndex:n(221),adjust:n(287),all:n(322),allPass:n(805),always:n(17),and:n(967),any:n(626),anyPass:n(323),ap:n(755),aperture:n(1834),append:n(97),apply:n(627),applySpec:n(1837),ascend:n(508),assoc:n(19),assocPath:n(191),binary:n(1838),bind:n(926),both:n(145),call:n(509),chain:n(758),clamp:n(1842),clone:n(1843),comparator:n(1844),complement:n(112),compose:n(6),composeK:n(972),composeP:n(1845),concat:n(23),cond:n(55),construct:n(1846),constructN:n(973),contains:n(85),converge:n(222),countBy:n(1847),curry:n(89),curryN:n(44),dec:n(209),defaultTo:n(135),descend:n(806),difference:n(629),differenceWith:n(974),dissoc:n(123),dissocPath:n(393),divide:n(321),drop:n(631),dropLast:n(804),dropLastWhile:n(1850),dropRepeats:n(1853),dropRepeatsWith:n(976),dropWhile:n(1854),either:n(117),empty:n(964),endsWith:n(1856),eqBy:n(1857),eqProps:n(807),equals:n(40),evolve:n(33),filter:n(52),find:n(38),findIndex:n(107),findLast:n(808),findLastIndex:n(1861),flatten:n(224),flip:n(50),forEach:n(425),forEachObjIndexed:n(1863),fromPairs:n(358),groupBy:n(1864),groupWith:n(1865),gt:n(245),gte:n(510),has:n(150),hasIn:n(1866),head:n(87),identical:n(908),identity:n(45),ifElse:n(58),inc:n(106),indexBy:n(1867),indexOf:n(392),init:n(1868),innerJoin:n(1869),insert:n(333),insertAll:n(1870),intersection:n(1871),intersectionWith:n(1873),intersperse:n(1874),into:n(1875),invert:n(1877),invertObj:n(1878),invoker:n(484),is:n(354),isEmpty:n(63),isNil:n(32),join:n(177),juxt:n(207),keys:n(101),keysIn:n(1879),last:n(146),lastIndexOf:n(1880),length:n(56),lens:n(581),lensIndex:n(1881),lensPath:n(78),lensProp:n(66),lift:n(580),liftN:n(961),lt:n(243),lte:n(324),map:n(35),mapAccum:n(1882),mapAccumRight:n(1883),mapObjIndexed:n(124),match:n(325),mathMod:n(1884),max:n(285),maxBy:n(1885),mean:n(979),median:n(1886),memoize:n(1887),memoizeWith:n(421),merge:n(18),mergeAll:n(248),mergeDeepLeft:n(645),mergeDeepRight:n(334),mergeDeepWith:n(1888),mergeDeepWithKey:n(585),mergeWith:n(1889),mergeWithKey:n(760),min:n(1890),minBy:n(1891),modulo:n(1892),multiply:n(286),nAry:n(582),negate:n(809),none:n(1893),not:n(103),nth:n(319),nthArg:n(810),o:n(1894),objOf:n(71),of:n(225),omit:n(65),once:n(1896),or:n(420),over:n(54),pair:n(1897),partial:n(147),partialRight:n(1898),partition:n(1899),path:n(28),pathEq:n(244),pathOr:n(27),pathSatisfies:n(511),pick:n(42),pickAll:n(980),pickBy:n(1900),pipe:n(25),pipeK:n(1901),pipeP:n(628),pluck:n(189),prepend:n(355),product:n(1902),project:n(1903),prop:n(7),propEq:n(14),propIs:n(1904),propOr:n(41),propSatisfies:n(226),props:n(512),range:n(504),reduce:n(77),reduceBy:n(583),reduceRight:n(982),reduceWhile:n(1905),reduced:n(1906),reject:n(116),remove:n(630),repeat:n(1907),replace:n(223),reverse:n(579),scan:n(1908),sequence:n(984),set:n(137),slice:n(205),sort:n(327),sortBy:n(811),sortWith:n(1909),split:n(242),splitAt:n(1910),splitEvery:n(1911),splitWhen:n(1912),startsWith:n(812),subtract:n(1913),sum:n(426),symmetricDifference:n(813),symmetricDifferenceWith:n(1914),tail:n(501),take:n(757),takeLast:n(977),takeLastWhile:n(1915),takeWhile:n(1916),tap:n(102),test:n(390),times:n(983),toLower:n(262),toPairs:n(263),toPairsIn:n(1918),toString:n(479),toUpper:n(814),transduce:n(815),transpose:n(1919),traverse:n(1920),trim:n(227),tryCatch:n(1921),type:n(730),unapply:n(1922),unary:n(646),uncurryN:n(173),unfold:n(1923),union:n(816),unionWith:n(1924),uniq:n(502),uniqBy:n(978),uniqWith:n(759),unless:n(81),unnest:n(1925),until:n(1926),update:n(320),useWith:n(981),values:n(75),valuesIn:n(1927),view:n(513),when:n(34),where:n(985),whereEq:n(817),without:n(208),xprod:n(1928),zip:n(427),zipObj:n(1929),zipWith:n(1930)}},function(e,t,n){var r=n(1032),i=n(1033),o=n(2113),a=n(1035);e.exports=a(3,function(e,t){return i(r(e),[t,o])})},function(e,t,n){e.exports=n(2398)()},function(e,t,n){var r=n(132),i=n(458),o=n(369),a=n(212),s=n(272),l=n(157),c=n(855),u=Object.getOwnPropertyDescriptor;t.f=r?u:function(e,t){if(e=a(e),t=s(t,!0),c)try{return u(e,t)}catch(e){}if(l(e,t))return o(!i.f.call(e,t),e[t])}},function(e,t,n){var r=n(342),i=n(541),o=n(158),a=n(127),s=n(463);e.exports=function(e,t){var n=1==e,l=2==e,c=3==e,u=4==e,d=6==e,f=5==e||d,p=t||s;return function(t,s,h){for(var m,g,v=o(t),y=i(v),b=r(s,h,3),_=a(y.length),w=0,E=n?p(t,_):l?p(t,0):void 0;_>w;w++)if((f||w in y)&&(g=b(m=y[w],w,v),e))if(n)E[w]=g;else if(g)switch(e){case 3:return!0;case 5:return m;case 6:return w;case 2:E.push(m)}else if(u)return!1;return d?-1:c||u?u:E}}},function(e,t){e.exports=function(e,t){return Object.prototype.hasOwnProperty.call(t,e)}},function(e,t,n){var r=n(220),i=n(587);e.exports=function(e){return function t(n,o){switch(arguments.length){case 0:return t;case 1:return i(n)?t:r(function(t){return e(n,t)});default:return i(n)&&i(o)?t:i(n)?r(function(t){return e(t,o)}):i(o)?r(function(t){return e(n,t)}):e(n,o)}}}},function(e,t,n){var r=n(489),i=n(74);e.exports=i(r("slice",function(e,t,n){return Array.prototype.slice.call(n,e,t)}))},function(e,t,n){e.exports=n(1652)},function(e,t,n){var r=n(60),i=n(222);e.exports=r(function(e){return i(function(){return Array.prototype.slice.call(arguments,0)},e)})},function(e,t,n){var r=n(380),i=n(24),o=n(50),a=n(116);e.exports=i(function(e,t){return a(o(r)(e),t)})},function(e,t,n){var r=n(241);e.exports=r(-1)},function(e,t,n){"use strict";(function(e){n.d(t,"a",function(){return T});var r=n(3),i=n.n(r),o=n(11),a=n(8),s=n(12),l=n(10),c=n(13),u=(n(2321),n(2)),d=n.n(u),f=n(1),p=n.n(f),h=n(17),m=n.n(h),g=n(430),v=n.n(g),y=n(34),b=n.n(y),_=n(291),w=n(431),E=n(330),x=n(432),k=n(76),S=function(e){return e&&(e.key||e.src)&&!e.isProcessing&&!e.error},T=function(t){function n(){return Object(o.a)(this,n),Object(s.a)(this,Object(l.a)(n).apply(this,arguments))}return Object(c.a)(n,t),Object(a.a)(n,[{key:"renderAudio",value:function(t){var n,r=this.props,o=r.allowTabNavigation,a=r.index,s=r.labels,l=r.lessonNumber,c=t.audio,u=i()(n="audio-".concat(l,"-")).call(n,a);if(S(c))return e.createElement(_.b,{allowTabNavigation:o,id:u,key:u,labels:s,mediaSrc:c.key,shouldPause:c.pause})}},{key:"renderImage",value:function(t){var n=this.props,r=n.allowTabNavigation,i=n.index,o=n.onLoad,a=n.opts,s=t.image,l="image-".concat(i),c=a.disableZoom;if(S(s))return e.createElement(E.a,{key:l,src:Object(k.a)(s),alt:s.alt,disableZoom:c,allowTabNavigation:r,onLoad:o,imageKey:s.key})}},{key:"renderVideo",value:function(t){var n,r,o=t.video,a=void 0===o?{}:o,s=this.props,l=s.allowTabNavigation,c=s.blockId,u=s.lessonNumber,d=s.index,f=s.labels,p=s.onFullScreenChange,h=s.enableVideoPlaybackSpeed,g=(r=c,b()(m()(r),v()("-".concat(r))))(i()(n="video-".concat(u,"-")).call(n,d));if(S(a))return e.createElement(x.a,{allowTabNavigation:l,captionUID:a.captionUID,captions:a.captions,id:g,key:g,labels:f,onFullScreenChange:p,poster:a.poster,shouldPause:a.pause,src:a.key,canAdjustPlaybackSpeed:h})}},{key:"renderEmbed",value:function(t){var n=this.props,r=n.allowTabNavigation,i=n.opts,o=n.labels,a=i.fullEmbed,s=i.showMetaData,l=void 0===s||s,c=t.embed,u="embed-".concat(this.props.index);if(S(c))return e.createElement(w.a,{labels:o,key:u,isLesson:a,id:u,showMetaData:l,data:c,allowTabNavigation:r,shouldPause:c.pause})}},{key:"render",value:function(){var t=this.props,n=t.media,r=t.hasPadding,i=d()({"media-group":r});return e.createElement("div",{className:i},this.renderAudio(n),this.renderImage(n),this.renderVideo(n),this.renderEmbed(n))}}],[{key:"propTypes",get:function(){return{allowTabNavigation:p.a.bool,blockId:p.a.string,hasPadding:p.a.bool,index:p.a.string,media:p.a.object,onLoad:p.a.func,opts:p.a.object}}},{key:"defaultProps",get:function(){return{media:{},index:"1",hasPadding:!0,opts:{},allowTabNavigation:!0,lessonNumber:1}}}]),n}(e.Component)}).call(this,n(0))},function(e,t,n){"use strict";var r=n(1183),i=n(1184),o=n(0),a=n.n(o),s=n(362),l=n.n(s),c=n(2),u=n.n(c),d=n(22),f=function(e){var t=e.canProceed,n=e.hasFeedback;return u()("quiz-card__feedback",{"quiz-card__feedback--active":t,"quiz-card__feedback--frame":n})},p=function(e){var t=e.isCorrect;return u()("quiz-card__feedback-icon",{"quiz-card__feedback-icon--correct brand--color":t})},h=function(e){var t=e.allowFocus,n=e.onNext,r=e.quizNext;return a.a.createElement("div",{className:"quiz-card__feedback-button"},a.a.createElement("button",{"aria-hidden":!t,className:"quiz-card__button brand--background brand--ui",onClick:n,tabIndex:Object(d.m)(t)},r))},m=function(e){var t=e.allowTabNavigation,n=e.canProceed,r=e.feedbackRef,i=e.hasFeedback,s=e.isCorrect,c=e.labels.feedbackGroup,u=e.onNext,m=e.quizCorrect,g=e.quizIncorrect,v=e.quizNext,y=e.renderText,b=t&&n,_=l()(b),w=Object(o.useRef)();return Object(o.useEffect)(function(){!_&&b&&w.current&&w.current.focus()},[b,_]),a.a.createElement("div",{"aria-hidden":!b,className:f({canProceed:n,hasFeedback:i}),ref:r},a.a.createElement("div",{className:"quiz-card__main--feedback"},a.a.createElement("div",{"aria-label":c,className:"quiz-card__feedback-wrap",ref:w,role:"group",tabIndex:d.i},a.a.createElement("div",{className:p({isCorrect:s})},a.a.createElement("i",{className:s?"icon icon-Master-05":"icon icon-Master-06"})),a.a.createElement("div",{className:"quiz-card__feedback-label brand--head"},s?m:g),y()),u?h({allowFocus:b,onNext:u,quizNext:v}):null))},g=n(1185),v=n(1186),y=n(3),b=n.n(y),_=n(328),w=n.n(_),E=function(e,t){var n=l()(t);Object(o.useEffect)(function(){!n&&t&&e&&w()(e.focus)&&e.focus()},[t,n,e])},x=n(515),k=function(e){var t,n,r=e.isActive,i=e.num,s=e.total,l=e.quizQuestion,c=Object(o.useRef)();return E(c.current,r),a.a.createElement("div",{className:"quiz-card__number"},a.a.createElement("h1",{className:"visually-hidden-always",ref:c,tabIndex:d.i},b()(t="Question ".concat(i," of ")).call(t,s)),a.a.createElement("div",{"aria-hidden":"true",className:"quiz-card__step-label brand--body"},l),a.a.createElement("div",{"aria-hidden":"true",className:"quiz-card__counter brand--color brand--ui"},b()(n="".concat(Object(x.a)(i),"/")).call(n,Object(x.a)(s))))},S=n(1188);n.d(t,"a",function(){return r.a}),n.d(t,"b",function(){return i.a}),n.d(t,"c",function(){return m}),n.d(t,"d",function(){return g.a}),n.d(t,"e",function(){return v.a}),n.d(t,"f",function(){return k}),n.d(t,"g",function(){return S.a})},function(e,t,n){var r=n(541),i=n(233);e.exports=function(e){return r(i(e))}},function(e,t,n){var r=n(84),i=n(184),o=n(157),a=n(692),s=n(856),l=n(234),c=l.get,u=l.enforce,d=String(s).split("toString");n(459)("inspectSource",function(e){return s.call(e)}),(e.exports=function(e,t,n,s){var l=!!s&&!!s.unsafe,c=!!s&&!!s.enumerable,f=!!s&&!!s.noTargetGet;"function"==typeof n&&("string"!=typeof t||o(n,"name")||i(n,"name",t),u(n).source=d.join("string"==typeof t?t:"")),e!==r?(l?!f&&e[t]&&(c=!0):delete e[t],c?e[t]=n:i(e,t,n)):c?e[t]=n:a(t,n)})(Function.prototype,"toString",function(){return"function"==typeof this&&c(this).source||s.call(this)})},function(e,t,n){var r=n(695),i=n(157),o=n(861),a=n(148).f;e.exports=function(e){var t=r.Symbol||(r.Symbol={});i(t,e)||a(t,e,{value:o.f(e)})}},function(e,t,n){var r=n(233),i=/"/g;e.exports=function(e,t,n,o){var a=String(r(e)),s="<"+t;return""!==n&&(s+=" "+n+'="'+String(o).replace(i,"&quot;")+'"'),s+">"+a+"</"+t+">"}},function(e,t,n){var r=n(73);e.exports=function(e){return r(function(){var t=""[e]('"');return t!==t.toLowerCase()||t.split('"').length>3})}},function(e,t,n){var r=n(114),i=n(151),o=function(e){return"function"==typeof e?e:void 0};e.exports=function(e,t){return arguments.length<2?o(r[e])||o(i[e]):r[e]&&r[e][t]||i[e]&&i[e][t]}},function(e,t){
/** @license ISC License (c) copyright 2017 original and current authors */
var n={unk:function(){return"unknown"},All:function(){return"All"},Any:function(){return"Any"},Arrow:function(){return"Arrow"},Assign:function(){return"Assign"},Async:function(){return"Async"},Const:function(e){return"Const("+e+")"},Either:function(){return"Either"},Endo:function(){return"Endo"},Equiv:function(){return"Equiv"},First:function(){return"First"},Identity:function(){return"Identity"},IO:function(){return"IO"},Last:function(){return"Last"},List:function(){return"List"},Max:function(){return"Max"},Maybe:function(){return"Maybe"},Min:function(){return"Min"},Pair:function(){return"Pair"},Pred:function(){return"Pred"},Prod:function(){return"Prod"},Reader:function(){return"Reader"},Result:function(){return"Result"},Star:function(){return"Star"},State:function(){return"State"},Sum:function(){return"Sum"},Tuple:function(e){return e+"-Tuple"},Unit:function(){return"Unit"},Writer:function(){return"Writer"}},r=function(e){return n[e]||n.unk};e.exports={proxy:function(e,t){return{type:function(){return r(e)(t)}}},type:r,typeFn:function(e,t,n){return"crocks/"+r(e)(n)+"@"+(t||0)}}},function(e,t,n){"use strict";var r=n(994),i=Object.prototype.toString;function o(e){return"[object Array]"===i.call(e)}function a(e){return void 0===e}function s(e){return null!==e&&"object"==typeof e}function l(e){return"[object Function]"===i.call(e)}function c(e,t){if(null!=e)if("object"!=typeof e&&(e=[e]),o(e))for(var n=0,r=e.length;n<r;n++)t.call(null,e[n],n,e);else for(var i in e)Object.prototype.hasOwnProperty.call(e,i)&&t.call(null,e[i],i,e)}e.exports={isArray:o,isArrayBuffer:function(e){return"[object ArrayBuffer]"===i.call(e)},isBuffer:function(e){return null!==e&&!a(e)&&null!==e.constructor&&!a(e.constructor)&&"function"==typeof e.constructor.isBuffer&&e.constructor.isBuffer(e)},isFormData:function(e){return"undefined"!=typeof FormData&&e instanceof FormData},isArrayBufferView:function(e){return"undefined"!=typeof ArrayBuffer&&ArrayBuffer.isView?ArrayBuffer.isView(e):e&&e.buffer&&e.buffer instanceof ArrayBuffer},isString:function(e){return"string"==typeof e},isNumber:function(e){return"number"==typeof e},isObject:s,isUndefined:a,isDate:function(e){return"[object Date]"===i.call(e)},isFile:function(e){return"[object File]"===i.call(e)},isBlob:function(e){return"[object Blob]"===i.call(e)},isFunction:l,isStream:function(e){return s(e)&&l(e.pipe)},isURLSearchParams:function(e){return"undefined"!=typeof URLSearchParams&&e instanceof URLSearchParams},isStandardBrowserEnv:function(){return("undefined"==typeof navigator||"ReactNative"!==navigator.product&&"NativeScript"!==navigator.product&&"NS"!==navigator.product)&&"undefined"!=typeof window&&"undefined"!=typeof document},forEach:c,merge:function e(){var t={};function n(n,r){"object"==typeof t[r]&&"object"==typeof n?t[r]=e(t[r],n):t[r]=n}for(var r=0,i=arguments.length;r<i;r++)c(arguments[r],n);return t},deepMerge:function e(){var t={};function n(n,r){"object"==typeof t[r]&&"object"==typeof n?t[r]=e(t[r],n):t[r]="object"==typeof n?e({},n):n}for(var r=0,i=arguments.length;r<i;r++)c(arguments[r],n);return t},extend:function(e,t,n){return c(t,function(t,i){e[i]=n&&"function"==typeof t?r(t,n):t}),e},trim:function(e){return e.replace(/^\s*/,"").replace(/\s*$/,"")}}},function(e,t,n){var r=n(587);e.exports=function(e){return function t(n){return 0===arguments.length||r(n)?t:e.apply(this,arguments)}}},function(e,t,n){var r=n(260),i=n(60),o=n(44);e.exports=i(function(e){return o(e.length,function(){var t=0,n=arguments[0],i=arguments[arguments.length-1],o=Array.prototype.slice.call(arguments,0);return o[0]=function(){var e=n.apply(this,r(arguments,[t,i]));return t+=1,e},e.apply(this,o)})})},function(e,t,n){var r=n(24),i=n(568),o=n(44),a=n(285),s=n(189),l=n(77);e.exports=r(function(e,t){return o(l(a,0,s("length",t)),function(){var n=arguments,r=this;return e.apply(r,i(function(e){return e.apply(r,n)},t))})})},function(e,t,n){var r=n(74);e.exports=r(function(e,t,n){return n.replace(e,t)})},function(e,t,n){var r=n(60),i=n(959);e.exports=r(i(!0))},function(e,t,n){var r=n(60),i=n(1895);e.exports=r(i)},function(e,t,n){var r=n(74);e.exports=r(function(e,t,n){return e(n[t])})},function(e,t,n){var r,i=n(60);e.exports=(r="\t\n\v\f\r   ᠎             　\u2028\u2029\ufeff","function"==typeof String.prototype.trim&&!r.trim()&&"​".trim()?i(function(e){return e.trim()}):i(function(e){var t=new RegExp("^["+r+"]["+r+"]*"),n=new RegExp("["+r+"]["+r+"]*$");return e.replace(t,"").replace(n,"")}))},function(e,t,n){"use strict";n.d(t,"b",function(){return g}),n.d(t,"c",function(){return v}),n.d(t,"d",function(){return y});var r,i=n(5),o=n(23),a=n.n(o),s=n(17),l=n.n(s),c=n(18),u=n.n(c),d=n(69),f=a()("rise/sessionPreferences/"),p=f("LOAD_SESSION_PREFERENCES"),h=f("SET_PREFERS_KEYBOARD_NAVIGATION"),m=f("SET_STARTING_COURSE_LESSON_SELECTED");t.a=Object(d.d)({prefersKeyboardNavigation:!1,startedCourseWithLessonSelected:!1},(r={},Object(i.a)(r,p,u.a),Object(i.a)(r,h,function(e,t){return u()(e,{prefersKeyboardNavigation:t})}),Object(i.a)(r,m,function(e,t){return u()(e,{startedCourseWithLessonSelected:t})}),r));var g=l()(Object(d.a)(p,null)),v=Object(d.a)(h),y=Object(d.a)(m)},function(e,t,n){"use strict";function r(e,t){if(null==e)return{};var n,r,i={},o=Object.keys(e);for(r=0;r<o.length;r++)n=o[r],t.indexOf(n)>=0||(i[n]=e[n]);return i}n.d(t,"a",function(){return r})},function(e,t,n){
/** @license ISC License (c) copyright 2017 original and current authors */
var r=n(408),i=n(409),o=n(218).type("Async"),a=n(218).typeFn(o(),5),s=n(187),l=n(571),c=n(347),u=n(1666),d=n(1667),f=n(278),p=n(573),h=n(100),m=n(928),g=n(1668),v=n(239),y=function(e){return e.reduce(function(e,t){return e&&v(_,t)},!0)},b=function(e){return _(function(t,n){return n(e)})};function _(e){var t;if(!h(e))throw new TypeError("Async: Function required");var n=b,r=function(){return"Async"+i(e)};function l(t,n,r){if(!h(t)||!h(n))throw new TypeError("Async.fork: Reject and resolve functions required");var i=!1,o=!1,a=h(r)?r:d,s=function(e,t){if(!o)return o=!0,i?d():e(t)},l=e(s.bind(null,t),s.bind(null,n)),c=h(l)?l:d;return u(function(){return a((c(),void(i=!0)))})}function f(e){return function(t){if(!h(t))throw new TypeError("Async."+e+": Function required");return _(function(e,n){return l(e,c(n,t))})}}function p(e){return function(t,n){if(!h(t)||!h(n))throw new TypeError("Async."+e+": Functions required for both arguments");return _(function(e,r){return l(c(e,t),c(r,n))})}}function m(e){return function(t){if(!v(_,t))throw new TypeError("Async."+e+": Async required");return _(function(e,n){var r=d,i=d;return r=l(function(){i=t.fork(e,n)},n),u(function(){return i(r())})})}}function g(e){return function(t){if(!h(t))throw new TypeError("Async."+e+": Async returning function required");return _(function(n,r){var i=d,o=d;return i=l(n,function(i){var a=t(i);if(!v(_,a))throw new TypeError("Async."+e+": Function must return another Async");o=a.fork(n,r)}),u(function(){return o(i())})})}}return(t={fork:l,toPromise:function(){return new Promise(function(e,t){l(t,e)})},inspect:r,toString:r,type:o,swap:function(e,t){if(!h(e)||!h(t))throw new TypeError("Async.swap: Functions required for both arguments");return _(function(n,r){return l(c(r,e),c(n,t))})},race:function(e){if(!v(_,e))throw new TypeError("Async.race: Async required");return _(function(t,n){var r=u(function(e,r){return e?n(r):t(r)}),i=r.bind(null,!0),o=r.bind(null,!1),a=l(o,i),s=e.fork(o,i);return function(){a(),s()}})},coalesce:function(e,t){if(!h(e)||!h(t))throw new TypeError("Async.coalesce: Functions required for both arguments");return _(function(n,r){return l(c(r,e),c(r,t))})},ap:function(e){if(!v(_,e))throw new TypeError("Async.ap: Async required");return _(function(t,n){var r=null,i=null,o=!1,a=!1,s=!1,d=u(t);function f(){!s&&o&&a&&c(n,r)(i)}var p=l(d,function(e){if(!h(e))throw new TypeError("Async.ap: Wrapped value must be a function");o=!0,r=e,f()}),m=e.fork(d,function(e){a=!0,i=e,f()});return function(){p(),m(),s=!0}})},of:n,alt:m("alt"),bimap:p("bimap"),map:f("map"),chain:g("chain"),bichain:function(e,t){var n="Async.bichain: Both arguments must be Async returning functions";if(!h(e)||!h(t))throw new TypeError(n);return _(function(r,i){var o=d,a=d;function s(e){return function(t){var o=e(t);if(!v(_,o))throw new TypeError(n);a=o.fork(r,i)}}return o=l(s(e),s(t)),u(function(){return a(o())})})}})[s.of]=n,t[s.alt]=m(s.alt),t[s.bimap]=p(s.bimap),t[s.map]=f(s.map),t[s.chain]=g(s.chain),t["@@type"]=a,t.constructor=_,t}_.of=b,_.type=o,_[s.of]=b,_["@@type"]=a,_.Rejected=function(e){return _(function(t){return t(e)})},_.Resolved=b,_.fromPromise=function(e){if(!h(e))throw new TypeError("Async.fromPromise: Promise returning function required");return function(){var t=arguments;return _(function(n,r){var i=e.apply(null,t);if(!g(i))throw new TypeError("Async.fromPromise: Promise returning function required");i.then(r,n)})}},_.fromNode=function(e,t){if(!h(e))throw new TypeError("Async.fromNode: CPS function required");return function(){for(var n=[],r=arguments.length;r--;)n[r]=arguments[r];return _(function(r,i){e.apply(t,n.concat(function(e,t){return e?r(e):i(t)}))})}},_.all=function(e){if(!p(e)||!y(e))throw new TypeError("Async.all: Foldable structure of Asyncs required");return f(e)?l.sequence(_.of,e):e.sequence(_.of)},_.rejectAfter=function(e,t){if(!(m(e)&&e>=0))throw new TypeError("Async.rejectAfter: Positive Integer required for first argument");return _(function(n){var r=setTimeout(function(){n(t)},e);return function(){clearTimeout(r)}})},_.resolveAfter=function(e,t){if(!(m(e)&&e>=0))throw new TypeError("Async.resolveAfter: Positive Integer required for first argument");return _(function(n,r){var i=setTimeout(function(){r(t)},e);return function(){clearTimeout(i)}})},_["@@implements"]=r(["alt","ap","bimap","chain","map","of"]),e.exports=_},function(e,t,n){"use strict";n.d(t,"a",function(){return o}),n.d(t,"b",function(){return a});var r=n(30),i=n.n(r),o=(n(28),function(e){return function(){return document.querySelector(e)}}),a=function(e){return i()(Array.prototype).call(e)}},function(e,t,n){!function(t){"use strict";var n=0,r=Math.pow(36,4),i=function(e,t){var n="000000000"+e;return n.substr(n.length-t)},o=function(){return i((Math.random()*r<<0).toString(36),4)},a=function(){return n=n<r?n:0,++n-1},s=function(){var e=(new Date).getTime().toString(36),t=s.fingerprint(),n=o()+o();return"c"+e+i(a().toString(36),4)+t+n};s.slug=function(){var e,t=(new Date).getTime().toString(36),n=s.fingerprint().slice(0,1)+s.fingerprint().slice(-1),r=o().slice(-2);return e=a().toString(36).slice(-4),t.slice(-2)+e+n+r},s.globalCount=function(){var e=function(){var e,t=0;for(e in window)t++;return t}();return s.globalCount=function(){return e},e},s.fingerprint=function(){return i((navigator.mimeTypes.length+navigator.userAgent.length).toString(36)+s.globalCount().toString(36),4)},t.register?t.register("cuid",s):e.exports=s}(this.applitude||this)},function(e,t){e.exports=function(e){if(null==e)throw TypeError("Can't call method on "+e);return e}},function(e,t,n){var r,i,o,a=n(857),s=n(104),l=n(184),c=n(157),u=n(542),d=n(461),f=n(84).WeakMap;if(a){var p=new f,h=p.get,m=p.has,g=p.set;r=function(e,t){return g.call(p,e,t),t},i=function(e){return h.call(p,e)||{}},o=function(e){return m.call(p,e)}}else{var v=u("state");d[v]=!0,r=function(e,t){return l(e,v,t),t},i=function(e){return c(e,v)?e[v]:{}},o=function(e){return c(e,v)}}e.exports={set:r,get:i,has:o,enforce:function(e){return o(e)?i(e):r(e,{})},getterFor:function(e){return function(t){var n;if(!s(t)||(n=i(t)).type!==e)throw TypeError("Incompatible receiver, "+e+" required");return n}}}},function(e,t){var n=Math.ceil,r=Math.floor;e.exports=function(e){return isNaN(e=+e)?0:(e>0?r:n)(e)}},function(e,t,n){var r=n(176),i=n(895),o=n(128),a=n(559),s=Object.defineProperty;t.f=r?s:function(e,t,n){if(o(e),t=a(t,!0),o(n),i)try{return s(e,t,n)}catch(e){}if("get"in n||"set"in n)throw TypeError("Accessors not supported");return"value"in n&&(e[t]=n.value),e}},function(e,t,n){var r=n(474),i=Math.min;e.exports=function(e){return e>0?i(r(e),9007199254740991):0}},function(e,t,n){var r=n(569),i=n(925),o=n(926);e.exports=function(){function e(e,t,n){for(var r=n.next();!r.done;){if((t=e["@@transducer/step"](t,r.value))&&t["@@transducer/reduced"]){t=t["@@transducer/value"];break}r=n.next()}return e["@@transducer/result"](t)}function t(e,t,n,r){return e["@@transducer/result"](n[r](o(e["@@transducer/step"],e),t))}var n="undefined"!=typeof Symbol?Symbol.iterator:"@@iterator";return function(o,a,s){if("function"==typeof o&&(o=i(o)),r(s))return function(e,t,n){for(var r=0,i=n.length;r<i;){if((t=e["@@transducer/step"](t,n[r]))&&t["@@transducer/reduced"]){t=t["@@transducer/value"];break}r+=1}return e["@@transducer/result"](t)}(o,a,s);if("function"==typeof s["fantasy-land/reduce"])return t(o,a,s,"fantasy-land/reduce");if(null!=s[n])return e(o,a,s[n]());if("function"==typeof s.next)return e(o,a,s);if("function"==typeof s.reduce)return t(o,a,s,"reduce");throw new TypeError("reduce: list must be array or iterable")}}()},function(e,t,n){
/** @license ISC License (c) copyright 2016 original and current authors */
var r=n(141),i=n(100),o=n(931);e.exports=r(function(e,t){var n=o(e),r=o(t);return n===r||i(e)&&e.name===r||i(t)&&t.name===n})},function(e,t,n){e.exports=n(1766)},function(e,t,n){var r=n(24);e.exports=r(function(e,t){return Number(e)+Number(t)})},function(e,t,n){var r=n(484);e.exports=r(1,"split")},function(e,t,n){var r=n(24);e.exports=r(function(e,t){return e<t})},function(e,t,n){var r=n(74),i=n(40),o=n(28);e.exports=r(function(e,t,n){return i(o(e,n),t)})},function(e,t,n){var r=n(24);e.exports=r(function(e,t){return e>t})},function(e,t,n){var r=n(589),i=n(2044),o=function(e){for(var t=[],n=arguments.length-1;n-- >0;)t[n]=arguments[n+1];return r(function(e){var n=typeof e;return"function"===n?e.apply(void 0,t):e&&"object"===n?o.apply(void 0,[e].concat(t)):e},e)};e.exports=i(o)},function(e,t,n){
/** @license ISC License (c) copyright 2016 original and current authors */
var r=n(141),i=n(100);e.exports=r(function(e,t,n){if(!i(e))throw new TypeError("flip: Function required for first argument");return r(e)(n,t)})},function(e,t,n){var r=n(754),i=n(60);e.exports=i(function(e){return r.apply(null,[{}].concat(e))})},function(e,t,n){"use strict";n.d(t,"e",function(){return u}),n.d(t,"c",function(){return d}),n.d(t,"b",function(){return f}),n.d(t,"d",function(){return p}),n.d(t,"f",function(){return h}),n.d(t,"g",function(){return m});var r=n(5),i=n(23),o=n.n(i),a=n(18),s=n.n(a),l=n(69),c=o()("rise/status/")("SET_LOADED");t.a=Object(l.d)({connection:"connected",courseLoaded:!1,fontsLoaded:!1,notFound:!1,partnerContentLoaded:!1},Object(r.a)({},c,function(e,t){return s()(e,t)}));var u=function(){var e=arguments.length>0&&void 0!==arguments[0]&&arguments[0];return Object(l.a)(c,{fontsLoaded:e})},d=function(){var e=arguments.length>0&&void 0!==arguments[0]&&arguments[0];return Object(l.a)(c,{courseLoaded:e})},f=function(){var e=arguments.length>0&&void 0!==arguments[0]?arguments[0]:"connected";return Object(l.a)(c,{connection:e})},p=function(){var e=arguments.length>0&&void 0!==arguments[0]&&arguments[0];return Object(l.a)(c,{coverLoaded:e})},h=function(){var e=arguments.length>0&&void 0!==arguments[0]&&arguments[0];return Object(l.a)(c,{notFound:e})},m=function(){var e=arguments.length>0&&void 0!==arguments[0]&&arguments[0];return Object(l.a)(c,{partnerContentLoaded:e})}},function(e,t,n){"use strict";n.d(t,"a",function(){return s}),n.d(t,"b",function(){return l});var r=n(36),i=n(129),o=(n(2381),n(0)),a=n.n(o),s=function(e){var t=e.children,n=e.className;return a.a.createElement("div",{className:"authoring-tooltip ".concat(n||"")},t)},l=function(e){var t=e.children,n=e.side,o=Object(i.a)(e,["children","side"]);return a.a.createElement("span",Object(r.a)({},o,{className:"authoring-tooltip__content authoring-tooltip__content--".concat(n)}),t)}},function(e,t,n){"use strict";var r=n(1607);function i(e){this.message=e}i.prototype=new Error,i.prototype.name="InvalidTokenError",e.exports=function(e,t){if("string"!=typeof e)throw new i("Invalid token specified");var n=!0===(t=t||{}).header?0:1;try{return JSON.parse(r(e.split(".")[n]))}catch(e){throw new i("Invalid token specified: "+e.message)}},e.exports.InvalidTokenError=i},function(e,t,n){"use strict";n.d(t,"a",function(){return o}),n.d(t,"b",function(){return a}),n.d(t,"c",function(){return s});var r=n(23),i=n.n(r)()("rise/collaborators/"),o=i("CREATE_COLLABORATOR"),a=i("DELETE_COLLABORATOR"),s=i("SET_COLLABORATOR_ROLE")},function(e,t,n){"use strict";n.d(t,"c",function(){return w}),n.d(t,"d",function(){return E}),n.d(t,"e",function(){return x}),n.d(t,"f",function(){return k}),n.d(t,"g",function(){return S}),n.d(t,"h",function(){return T}),n.d(t,"i",function(){return C}),n.d(t,"j",function(){return O}),n.d(t,"b",function(){return I}),n.d(t,"a",function(){return M});var r,i,o,a,s=n(154),l=n.n(s),c=n(46),u=n(3),d=n.n(u),f=n(89),p=n.n(f),h=n(87),m=n.n(h),g=n(28),v=n.n(g),y=n(27),b=n.n(y),_=["media","storyline"],w=b()(null,["payload","result"]),E=v()(_),x=v()(d()(r=[]).call(r,_,["thumbnail"])),k=v()(d()(i=[]).call(i,_,["meta","version"])),S=b()(null,d()(o=[]).call(o,_,["src"])),T=v()(["payload","result","completion"]),C=v()(d()(a=[]).call(a,_,["processing"])),O=b()(!1,["payload","result","score"]),A=p()(function(e,t){if(!t)return!1;var n=e.majorLimit,r=e.minorLimit,i=t.split("."),o=Object(c.a)(i,2),a=o[0],s=o[1],u=l()(a)===n&&s>=r;return a>n||u}),N={mobile:"?forcemobile=1&devicepreview=1&phone=1&rise=true",tablet:"?forcemobile=1&devicepreview=1&rise=true"},I=A({majorLimit:3,minorLimit:13}),M=function(e,t,n){var r,i,o,a=t&&(i=n,o=m()(i.split("-")),N[o]);return a?d()(r="".concat(e)).call(r,a):"".concat(e,"?rise=true")}},function(e,t){var n={}.toString;e.exports=function(e){return n.call(e).slice(8,-1)}},function(e,t){e.exports=function(e){if("function"!=typeof e)throw TypeError(String(e)+" is not a function");return e}},function(e,t,n){var r=n(176),i=n(236),o=n(376);e.exports=r?function(e,t,n){return i.f(e,t,o(1,n))}:function(e,t,n){return e[t]=n,e}},function(e,t,n){var r=n(306);e.exports=function(e){return Object(r(e))}},function(e,t,n){
/** @license ISC License (c) copyright 2017 original and current authors */
var r=n(100),i=n(187);e.exports=function(e,t){return!!t&&(function(e,t){return r(t[i[e]])||r(t[e])}(e,t)||function(e,t){return r(t["@@implements"])&&!!t["@@implements"](e)}(e,t))}},function(e,t){e.exports=function(e){return e.webpackPolyfill||(e.deprecate=function(){},e.paths=[],e.children||(e.children=[]),Object.defineProperty(e,"loaded",{enumerable:!0,get:function(){return e.l}}),Object.defineProperty(e,"id",{enumerable:!0,get:function(){return e.i}}),e.webpackPolyfill=1),e}},function(e,t){e.exports=function(e,t){var n;t=t||[];var r=(e=e||[]).length,i=t.length,o=[];for(n=0;n<r;)o[o.length]=e[n],n+=1;for(n=0;n<i;)o[o.length]=t[n],n+=1;return o}},function(e,t,n){var r=n(1026),i="object"==typeof self&&self&&self.Object===Object&&self,o=r||i||Function("return this")();e.exports=o},function(e,t,n){var r=n(484);e.exports=r(0,"toLowerCase")},function(e,t,n){var r=n(60),i=n(203);e.exports=r(function(e){var t=[];for(var n in e)i(n,e)&&(t[t.length]=[n,e[n]]);return t})},function(e,t,n){var r=n(607),i=0;e.exports=function(e){var t=++i;return r(e)+t}},function(e,t,n){"use strict";n.d(t,"a",function(){return h}),n.d(t,"b",function(){return d}),n.d(t,"c",function(){return c}),n.d(t,"d",function(){return s});var r=n(822),i=function(){return Math.random().toString(36).substring(7).split("").join(".")},o={INIT:"@@redux/INIT"+i(),REPLACE:"@@redux/REPLACE"+i(),PROBE_UNKNOWN_ACTION:function(){return"@@redux/PROBE_UNKNOWN_ACTION"+i()}};function a(e){if("object"!=typeof e||null===e)return!1;for(var t=e;null!==Object.getPrototypeOf(t);)t=Object.getPrototypeOf(t);return Object.getPrototypeOf(e)===t}function s(e,t,n){var i;if("function"==typeof t&&"function"==typeof n||"function"==typeof n&&"function"==typeof arguments[3])throw new Error("It looks like you are passing several store enhancers to createStore(). This is not supported. Instead, compose them together to a single function.");if("function"==typeof t&&void 0===n&&(n=t,t=void 0),void 0!==n){if("function"!=typeof n)throw new Error("Expected the enhancer to be a function.");return n(s)(e,t)}if("function"!=typeof e)throw new Error("Expected the reducer to be a function.");var l=e,c=t,u=[],d=u,f=!1;function p(){d===u&&(d=u.slice())}function h(){if(f)throw new Error("You may not call store.getState() while the reducer is executing. The reducer has already received the state as an argument. Pass it down from the top reducer instead of reading it from the store.");return c}function m(e){if("function"!=typeof e)throw new Error("Expected the listener to be a function.");if(f)throw new Error("You may not call store.subscribe() while the reducer is executing. If you would like to be notified after the store has been updated, subscribe from a component and invoke store.getState() in the callback to access the latest state. See https://redux.js.org/api-reference/store#subscribelistener for more details.");var t=!0;return p(),d.push(e),function(){if(t){if(f)throw new Error("You may not unsubscribe from a store listener while the reducer is executing. See https://redux.js.org/api-reference/store#subscribelistener for more details.");t=!1,p();var n=d.indexOf(e);d.splice(n,1),u=null}}}function g(e){if(!a(e))throw new Error("Actions must be plain objects. Use custom middleware for async actions.");if(void 0===e.type)throw new Error('Actions may not have an undefined "type" property. Have you misspelled a constant?');if(f)throw new Error("Reducers may not dispatch actions.");try{f=!0,c=l(c,e)}finally{f=!1}for(var t=u=d,n=0;n<t.length;n++){(0,t[n])()}return e}return g({type:o.INIT}),(i={dispatch:g,subscribe:m,getState:h,replaceReducer:function(e){if("function"!=typeof e)throw new Error("Expected the nextReducer to be a function.");l=e,g({type:o.REPLACE})}})[r.a]=function(){var e,t=m;return(e={subscribe:function(e){if("object"!=typeof e||null===e)throw new TypeError("Expected the observer to be an object.");function n(){e.next&&e.next(h())}return n(),{unsubscribe:t(n)}}})[r.a]=function(){return this},e},i}function l(e,t){var n=t&&t.type;return"Given "+(n&&'action "'+String(n)+'"'||"an action")+', reducer "'+e+'" returned undefined. To ignore an action, you must explicitly return the previous state. If you want this reducer to hold no value, you can return null instead of undefined.'}function c(e){for(var t=Object.keys(e),n={},r=0;r<t.length;r++){var i=t[r];0,"function"==typeof e[i]&&(n[i]=e[i])}var a,s=Object.keys(n);try{!function(e){Object.keys(e).forEach(function(t){var n=e[t];if(void 0===n(void 0,{type:o.INIT}))throw new Error('Reducer "'+t+"\" returned undefined during initialization. If the state passed to the reducer is undefined, you must explicitly return the initial state. The initial state may not be undefined. If you don't want to set a value for this reducer, you can use null instead of undefined.");if(void 0===n(void 0,{type:o.PROBE_UNKNOWN_ACTION()}))throw new Error('Reducer "'+t+"\" returned undefined when probed with a random type. Don't try to handle "+o.INIT+' or other actions in "redux/*" namespace. They are considered private. Instead, you must return the current state for any unknown actions, unless it is undefined, in which case you must return the initial state, regardless of the action type. The initial state may not be undefined, but can be null.')})}(n)}catch(e){a=e}return function(e,t){if(void 0===e&&(e={}),a)throw a;for(var r=!1,i={},o=0;o<s.length;o++){var c=s[o],u=n[c],d=e[c],f=u(d,t);if(void 0===f){var p=l(c,t);throw new Error(p)}i[c]=f,r=r||f!==d}return(r=r||s.length!==Object.keys(e).length)?i:e}}function u(e,t){return function(){return t(e.apply(this,arguments))}}function d(e,t){if("function"==typeof e)return u(e,t);if("object"!=typeof e||null===e)throw new Error("bindActionCreators expected an object or a function, instead received "+(null===e?"null":typeof e)+'. Did you write "import ActionCreators from" instead of "import * as ActionCreators from"?');var n={};for(var r in e){var i=e[r];"function"==typeof i&&(n[r]=u(i,t))}return n}function f(e,t,n){return t in e?Object.defineProperty(e,t,{value:n,enumerable:!0,configurable:!0,writable:!0}):e[t]=n,e}function p(e,t){var n=Object.keys(e);return Object.getOwnPropertySymbols&&n.push.apply(n,Object.getOwnPropertySymbols(e)),t&&(n=n.filter(function(t){return Object.getOwnPropertyDescriptor(e,t).enumerable})),n}function h(){for(var e=arguments.length,t=new Array(e),n=0;n<e;n++)t[n]=arguments[n];return function(e){return function(){var n=e.apply(void 0,arguments),r=function(){throw new Error("Dispatching while constructing your middleware is not allowed. Other middleware would not be applied to this dispatch.")},i={getState:n.getState,dispatch:function(){return r.apply(void 0,arguments)}},o=t.map(function(e){return e(i)});return function(e){for(var t=1;t<arguments.length;t++){var n=null!=arguments[t]?arguments[t]:{};t%2?p(n,!0).forEach(function(t){f(e,t,n[t])}):Object.getOwnPropertyDescriptors?Object.defineProperties(e,Object.getOwnPropertyDescriptors(n)):p(n).forEach(function(t){Object.defineProperty(e,t,Object.getOwnPropertyDescriptor(n,t))})}return e}({},n,{dispatch:r=function(){for(var e=arguments.length,t=new Array(e),n=0;n<e;n++)t[n]=arguments[n];return 0===t.length?function(e){return e}:1===t.length?t[0]:t.reduce(function(e,t){return function(){return e(t.apply(void 0,arguments))}})}.apply(void 0,o)(n.dispatch)})}}}},function(e,t,n){"use strict";n.d(t,"a",function(){return p}),n.d(t,"b",function(){return h});var r=n(117),i=n.n(r),o=n(28),a=n.n(o),s=n(27),l=n.n(s),c=n(25),u=n.n(c),d=n(7),f=n.n(d),p=u()(l()({},[0]),i()(a()(["media","embed","embedType"]),a()(["media","embed","type"]))),h=i()(f()("embedType"),f()("type"))},function(e,t,n){"use strict";var r=n(839),i=n.n(r);i.a.dynamicDrop(!0),t.a=i.a},function(e,t,n){"use strict";n.d(t,"a",function(){return o});var r=n(26),i=n(163),o=function(e){return Object(i.b)({method:"POST",url:"".concat(Object(r.c)("RISE_RUNTIME_URI"),"/analytics"),json:!0,data:e})}},function(e,t,n){e.exports=n(2100).default},function(e,t,n){"use strict";n.d(t,"b",function(){return Z}),n.d(t,"g",function(){return J}),n.d(t,"h",function(){return ee}),n.d(t,"a",function(){return te}),n.d(t,"d",function(){return ne}),n.d(t,"c",function(){return re}),n.d(t,"e",function(){return ie}),n.d(t,"f",function(){return oe}),n.d(t,"i",function(){return ae});var r=n(0),i=n.n(r),o=n(17),a=n.n(o),s=n(508),l=n.n(s),c=n(6),u=n.n(c),d=n(85),f=n.n(d),p=n(40),h=n.n(p),m=n(52),g=n.n(m),v=n(107),y=n.n(v),b=n(50),_=n.n(b),w=n(87),E=n.n(w),x=n(45),k=n.n(x),S=n(101),T=n.n(S),C=n(56),O=n.n(C),A=n(35),N=n.n(A),I=n(25),M=n.n(I),j=n(189),L=n.n(j),P=n(7),D=n.n(P),R=n(41),F=n.n(R),B=n(14),U=n.n(B),q=n(327),H=n.n(q),z=n(262),W=n.n(z),V=n(227),$=n.n(V),Y=n(34),K=n.n(Y),G=n(48),X=l()(k.a),Q=g()(U()("correct",!0)),Z=u()(K()(h()(-1),a()(0)),y()(U()("correct",!0))),J=function(e){var t=e.answers,n=e.fillinValue,r=e.isCaseSensitive?$.a:u()($.a,W.a);return M()(N()(F()("","title")),N()(r),f()(r(n)))(t)},ee=function(e){var t=e.answers,n=e.selectedIndices;return h()(H()(X,n),u()(H()(X),N()(u()(_()(y.a)(t),U()("id"))),ne)(t))},te=function(e){return{MATCHING:k.a,FILL_IN_THE_BLANK:ie,MULTIPLE_CHOICE:k.a,MULTIPLE_RESPONSE:k.a}[e]},ne=u()(L()("id"),Q),re=u()(E.a,ne),ie=g()(U()("correct",!0)),oe=u()(D()("id"),E.a),ae=u()(O.a,T.a);i.a.createElement(G.x,null),i.a.createElement(G.y,null),i.a.createElement(G.s,null),i.a.createElement(G.w,null)},function(e,t,n){"use strict";var r=n(15),i=n.n(r),o=n(5),a=n(3),s=n.n(a),l=n(129),c=n(36),u=n(110),d=n.n(u),f=n(37),p=n.n(f),h=n(11),m=n(8),g=n(12),v=n(10),y=n(13),b=(n(2681),n(0)),_=n.n(b),w=n(122),E=n(166),x=n(168),k=n.n(x),S=n(192),T=n.n(S),C=n(17),O=n.n(C),A=n(145),N=n.n(A),I=n(2),M=n.n(I),j=n(112),L=n.n(j),P=n(6),D=n.n(P),R=n(23),F=n.n(R),B=n(52),U=n.n(B),q=n(38),H=n.n(q),z=n(32),W=n.n(z),V=n(35),$=n.n(V),Y=n(18),K=n.n(Y),G=n(162),X=n.n(G),Q=n(71),Z=n.n(Q),J=n(28),ee=n.n(J),te=n(27),ne=n.n(te),re=n(42),ie=n.n(re),oe=n(14),ae=n.n(oe),se=n(41),le=n.n(se),ce=n(815),ue=n.n(ce),de=n(451),fe=n.n(de),pe=n(91),he=n(48),me=n(76),ge=n(26),ve=n(289),ye=n(395),be=n(108),_e=n(61),we=n(675),Ee=n(677),xe=n(57),ke=n(30),Se=n.n(ke),Te=n(638),Ce=n(640),Oe=n(639);var Ae=n(4),Ne=n.n(Ae),Ie=n(46),Me=n(134),je=n.n(Me),Le=(n(2682),n(678)),Pe=n(9),De=(n(2683),n(142)),Re=n(51),Fe=n(21),Be=n(228),Ue=n(437),qe=n(681),He=n(250),ze=function(e){function t(){var e,n,r,i,o,a,l,c;Object(h.a)(this,t);for(var u=arguments.length,d=new Array(u),f=0;f<u;f++)d[f]=arguments[f];return(c=Object(g.a)(this,(e=Object(v.a)(t)).call.apply(e,s()(n=[this]).call(n,d)))).handleClick=Ne()(r=c.handleClick).call(r,Object(Pe.a)(c)),c.handleBlur=Ne()(i=c.handleFocusChange).call(i,Object(Pe.a)(c),!1),c.handleFocus=Ne()(o=c.handleFocusChange).call(o,Object(Pe.a)(c),!0),c.handleMouseEnter=Ne()(a=c.handleMouseHover).call(a,Object(Pe.a)(c),!0),c.handleMouseLeave=Ne()(l=c.handleMouseHover).call(l,Object(Pe.a)(c),!1),c.state={hasRestrictedFocus:!1},c}return Object(y.a)(t,e),Object(m.a)(t,[{key:"handleClick",value:function(e){var t=this.props.history,n=e.currentTarget.hash;e.preventDefault(),k.a.Events.scrollEvent.register("end",function(){t.push(Se()(n).call(n,1)),k.a.Events.scrollEvent.remove("end")}),k.a.animateScroll.scrollTo(0,{containerId:"overview"}),Object(Re.a)(Object(Be.d)(!0))}},{key:"handleFocusChange",value:function(e){this.setState({hasRestrictedFocus:e})}},{key:"handleMouseHover",value:function(e){e?this.props.onMouseEnter():this.props.onMouseLeave()}},{key:"render",value:function(){var e=this.props,t=e.allowTooltip,n=e.isRestricted,r=e.lesson,i=r.icon,o=r.id,a=r.title,l=e.passedQuiz,c=e.percentComplete,u=e.restrictedText,d=this.state.hasRestrictedFocus,f="#/lessons/".concat(o),p=_.a.createElement(b.Fragment,null,_.a.createElement("div",{className:"overview-list-item__icon","aria-hidden":"true"},_.a.createElement(Ue.a,{icon:i})),_.a.createElement("div",{className:"overview-list-item__title brand--ui"},a),_.a.createElement("div",{className:"overview-list-item__pie"},_.a.createElement(qe.a,{percentComplete:c,passedQuiz:l})));if(n){var h,m=M()("runtime-tooltip",{"runtime-tooltip--show":t&&d});return _.a.createElement("li",{className:"overview-list-item overview-list-item--restricted",role:"listitem"},_.a.createElement(He.a,{className:m},_.a.createElement("span",{"aria-disabled":"true","aria-label":s()(h="The ".concat(a," lesson is currently unavailable: ")).call(h,u,"."),className:"overview-list-item__link",onBlur:this.handleBlur,onFocus:this.handleFocus,onMouseEnter:this.handleMouseEnter,onMouseLeave:this.handleMouseLeave,role:"link",tabIndex:"0"},p,_.a.createElement(He.b,{"aria-hidden":"true",side:"top"},u))))}return _.a.createElement("li",{className:"overview-list-item",role:"listitem"},_.a.createElement("a",{className:"overview-list-item__link",href:f,onClick:this.handleClick},p))}}],[{key:"defaultProps",get:function(){return{allowTooltip:!0,onMouseEnter:Fe.b,onMouseLeave:Fe.b}}}]),t}(b.PureComponent),We=Object(De.f)(ze),Ve=Object(ve.a)("modernOverview"),$e=Object(b.memo)(function(e){var t=e.course,n=e.courseProgress,r=e.labels,o=e.lessons,a=e.restrictingQuiz,s=Object(b.useState)(!1),l=Object(Ie.a)(s,2),c=l[0],u=l[1],d=Object(b.useCallback)(Ne()(u).call(u,null,!0),[]),f=Object(b.useCallback)(Ne()(u).call(u,null,!1),[]),p=function(e){return je()(e).call(e,function(e,t){return"section"===t.type?e.push([t]):e[e.length-1].push(t),e},[[]])}(o),h=M()("overview-list",{"overview-list--modern":Ve});return _.a.createElement("nav",{className:h},i()(p).call(p,function(e,o){var s,l=(s=e,Object(Te.a)(s)||Object(Ce.a)(s)||Object(Oe.a)()),u=l[0],p=void 0===u?{}:u,h=Se()(l).call(l,1),m=p.title,g="section"===p.type,v=g?h:e;return _.a.createElement("section",{key:o},g&&m&&_.a.createElement("h3",{className:"overview-list__section-title brand--ui"},m),_.a.createElement("ol",{className:"overview-list__list",role:"list"},i()(v).call(v,function(e){var i=Object(be.b)({course:t,courseProgress:n,lesson:e,restrictingQuiz:a}),o=Object(be.a)({labels:r,restrictions:i}),s=Object(Le.a)(n,e.id),l=s.percentComplete,u=s.passedQuiz;return _.a.createElement(We,{allowTooltip:!c,isRestricted:i.isRestricted,key:e.id,lesson:e,onMouseEnter:d,onMouseLeave:f,passedQuiz:u,percentComplete:l,restrictedText:o,failedQuizWithNoAttempts:void 0})})))}))}),Ye=n(135),Ke=n.n(Ye),Ge=n(177),Xe=n.n(Ge),Qe=n(25),Ze=n.n(Qe),Je=n(512),et=n.n(Je),tt=n(227),nt=n.n(tt),rt=Ze()(Ke()({}),et()(["first_name","last_name"]),Xe()(" "),nt.a),it=(n(2684),function(e){var t=e.className,n=e.decorative,r=e.size,i=Object(l.a)(e,["className","decorative","size"]),o=ee()(["avatars","medium"],i),a=n?"":rt(i)||"Unknown User";return o?_.a.createElement("img",{alt:a,className:t||"user-avatar",src:o,style:{height:r,width:r}}):_.a.createElement(he.A,{decorative:n,height:r,title:a,width:r})}),ot=n(397),at=n(178),st=n.n(at),lt=n(662),ct=n(663),ut=(n(2685),F()("partner-content-author-card__")),dt=function(e){var t=e.courseId,n=e.partnerContent,r=e.publishedAt,o=e.tenantId,a=n.data,s=n.type,l=a.authors,c=a.bookImage,u=a.bookTitle,d=a.buyLink,f=a.internalId,p=a.nbicLink,h=st()(l).call(l,function(e){return e.name}),m={courseId:t,partnerContentId:n.id,partnerContentInternalId:f,tenantId:o,contentSubtype:s},g=M()(ut("flex"),ut("author-container")),v=function(e){return Object(me.f)({width:"122",height:"122",imageKey:e})};return _.a.createElement("ol",{className:"partner-content-author-card",role:"list"},_.a.createElement("li",{role:"listitem"},_.a.createElement("section",null,_.a.createElement("h2",{className:"visually-hidden"},"Authors"),i()(h).call(h,function(e){return _.a.createElement("li",{key:e.name,className:g},(t=e.image,n=e.name,_.a.createElement("div",{"aria-hidden":"true",className:ut("image-container")},t?_.a.createElement("img",{src:v(t),alt:n,className:ut("author-image")}):_.a.createElement("div",{className:ut("author-image")}))),_.a.createElement("p",{className:ut("author-name-text")},e.name));var t,n}))),_.a.createElement("li",{role:"listitem"},_.a.createElement(lt.a,{authors:l,bookImage:c,bookTitle:u,buyLink:d,publishedAt:r,trackingInfo:m})),_.a.createElement("li",{role:"listitem"},_.a.createElement(ct.a,{link:p,publishedAt:r,trackingInfo:m})))};n.d(t,"j",function(){return mt}),n.d(t,"e",function(){return gt}),n.d(t,"d",function(){return vt}),n.d(t,"a",function(){return xt}),n.d(t,"i",function(){return kt}),n.d(t,"b",function(){return Tt}),n.d(t,"c",function(){return Ct}),n.d(t,"f",function(){return Ot}),n.d(t,"h",function(){return zt}),n.d(t,"g",function(){return Wt});var ft=Object(ve.a)("modernOverview")||Object(_e.k)(),pt=ue()($()(D()(Z()(T.a,!ft),F()("brand--"))),K.a,{}),ht=function(e){for(var t=arguments.length,n=new Array(t>1?t-1:0),r=1;r<t;r++)n[r-1]=arguments[r];return M()(e,pt(n))},mt=function(e){function t(){return Object(h.a)(this,t),Object(g.a)(this,Object(v.a)(t).apply(this,arguments))}return Object(y.a)(t,e),Object(m.a)(t,[{key:"render",value:function(){var e=M()("overview",{"overview--modern":ft});return _.a.createElement("div",{className:e,"data-overview":!0,id:"overview"},this.props.children)}},{key:"animate",value:function(e){var t=this,n=this.props.sidebarOpen,r=document.querySelector("[data-overview]"),i=document.querySelector("[data-overview-side]"),o=document.querySelector("[data-overview-side-panel]"),a=document.querySelector("[data-overview-side-panel-content]"),s=n?document.querySelector("[data-lesson-side] [data-overview-sidebar-header-wrap]"):{offsetWidth:0,offsetHeight:0},l={width:e?s.offsetWidth:i.offsetWidth,height:e?s.offsetHeight:i.offsetHeight},c={width:e?i.offsetWidth:s.offsetWidth,height:e?i.offsetHeight:s.offsetHeight};return a.style.width="".concat(s.offsetWidth,"px"),o.style.width="".concat(l.width,"px"),o.style.height="".concat(l.height,"px"),r.classList.add(e?"overview--will-enter":"overview--will-exit"),p()(function(){r.classList.add(e?"overview--will-enter-active":"overview--will-exit-active"),(e&&window.innerWidth<960||window.innerWidth>=960)&&(o.style.width="".concat(c.width,"px"),o.style.height="".concat(c.height,"px"))},10),new d.a(function(n){r.addEventListener("transitionend",t.sidePanelTransitionEndRef=function(i){var a=i.target;(e&&a.hasAttribute("data-overview-content")||!e&&a.hasAttribute("data-overview-side-panel-content")||!e&&a.hasAttribute("data-overview")&&window.innerWidth<960)&&(r.removeEventListener("transitionend",t.sidePanelTransitionEndRef),o.style.width=o.style.height="",r.classList.remove("overview--will-enter","overview--will-enter-active","overview--will-exit","overview--will-exit-active"),n())})})}}]),t}(_.a.Component),gt=function(e){function t(e){var n;return Object(h.a)(this,t),(n=Object(g.a)(this,Object(v.a)(t).call(this,e))).state={coverImageLoaded:!1},n}return Object(y.a)(t,e),Object(m.a)(t,[{key:"componentDidMount",value:function(){var e=this,t=this.props.coverImage.media,n=(void 0===t?{}:t).image,r=void 0===n?{}:n,i=r.key,o=r.src,a=i?Object(me.a)(r):o;(i||o)&&(this.image=new Image,this.image.src=a,this.image.addEventListener("load",this.imageLoadRef=function(){e.setState({coverImageLoaded:!0})}))}},{key:"componentWillUnmount",value:function(){this.image&&(this.image.removeEventListener("load",this.imageLoadRef),this.image=null)}},{key:"render",value:function(){var e=this.props.coverImage,t=e.media,n=void 0===t?{}:t,r=e.alpha,i=n.image,o=void 0===i?{}:i,a=o.key,s=_.a.Children.toArray(this.props.children),l=a?{backgroundImage:"url('".concat(Object(me.a)(o),"')")}:null,c=M()("overview__side-panel",{"brand--background":!a});return _.a.createElement("div",{className:"overview__side","data-overview-side":!0},_.a.createElement("div",{className:c,"data-overview-side-panel":!0,style:l},this.state.coverImageLoaded?_.a.createElement(Ee.a,{alpha:r}):null,_.a.createElement("div",{className:"overview__side-panel-content","data-overview-side-panel-content":!0},U()(ae()("type",ot.a),s))),_.a.createElement("div",{className:"overview__side-content","data-overview-content":!0},_.a.createElement("div",{className:"overview__side-container"},_.a.createElement("div",{className:"overview__side-container-content"},U()(L()(ae.a)("type",ot.a),s)))))}}]),t}(_.a.Component),vt=function(e){var t=e.children;return _.a.createElement("div",{className:"overview__main",id:"overview-main",tabIndex:"-1"},_.a.createElement("div",{className:"overview__content"},_.a.createElement("div",{className:"overview__container"},t)))},yt=function(e){return _.a.createElement("div",Object(c.a)({},e,{className:"overview__columns"}))},bt=function(e){return _.a.createElement("div",Object(c.a)({},e,{className:"overview__main-col"}))},_t=ft?function(e){return _.a.createElement("div",Object(c.a)({},e,{className:"overview__aside"}))}:O()(null),wt=function(e){var t=ft?"overview__section-header":"visually-hidden";return _.a.createElement("header",Object(c.a)({},e,{className:t}))},Et=function(e){var t=e.children,n=Object(l.a)(e,["children"]),r=ft?ht("overview__heading","ui"):null;return _.a.createElement("h2",Object(c.a)({},n,{className:r}),t)},xt=function(e){var t=e.avatar,n=e.authorName;return t&&n?_.a.createElement("div",{className:ht("overview__author","ui")},_.a.createElement("div",{className:"overview__author-image",style:{backgroundImage:"url(".concat(Object(_e.p)(t),")")}}),_.a.createElement("div",null,_.a.createElement("span",{"aria-hidden":"true"},n),_.a.createElement("span",{className:"visually-hidden"},"By ",n))):null},kt=function(e){var t=e.children;return _.a.createElement("div",{className:"overview__title-wrap"},_.a.createElement(xe.a,{className:ht("overview__title","head"),tagName:"h1",value:t}))},St=D()(ie()(["hasModernOverview","isPreview"]),le()({},"global")),Tt=Object(E.b)(St,{})(function(e){var t=e.children,n=e.coverImage,r=e.enrolled,i=e.favoritedAt,o=e.hasModernOverview,a=e.isPreview,s=e.startAgain,u=Object(l.a)(e,["children","coverImage","enrolled","favoritedAt","hasModernOverview","isPreview","startAgain"]),d=ee()(["media","image","key"],n),f=M()("overview__button",{"brand--color":!d,"brand--ui":!o,"overview__outline-btn":s,"overview__start-again":s,"overview__button-enrolled":r||i||a||Object(_e.k)()});return _.a.createElement(w.a,Object(c.a)({className:f},u),t)}),Ct=function(e){var t=e.text;return _.a.createElement(k.a.Link,{className:"overview__details-trigger",containerId:"overview",duration:1e3,href:"#overview-main",smooth:!0,to:"overview-main"},_.a.createElement("span",{className:ht("overview__details-trigger-text","ui")},t),_.a.createElement(he.f,null))},Ot=function(e){var t=e.src,n=e.width,r=e.height;return t?_.a.createElement("div",{className:"overview__logo"},_.a.createElement("img",{src:t,width:n,height:r,alt:"Logo"})):null},At=function(e){return"<p><br></p>"===e?"":e},Nt=function(e){var t=e.publishedAt;if(!ge.e)return null;var n=X()(t);return n.isValid()&&_.a.createElement("span",{className:"overview__description-published"},n.format("[Published] MMMM D, YYYY"))},It=fe()("(min-width: 960px)","isDesktop")(function(e){var t=e.text,n=e.publishedAt,r=e.numLessons,i=e.timeToComplete,o=e.showTimeToComplete,a=e.isDesktop;return At(t)?_.a.createElement(b.Fragment,null,_.a.createElement(wt,null,_.a.createElement(Et,null,"Description"),a&&_.a.createElement(Nt,{publishedAt:n}),!a&&_.a.createElement(jt,{numLessons:r,timeToComplete:i,showTimeToComplete:o,standalone:!1})),_.a.createElement(xe.a,{key:"text",value:At(t),className:ht("overview__description brand--linkColor","body")})):null}),Mt=function(e,t){return 1===e?t:s()(t).call(t,"s")},jt=function(e){var t,n=e.numLessons,r=e.timeToComplete,i=e.showTimeToComplete,o=e.standalone,a=void 0===o||o,s=r>=36e5?(t=X.a.duration(r).asHours(),Math.round(10*t)/10):X.a.duration(r).asMinutes(),l=M()("overview__stat",{"overview__stat-standalone":!a});return _.a.createElement("ul",{className:l,role:"list"},_.a.createElement("li",{className:"overview__stat-value-wrap",role:"listitem"},_.a.createElement("span",{className:"overview__stat-value"},n),"  Lessons"),ge.e&&i&&_.a.createElement("li",{className:"overview__stat-value-wrap",role:"listitem"},_.a.createElement("span",{className:"overview__stat-value"},s)," ",Mt(s,r>=36e5?"Hour":"Minute")))},Lt=function(e){var t=e.avatar,n=e.authorName,r=e.authorTitle;return t&&n?_.a.createElement("section",{className:ht("overview__author-card","ui")},_.a.createElement("h2",{className:"visually-hidden"},"Course Author"),_.a.createElement("img",{className:"overview__author-card-image",src:Object(_e.p)(t),alt:""}),_.a.createElement("span",{className:"overview__author-card-wrap"},_.a.createElement("span",{className:"overview__author-card-name"},n),r&&_.a.createElement("span",{className:"overview__author-card-title"},r))):null},Pt=function(e){var t,n=e.dueAt;if(!n)return null;var r=Object(ye.b)(n),i=M()("overview__due-date","brand--border",(t={},Object(o.a)(t,"brand--color",!r),Object(o.a)(t,"overview__due-date--urgent brand--background",r),t));return _.a.createElement("div",{className:i},Object(ye.a)(n))},Dt=function(e){var t=e.component;return _.a.createElement("span",{"aria-hidden":"true",className:"overview__requirements-icon"},_.a.createElement(t,{className:"overview__requirements-icon-svg"}))},Rt=function(e){var t,n=e.completedAt,r=e.courseProgress,i=e.dueAt,o=e.lessons,a=void 0===o?[]:o,l=e.numLessons,c=e.trackingCompletionPercentage,u=e.trackingQuizId,d=!W()(c),f=!!u,p=Math.ceil(c/100*l),h=H()(N()(ae()("type","quiz"),ae()("id",u)),a),m=le()(void 0,"title",h),g=ee()(["settings","passingScore"],h),v=!d||r.percentComplete>=c,y=Object(be.d)(r,h,u),w=y.outOfAttempts,E=y.quizPassed,x=!E&&w,k=v&&(E||x);return d||f?_.a.createElement("section",{className:"overview__requirements"},_.a.createElement("h2",{className:"overview__requirements-header"},"Course Requirements"),_.a.createElement("ul",{className:"overview__requirements-list",role:"list"},d&&!isNaN(p)&&_.a.createElement("li",{className:"overview__requirements-list-item",role:"listitem"},v?_.a.createElement("span",{className:"overview__requirements-icon"},_.a.createElement(he.e,{"aria-label":"Requirement complete"})):_.a.createElement(Dt,{component:he.B}),_.a.createElement("span",null,"Complete",p===l?" all ":s()(t=" ".concat(p," of ")).call(t,l," "),"lessons in this course")),f&&m&&_.a.createElement("li",{className:"overview__requirements-list-item",role:"listitem"},E?_.a.createElement("span",{className:"overview__requirements-icon"},_.a.createElement(he.e,{"aria-label":"Requirement complete"})):x?_.a.createElement("span",{className:"overview__requirements-icon"},_.a.createElement(he.G,{"aria-label":"Quiz failed"})):_.a.createElement(Dt,{component:he.s}),_.a.createElement("div",null,_.a.createElement("span",null,m,!W()(g)&&_.a.createElement(b.Fragment,null,_.a.createElement("span",{"aria-hidden":"true",className:"overview__requirements-separator"}," | "),"Score of ",g,"% or higher")),x&&_.a.createElement("div",{className:"overview__requirements-no-attempts"},"No attempts remaining."))),ge.e&&!k&&i&&_.a.createElement("li",{role:"listitem"},_.a.createElement(Pt,{dueAt:i})),n&&_.a.createElement("li",{className:"overview__requirements-completed",role:"listitem"},"Completed ",X()(n).format("L")))):null},Ft=function(e){return _.a.createElement("div",Object(c.a)({},e,{className:"overview__author-requirements-wrap"}))},Bt=function(e){var t=e.categories,n=void 0===t?[]:t;return 0===n.length?null:_.a.createElement("div",{className:"overview__categories-wrap"},_.a.createElement("section",{className:"overview__categories"},_.a.createElement("h2",{className:"overview__categories-header"},"Categories"),_.a.createElement("ul",{className:"overview__categories-list",role:"list"},i()(n).call(n,function(e,t){return _.a.createElement("li",{className:"overview__categories-list-item",key:t,role:"listitem"},_.a.createElement("span",{className:"overview__categories-icon","aria-hidden":"true"},_.a.createElement(he.c,null)),_.a.createElement("span",{className:"overview__categories-name"},e))}))))},Ut=function(e){var t=e.favoritedAt,n=e.onClick,r=e.onRemove,i=t?r:n,o=t?"Saved to My List":"Save to My List",a=M()({"overview__enroll-heart-filled":t,"overview__enroll-heart-outline":!t});return _.a.createElement("button",{"aria-pressed":!!t,className:"overview__enroll-button",onClick:i,type:"button"},_.a.createElement(he.u,{isFilled:t,className:a}),o)},qt="".concat(Object(ge.c)("CDN_USER_CONTENT_URI"),"/assets/rise/assets/trophy.svg"),Ht=fe()("(max-width: 500px)","smallAvatar")(function(e){var t=e.certificateDownload,n=e.currentUser,r=e.smallAvatar;return _.a.createElement("div",{className:"overview__completion-wrap"},_.a.createElement("div",{className:"overview__completion-avatar"},_.a.createElement(it,Object(c.a)({},n,{decorative:!0,size:r?40:60})),_.a.createElement("img",{className:"overview__trophy",src:qt,alt:""})),_.a.createElement("div",{className:"overview__completed"},_.a.createElement("span",{"aria-hidden":"true"},"Completed"),_.a.createElement("span",{className:"visually-hidden"},"Course Completed")),t&&_.a.createElement("div",{className:"overview__certificate"},_.a.createElement(we.b,null)))}),zt=function(e){var t=e.certificateDownload,n=e.completedQuizRequirement,r=e.courseBtnText,i=e.coverImage,o=e.currentUser,a=e.enrolled,s=e.enrollmentType,l=e.favoritedAt,c=e.handleAddFavoriteClick,u=e.handleRemoveFavoriteClick,d=e.nextLessonId,f=e.percentComplete,p=e.startAgain;return _.a.createElement("div",{className:M()("overview__continueWrapper",{"overview__start-again-wrapper":p&&a})},_.a.createElement("div",{className:"overview__continueButtonsWrap"},_.a.createElement(pe.CSSTransition,{classNames:"overview__button-transition",in:a||!!l,timeout:0},_.a.createElement(Tt,{to:"/lessons/".concat(d),coverImage:i,startAgain:p,enrolled:a,favoritedAt:l},_.a.createElement("span",{className:"overview__continueBtn"},r))),ge.e&&"preview"!==window.viewType&&_.a.createElement(Ut,{enrolled:a,enrollmentType:s,favoritedAt:l,onClick:c,onRemove:u,percentComplete:f,startAgain:p})),_.a.createElement("span",{className:"overview__spacer"}),p&&n&&!Object(_e.k)()&&_.a.createElement(Ht,{currentUser:o,certificateDownload:t}))},Wt=Object(E.b)(function(e){return{partnerContent:ne()([],["partnerContent","content"],e)}})(fe()("(min-width: 960px)","isDesktop")(function(e){var t=e.authorName,n=e.authorTitle,r=e.avatar,i=e.categories,o=e.completedAt,a=e.course,s=e.courseProgress,l=e.dueAt,c=e.isDesktop,u=e.labels,d=e.lessons,f=e.numLessons,p=e.partnerContent,h=e.restrictingQuiz,m=e.showTimeToComplete,g=e.sidebarEnabled,v=e.timeToComplete,y=e.trackingCompletionPercentage,w=e.trackingQuizId,E=a.description,x=a.id,k=a.publishedAt,S=a.selectedAuthorId,T=a.tenantId,C=H()(function(e){return e.id===S},p);return c?_.a.createElement(b.Fragment,null,_.a.createElement(yt,null,_.a.createElement(_t,null,_.a.createElement("section",null,_.a.createElement("h2",{className:"visually-hidden"},"Course Length"),_.a.createElement(jt,{numLessons:f,timeToComplete:v,showTimeToComplete:m})),_.a.createElement(Ft,null,C?_.a.createElement(dt,{courseId:x,partnerContent:C,publishedAt:k,tenantId:T}):_.a.createElement(Lt,{avatar:r,authorName:t,authorTitle:n}),_.a.createElement(Rt,{lessons:d,numLessons:f,trackingCompletionPercentage:y,trackingQuizId:w,courseProgress:s,dueAt:l,completedAt:o})),_.a.createElement(Bt,{categories:i})),_.a.createElement(bt,null,_.a.createElement("section",null,_.a.createElement(It,{text:E,publishedAt:k})),g&&_.a.createElement("section",null,_.a.createElement(wt,null,_.a.createElement(Et,null,"Course Outline"),!E&&_.a.createElement(Nt,{publishedAt:k})),_.a.createElement($e,{course:a,courseProgress:s,labels:u,lessons:d,restrictingQuiz:h,trackingQuizId:w}))))):_.a.createElement(b.Fragment,null,_.a.createElement(yt,null,ft?_.a.createElement(_t,null,_.a.createElement("section",null,_.a.createElement(It,{text:E,publishedAt:k,numLessons:f,timeToComplete:v,showTimeToComplete:m})),_.a.createElement(Ft,null,_.a.createElement(Rt,{lessons:d,numLessons:f,trackingCompletionPercentage:y,trackingQuizId:w,courseProgress:s,dueAt:l,completedAt:o})),_.a.createElement(Bt,{categories:i})):_.a.createElement("section",null,_.a.createElement(It,{text:E,publishedAt:k,numLessons:f,timeToComplete:v,showTimeToComplete:m})),_.a.createElement(bt,null,g&&_.a.createElement("section",null,_.a.createElement(wt,null,_.a.createElement(Et,null,"Course Outline"),!E&&_.a.createElement(Nt,{publishedAt:k})),_.a.createElement($e,{course:a,courseProgress:s,labels:u,lessons:d,restrictingQuiz:h,trackingQuizId:w})))))}))},function(e,t,n){var r=n(104);e.exports=function(e,t){if(!r(e))return e;var n,i;if(t&&"function"==typeof(n=e.toString)&&!r(i=n.call(e)))return i;if("function"==typeof(n=e.valueOf)&&!r(i=n.call(e)))return i;if(!t&&"function"==typeof(n=e.toString)&&!r(i=n.call(e)))return i;throw TypeError("Can't convert object to primitive value")}},function(e,t,n){var r=n(148).f,i=n(157),o=n(119)("toStringTag");e.exports=function(e,t,n){e&&!i(e=n?e:e.prototype,o)&&r(e,o,{configurable:!0,value:t})}},function(e,t,n){var r=n(157),i=n(158),o=n(542)("IE_PROTO"),a=n(699),s=Object.prototype;e.exports=a?Object.getPrototypeOf:function(e){return e=i(e),r(e,o)?e[o]:"function"==typeof e.constructor&&e instanceof e.constructor?e.constructor.prototype:e instanceof Object?s:null}},function(e,t,n){var r=n(557),i=n(306);e.exports=function(e){return r(i(e))}},function(e,t,n){var r=n(176),i=n(144),o=n(185),a=Object.defineProperty,s={},l=function(e){throw e};e.exports=function(e,t){if(o(s,e))return s[e];t||(t={});var n=[][e],c=!!o(t,"ACCESSORS")&&t.ACCESSORS,u=o(t,0)?t[0]:l,d=o(t,1)?t[1]:void 0;return s[e]=!!n&&!i(function(){if(c&&!r)return!0;var e={length:-1};c?a(e,1,{enumerable:!0,get:l}):e[1]=1,n.call(e,u,d)})}},function(e,t){e.exports=function(e,t){switch(e){case 0:return function(){return t.apply(this,arguments)};case 1:return function(e){return t.apply(this,arguments)};case 2:return function(e,n){return t.apply(this,arguments)};case 3:return function(e,n,r){return t.apply(this,arguments)};case 4:return function(e,n,r,i){return t.apply(this,arguments)};case 5:return function(e,n,r,i,o){return t.apply(this,arguments)};case 6:return function(e,n,r,i,o,a){return t.apply(this,arguments)};case 7:return function(e,n,r,i,o,a,s){return t.apply(this,arguments)};case 8:return function(e,n,r,i,o,a,s,l){return t.apply(this,arguments)};case 9:return function(e,n,r,i,o,a,s,l,c){return t.apply(this,arguments)};case 10:return function(e,n,r,i,o,a,s,l,c,u){return t.apply(this,arguments)};default:throw new Error("First argument to _arity must be a non-negative integer no greater than ten")}}},function(e,t){e.exports=
/** @license ISC License (c) copyright 2016 original and current authors */
function(e){return Array.isArray(e)}},function(e,t){"function"==typeof Object.create?e.exports=function(e,t){t&&(e.super_=t,e.prototype=Object.create(t.prototype,{constructor:{value:e,enumerable:!1,writable:!0,configurable:!0}}))}:e.exports=function(e,t){if(t){e.super_=t;var n=function(){};n.prototype=t.prototype,e.prototype=new n,e.prototype.constructor=e}}},function(e,t,n){var r=n(140),i=n(725);e.exports=r?i:function(e){return Map.prototype.entries.call(e)}},function(e,t,n){var r=n(505),i=n(194);function o(e){return(o="function"==typeof i&&"symbol"==typeof r?function(e){return typeof e}:function(e){return e&&"function"==typeof i&&e.constructor===i&&e!==i.prototype?"symbol":typeof e})(e)}function a(t){return"function"==typeof i&&"symbol"===o(r)?e.exports=a=function(e){return o(e)}:e.exports=a=function(e){return e&&"function"==typeof i&&e.constructor===i&&e!==i.prototype?"symbol":o(e)},a(t)}e.exports=a},function(e,t){e.exports=function(e){var t=typeof e;return null!=e&&("object"==t||"function"==t)}},function(e,t){var n=Array.isArray;e.exports=n},function(e,t,n){"use strict";var r=n(1196),i=n(105);var o=function(e){i.extend(this,e),this.initialize.apply(this,arguments)};i.extend(o.prototype,{initialize:function(){this.hidden=!1},pivot:function(){var e=this;return e._view||(e._view=i.clone(e._model)),e._start={},e},transition:function(e){var t=this,n=t._model,i=t._start,o=t._view;return n&&1!==e?(o||(o=t._view={}),i||(i=t._start={}),function(e,t,n,i){var o,a,s,l,c,u,d,f,p,h=Object.keys(n);for(o=0,a=h.length;o<a;++o)if(u=n[s=h[o]],t.hasOwnProperty(s)||(t[s]=u),(l=t[s])!==u&&"_"!==s[0]){if(e.hasOwnProperty(s)||(e[s]=l),(d=typeof u)==typeof(c=e[s]))if("string"===d){if((f=r(c)).valid&&(p=r(u)).valid){t[s]=p.mix(f,i).rgbString();continue}}else if("number"===d&&isFinite(c)&&isFinite(u)){t[s]=c+(u-c)*i;continue}t[s]=u}}(i,o,n,e),t):(t._view=n,t._start=null,t)},tooltipPosition:function(){return{x:this._model.x,y:this._model.y}},hasValue:function(){return i.isNumber(this._model.x)&&i.isNumber(this._model.y)}}),o.extend=i.inherits,e.exports=o},function(e,t,n){var r=n(24);e.exports=r(function(e,t){return t>e?t:e})},function(e,t,n){var r=n(24);e.exports=r(function(e,t){return e*t})},function(e,t,n){var r=n(260),i=n(74);e.exports=i(function(e,t,n){if(t>=n.length||t<-n.length)return n;var i=(t<0?n.length:0)+t,o=r(n);return o[i]=e(n[i]),o})},function(e,t,n){e.exports=n(1765)},function(e,t,n){"use strict";n.d(t,"a",function(){return p});var r=n(150),i=n.n(r),o=n(32),a=n.n(o),s=n(26),l=n(445),c=n(98),u={bigHeadMode:{name:"Big Head Mode",description:"Enables big head mode, a way to easily test feature flagging."},copyLink:{name:"Course Copy Link",description:"Enables course copy link availability."},customVideo:{name:"Custom Videos",description:"Enables custom video blocks for streaming videos."},modernOverview:{name:"Modern Overview",defaults:{rise:!0},description:"Enables modern course overview.",overrides:{360:!1}}},d=function(e){return"feature-".concat(e)},f=function(e){var t=u[e];return!!t&&(!(!t.defaults||!t.defaults[Object(s.c)("SERVICE_PRODUCT")])&&t.defaults[Object(s.c)("SERVICE_PRODUCT")])},p=function(e){return function(e){var t=(u[e]||{}).overrides,n=Object(s.c)("SERVICE_PRODUCT");return t&&i()(n,t)}(e)?function(e){var t=(u[e]||{}).overrides,n=Object(s.c)("SERVICE_PRODUCT");return t&&t[n]}(e):Object(c.i)()?function(e){if(u[e]){var t=d(e),n=Object(l.a)(t);return a()(n)?f(e):"true"===n}}(e):f(e)}},function(e,t,n){"use strict";var r=n(0),i=n(2081),o=n(2084);function a(){}a.prototype=Object.create(r.Component.prototype),a.displayName="DocumentTitle",a.propTypes={title:i.string.isRequired},a.prototype.render=function(){return this.props.children?r.Children.only(this.props.children):null},e.exports=o(function(e){var t=e[e.length-1];if(t)return t.title},function(e){var t=e||"";t!==document.title&&(document.title=t)})(a)},function(e,t,n){"use strict";n.d(t,"b",function(){return I}),n.d(t,"a",function(){return M});var r=n(30),i=n.n(r),o=n(4),a=n.n(o),s=n(11),l=n(8),c=n(12),u=n(10),d=n(9),f=n(13),p=(n(2095),n(0)),h=n.n(p),m=n(2),g=n.n(m),v=n(1),y=n.n(v),b=n(55),_=n.n(b),w=n(27),E=n.n(w),x=n(53),k=n(26),S=n(31),T=n(22),C=n(118),O=n(336),A=n(121),N=function(e){var t=e.currentTime,n=e.duration;return Math.round(t/n*100)||0},I=function(e){function t(){var e,n,r;return Object(s.a)(this,t),(r=Object(c.a)(this,Object(u.a)(t).call(this))).state={shouldLoadPlayheadPosition:!0,playheadPositionSaveThrottle:0},r.handleChange=a()(e=r.handleChange).call(e,Object(d.a)(r)),r.onPlayClick=a()(n=r.onPlayClick).call(n,Object(d.a)(r)),r}return Object(f.a)(t,e),Object(l.a)(t,[{key:"mouseSeek",value:function(e){var n=e.currentTarget,r=e.nativeEvent,i=e.pageX,o=this.audio,a=(r.touches?r.touches[0].pageX:i)-t.getElementOffset(n).left,s=n.offsetWidth,l=o.duration;a>s?a=s:a<1&&(a=1),o.currentTime=a/s*l,this.props.onSeek(t.timeMs(o.currentTime))}},{key:"keySeek",value:function(e){var n=this;this.setState({isSeeking:!0},function(){var r=n.audio,i=r.duration;r.currentTime=e<0?Math.max(r.currentTime+e,0):Math.min(r.currentTime+e,i),n.props.onSeek(t.timeMs(r.currentTime)),n.onSeekEnd()})}},{key:"componentDidMount",value:function(){x.a.addChangeListener(this.handleChange)}},{key:"componentDidUpdate",value:function(e){!e.shouldPause&&this.props.shouldPause&&x.a.isPlaying&&(this.audio.pause(),x.a.pause())}},{key:"componentWillUnmount",value:function(){var e=this.props.recordMediaPlayheadPosition;x.a.pause(),x.a.removeChangeListener(this.handleChange),e&&e(N(this.audio))}},{key:"handleChange",value:function(){x.a.playerId===this.props.id&&(x.a.isPlaying?this.audio.play():this.audio&&this.audio.pause(),this.audio&&(this.audio.muted=x.a.isMuted),this.forceUpdate())}},{key:"render",value:function(){var e,t,n,r,i,o,s,l,c,u,d,f=this,p=this.props,m=p.allowTabNavigation,v=p.id,y=p.labels,b=p.mediaSrc,_=x.a.isPlaying&&x.a.playerId===v,w=x.a.isMuted&&x.a.playerId===v,S=g()("audio-player__play",{"audio-player__play--pause":_}),C=g()("audio-player__volume",{"audio-player__volume--muted":w}),O=E()(null,["audio","currentTime"],this),N=E()(null,["audio","duration"],this),I=Object(T.m)(m),M=y.audioPlayerGroup,j=y.pauseButtonLabel,L=y.playButtonLabel,P=y.seekSliderLabel;return h.a.createElement("div",{key:"player-"+v,className:"audio-player"},h.a.createElement("div",{"aria-hidden":!m,"aria-label":M,className:"audio-player__housing",onKeyDown:a()(e=this.onKeyDown).call(e,this),role:A.b,tabIndex:I},h.a.createElement("div",{"aria-label":_?j:L,className:S,onClick:this.onPlayClick,role:"button",tabIndex:I}),h.a.createElement("div",{className:"audio-player__tracker",onMouseDown:a()(t=this.onMouseSeekStart).call(t,this),onTouchStart:a()(n=this.onMouseSeekStart).call(n,this),onMouseUp:a()(r=this.onSeekEnd).call(r,this),onTouchEnd:a()(i=this.onSeekEnd).call(i,this),onMouseMove:a()(o=this.onSeek).call(o,this),onTouchMove:a()(s=this.onSeek).call(s,this)},h.a.createElement("div",{ref:function(e){return f.trackerbar=e},className:"audio-player__tracker-bar brand--background"}),h.a.createElement("div",{className:"audio-player__tracker-handle brand--background","aria-label":P,"aria-live":"polite","aria-valuemax":N,"aria-valuemin":"0","aria-valuenow":O,ref:function(e){return f.trackerhandle=e},role:"slider",tabIndex:I})),h.a.createElement("div",{className:"audio-player__timer"},this.state.currentTime),h.a.createElement("div",{className:C,onClick:a()(l=this.onVolumeClick).call(l,this)},h.a.createElement("i",{className:"icon-volume"}),h.a.createElement("i",{className:"icon-mute"}))),h.a.createElement("audio",{ref:function(e){return f.audio=e},className:"audio-player__audio-element",onTimeUpdate:a()(c=this.onTimeUpdate).call(c,this),onLoadedMetadata:a()(u=this.onLoadedMetadata).call(u,this),onEnded:a()(d=this.onEnded).call(d,this),src:Object(k.g)("".concat(b)),key:"audio-"+v}))}},{key:"onKeyDown",value:function(e){var t=this,n=Object(C.b)(this.onPlayClick),r=Object(C.b)(function(){return t.keySeek(5)}),i=Object(C.b)(function(){return t.keySeek(-5)});_()([[S.e,n],[S.j,r],[S.h,i]])(e)}},{key:"onPlayClick",value:function(e){e.preventDefault();var n=this.props,r=n.audioVideoPlayhead,i=n.id,o=n.onPause,a=n.onPlay,s=n.recordMediaPlayheadPosition,l=this.audio,c=l.currentTime,u=l.duration;x.a.isPlaying&&x.a.playerId!==i&&(x.a.isPlaying=!1),x.a.playerId=i,x.a.isPlaying=!x.a.isPlaying,x.a.isPlaying?(a(t.timeMs(c)),r&&this.state.shouldLoadPlayheadPosition&&(this.audio.currentTime=u*r/100||0)):(o(t.timeMs(c)),s&&s(N(this.audio))),this.setState({shouldLoadPlayheadPosition:!1})}},{key:"onVolumeClick",value:function(){x.a.isMuted?x.a.isMuted=!1:x.a.isMuted=!0}},{key:"onMouseSeekStart",value:function(e){this.setState({isSeeking:!0}),this.mouseSeek(e)}},{key:"onSeekEnd",value:function(){var e=this.props,n=e.id,r=e.onPlay,i=e.recordMediaPlayheadPosition,o=this.audio.currentTime;this.setState({isSeeking:!1}),x.a.isPlaying&&x.a.playerId!==n&&(x.a.isPlaying=!1),x.a.playerId=n,x.a.isPlaying=!0,r(t.timeMs(o)),i&&i(N(this.audio))}},{key:"onSeek",value:function(e){this.state.isSeeking&&this.mouseSeek(e)}},{key:"onLoadedMetadata",value:function(e){this.setState({currentTime:t.calcTime(e.target.duration,e.target.currentTime)})}},{key:"onEnded",value:function(e){this.audio.currentTime=0,this.setState({currentTime:t.calcTime(e.target.duration,e.target.currentTime)}),x.a.isPlaying=!1,this.props.onEnd(t.timeMs(e.target.currentTime)),this.forceUpdate()}},{key:"onTimeUpdate",value:function(e){var n=this.props.recordMediaPlayheadPosition,r=e.target,i=r.currentTime,o=r.duration,a=Math.floor(i);Object(k.h)();var s=i/o*100;this.trackerbar.style.width=s+"%",this.trackerhandle.style.left=s+"%",this.setState({currentTime:t.calcTime(o,i)}),a%5==0&&this.state.playheadPositionSaveThrottle!==a&&n&&(n(N(e.target)),this.setState({playheadPositionSaveThrottle:a}))}},{key:"currentTime",value:function(){return t.timeMs(this.audio.currentTime)}}],[{key:"calcTime",value:function(e,t){var n=Math.round(e-t),r=Math.floor(n/60),o=n-60*r;function a(e,t,n){var r;return i()(r=new Array(n+1).join(t)+e).call(r,-n)}return a(r,"0",2)+":"+a(o,"0",2)}},{key:"getElementOffset",value:function(e){var t=document.documentElement,n=e.getBoundingClientRect();return{top:n.top+window.pageYOffset-t.clientTop,left:n.left+window.pageXOffset-t.clientLeft}}},{key:"timeMs",value:function(e){return Math.round(1e3*e)}},{key:"defaultProps",get:function(){return{allowTabNavigation:!0,labels:{audioPlayerGroup:O.a.audioPlayerGroup,pauseButtonLabel:O.a.pauseButtonLabel,playButtonLabel:O.a.playButtonLabel,seekSliderLabel:O.a.seekSliderLabel},mediaSrc:null,onEnd:function(){},onPause:function(){},onPlay:function(){},onSeek:function(){},shouldPause:!1}}},{key:"propTypes",get:function(){return{allowTabNavigation:y.a.bool,labels:y.a.object,mediaSrc:y.a.string,shouldPause:y.a.bool}}}]),t}(h.a.Component),M=h.a.createElement(I,null).type},function(e,t,n){(function(t,r){var i;
/**
 * [js-htmlencode]{@link https://github.com/emn178/js-htmlencode}
 *
 * @version 0.3.0
 * @author Chen, Yi-Cyuan [emn178@gmail.com]
 * @copyright Chen, Yi-Cyuan 2014-2017
 * @license MIT
 */
/**
 * [js-htmlencode]{@link https://github.com/emn178/js-htmlencode}
 *
 * @version 0.3.0
 * @author Chen, Yi-Cyuan [emn178@gmail.com]
 * @copyright Chen, Yi-Cyuan 2014-2017
 * @license MIT
 */
[truncated: 2,994,792 more chars]
