# Supplementary material for: An Educational Workshop to Improve Neurology Resident Understanding of Burnout, Substance Abuse, and Mood Disorders
Source: MedEdPORTAL. 2021 Jul 1;17:11164. doi: 10.15766/mep_2374-8265.11164 (PMC8245593; doi:10.15766/mep_2374-8265.11164)
Supplement: Supplementary file 1 — Online Learning Module folderRole-Play Activity Script.docxPre- and Immediate Postsurvey.docx3-Month Postsurvey.docxStressed Resident Interaction Video.wmv [file mep_2374-8265.11164-s001.zip › A. Online Learning Module/content/lib/player-0.0.11.min.js]

!function(a,b){function c(a){return function(){var b={method:a},c=Array.prototype.slice.call(arguments);/^get/.test(a)?(d.assert(c.length>0,"Get methods require a callback."),c.unshift(b)):(/^set/.test(a)&&(d.assert(0!==c.length,"Set methods require a value."),b.value=c[0]),c=[b]),this.send.apply(this,c)}}var d={};d.DEBUG=!1,d.VERSION="0.0.11",d.CONTEXT="player.js",d.POST_MESSAGE=!!a.postMessage,d.origin=function(b){return"//"===b.substr(0,2)&&(b=a.location.protocol+b),b.split("/").slice(0,3).join("/")},d.addEvent=function(a,b,c){a&&(a.addEventListener?a.addEventListener(b,c,!1):a.attachEvent?a.attachEvent("on"+b,c):a["on"+b]=c)},d.log=function(){d.log.history=d.log.history||[],d.log.history.push(arguments),a.console&&d.DEBUG&&a.console.log(Array.prototype.slice.call(arguments))},d.isString=function(a){return"[object String]"===Object.prototype.toString.call(a)},d.isObject=function(a){return"[object Object]"===Object.prototype.toString.call(a)},d.isArray=function(a){return"[object Array]"===Object.prototype.toString.call(a)},d.isNone=function(a){return null===a||void 0===a},d.has=function(a,b){return Object.prototype.hasOwnProperty.call(a,b)},d.indexOf=function(a,b){if(null==a)return-1;var c=0,d=a.length;if(Array.prototype.IndexOf&&a.indexOf===Array.prototype.IndexOf)return a.indexOf(b);for(;d>c;c++)if(a[c]===b)return c;return-1},d.assert=function(a,b){if(!a)throw b||"Player.js Assert Failed"},d.Keeper=function(){this.init()},d.Keeper.prototype.init=function(){this.data={}},d.Keeper.prototype.getUUID=function(){return"listener-xxxxxxxxxxxx4xxxyxxxxxxxxxxxxxxx".replace(/[xy]/g,function(a){var b=16*Math.random()|0,c="x"===a?b:3&b|8;return c.toString(16)})},d.Keeper.prototype.has=function(a,b){if(!this.data.hasOwnProperty(a))return!1;if(d.isNone(b))return!0;for(var c=this.data[a],e=0;e<c.length;e++)if(c[e].id===b)return!0;return!1},d.Keeper.prototype.add=function(a,b,c,d,e){var f={id:a,event:b,cb:c,ctx:d,one:e};this.has(b)?this.data[b].push(f):this.data[b]=[f]},d.Keeper.prototype.execute=function(a,b,c,e){if(!this.has(a,b))return!1;for(var f=[],g=[],h=0;h<this.data[a].length;h++){var i=this.data[a][h];d.isNone(b)||!d.isNone(b)&&i.id===b?(g.push({cb:i.cb,ctx:i.ctx?i.ctx:e,data:c}),i.one===!1&&f.push(i)):f.push(i)}0===f.length?delete this.data[a]:this.data[a]=f;for(var j=0;j<g.length;j++){var k=g[j];k.cb.call(k.ctx,k.data)}},d.Keeper.prototype.on=function(a,b,c,d){this.add(a,b,c,d,!1)},d.Keeper.prototype.one=function(a,b,c,d){this.add(a,b,c,d,!0)},d.Keeper.prototype.off=function(a,b){var c=[];if(!this.data.hasOwnProperty(a))return c;for(var e=[],f=0;f<this.data[a].length;f++){var g=this.data[a][f];d.isNone(b)||g.cb===b?d.isNone(g.id)||c.push(g.id):e.push(g)}return 0===e.length?delete this.data[a]:this.data[a]=e,c},d.Player=function(a,b){return this instanceof d.Player?void this.init(a,b):new d.Player(a,b)},d.EVENTS={READY:"ready",PLAY:"play",PAUSE:"pause",ENDED:"ended",TIMEUPDATE:"timeupdate",PROGRESS:"progress",ERROR:"error"},d.EVENTS.all=function(){var a=[];for(var b in d.EVENTS)d.has(d.EVENTS,b)&&d.isString(d.EVENTS[b])&&a.push(d.EVENTS[b]);return a},d.METHODS={PLAY:"play",PAUSE:"pause",GETPAUSED:"getPaused",MUTE:"mute",UNMUTE:"unmute",GETMUTED:"getMuted",SETVOLUME:"setVolume",GETVOLUME:"getVolume",GETDURATION:"getDuration",SETCURRENTTIME:"setCurrentTime",GETCURRENTTIME:"getCurrentTime",SETLOOP:"setLoop",GETLOOP:"getLoop",REMOVEEVENTLISTENER:"removeEventListener",ADDEVENTLISTENER:"addEventListener"},d.METHODS.all=function(){var a=[];for(var b in d.METHODS)d.has(d.METHODS,b)&&d.isString(d.METHODS[b])&&a.push(d.METHODS[b]);return a},d.READIED=[],d.Player.prototype.init=function(c,e){var f=this;d.isString(c)&&(c=b.getElementById(c)),this.elem=c,this.origin=d.origin(c.src),this.keeper=new d.Keeper,this.isReady=!1,this.queue=[],this.events=d.EVENTS.all(),this.methods=d.METHODS.all(),d.POST_MESSAGE?d.addEvent(a,"message",function(a){f.receive(a)}):d.log("Post Message is not Available."),d.indexOf(d.READIED,c.src)>-1?f.loaded=!0:this.elem.onload=function(){f.loaded=!0}},d.Player.prototype.send=function(a,b,c){if(a.context=d.CONTEXT,a.version=d.VERSION,b){var e=this.keeper.getUUID();a.listener=e,this.keeper.one(e,a.method,b,c)}return this.isReady||"ready"===a.value?(d.log("Player.send",a,this.origin),this.loaded===!0&&this.elem.contentWindow.postMessage(JSON.stringify(a),this.origin),!0):(d.log("Player.queue",a),this.queue.push(a),!1)},d.Player.prototype.receive=function(a){if(d.log("Player.receive",a),a.origin!==this.origin)return!1;var b;try{b=JSON.parse(a.data)}catch(c){return!1}return b.context!==d.CONTEXT?!1:("ready"===b.event&&b.value&&b.value.src===this.elem.src&&this.ready(b),void(this.keeper.has(b.event,b.listener)&&this.keeper.execute(b.event,b.listener,b.value,this)))},d.Player.prototype.ready=function(a){if(this.isReady===!0)return!1;a.value.events&&(this.events=a.value.events),a.value.methods&&(this.methods=a.value.methods),this.isReady=!0,this.loaded=!0;for(var b=0;b<this.queue.length;b++){var c=this.queue[b];d.log("Player.dequeue",c),"ready"===a.event&&this.keeper.execute(c.event,c.listener,!0,this),this.send(c)}this.queue=[]},d.Player.prototype.on=function(a,b,c){var d=this.keeper.getUUID();return"ready"===a?this.keeper.one(d,a,b,c):this.keeper.on(d,a,b,c),this.send({method:"addEventListener",value:a,listener:d}),!0},d.Player.prototype.off=function(a,b){var c=this.keeper.off(a,b);if(d.log("Player.off",c),c.length>0)for(var e in c)return this.send({method:"removeEventListener",value:a,listener:c[e]}),!0;return!1},d.Player.prototype.supports=function(a,b){d.assert(d.indexOf(["method","event"],a)>-1,'evtOrMethod needs to be either "event" or "method" got '+a),b=d.isArray(b)?b:[b];for(var c="event"===a?this.events:this.methods,e=0;e<b.length;e++)if(-1===d.indexOf(c,b[e]))return!1;return!0};for(var e=0,f=d.METHODS.all().length;f>e;e++){var g=d.METHODS.all()[e];d.Player.prototype.hasOwnProperty(g)||(d.Player.prototype[g]=c(g))}a.playerjs=d,d.addEvent(a,"message",function(a){var b;try{b=JSON.parse(a.data)}catch(c){return!1}return b.context!==d.CONTEXT?!1:void("ready"===b.event&&b.value&&b.value.src&&d.READIED.push(b.value.src))}),d.Receiver=function(a,b){this.init(a,b)},d.Receiver.prototype.init=function(c,e){var f=this;this.isReady=!1,this.origin=d.origin(b.referrer),this.methods={},this.supported={events:c?c:d.EVENTS.all(),methods:e?e:d.METHODS.all()},this.eventListeners={},this.reject=!(a.self!==a.top&&d.POST_MESSAGE),this.reject||d.addEvent(a,"message",function(a){f.receive(a)})},d.Receiver.prototype.receive=function(b){if(b.origin!==this.origin)return!1;var c={};if(d.isObject(b.data))c=b.data;else try{c=a.JSON.parse(b.data)}catch(e){d.log("JSON Parse Error",e)}if(d.log("Receiver.receive",b,c),!c.method)return!1;if(c.context!==d.CONTEXT)return!1;if(-1===d.indexOf(d.METHODS.all(),c.method))return this.emit("error",{code:2,msg:'Invalid Method "'+c.method+'"'}),!1;var f=d.isNone(c.listener)?null:c.listener;if("addEventListener"===c.method)this.eventListeners.hasOwnProperty(c.value)?-1===d.indexOf(this.eventListeners[c.value],f)&&this.eventListeners[c.value].push(f):this.eventListeners[c.value]=[f],"ready"===c.value&&this.isReady&&this.ready();else if("removeEventListener"===c.method){if(this.eventListeners.hasOwnProperty(c.value)){var g=d.indexOf(this.eventListeners[c.value],f);g>-1&&this.eventListeners[c.value].splice(g,1),0===this.eventListeners[c.value].length&&delete this.eventListeners[c.value]}}else this.get(c.method,c.value,f)},d.Receiver.prototype.get=function(a,b,c){var d=this;if(!this.methods.hasOwnProperty(a))return this.emit("error",{code:3,msg:'Method Not Supported"'+a+'"'}),!1;var e=this.methods[a];if("get"===a.substr(0,3)){var f=function(b){d.send(a,b,c)};e.call(this,f)}else e.call(this,b)},d.Receiver.prototype.on=function(a,b){this.methods[a]=b},d.Receiver.prototype.send=function(b,c,e){if(d.log("Receiver.send",b,c,e),this.reject)return d.log("Receiver.send.reject",b,c,e),!1;var f={context:d.CONTEXT,version:d.VERSION,event:b};d.isNone(c)||(f.value=c),d.isNone(e)||(f.listener=e);var g=JSON.stringify(f);a.parent.postMessage(g,""===this.origin?"*":this.origin)},d.Receiver.prototype.emit=function(a,b){if(!this.eventListeners.hasOwnProperty(a))return!1;d.log("Instance.emit",a,b,this.eventListeners[a]);for(var c=0;c<this.eventListeners[a].length;c++){var e=this.eventListeners[a][c];this.send(a,b,e)}return!0},d.Receiver.prototype.ready=function(){d.log("Receiver.ready"),this.isReady=!0;var b={src:a.location.toString(),events:this.supported.events,methods:this.supported.methods};this.emit("ready",b)||this.send("ready",b)},d.HTML5Adapter=function(a){return this instanceof d.HTML5Adapter?void this.init(a):new d.HTML5Adapter(a)},d.HTML5Adapter.prototype.init=function(a){d.assert(a,"playerjs.VideoJSReceiver requires a video element");var b=this.receiver=new d.Receiver;a.addEventListener("playing",function(){b.emit("play")}),a.addEventListener("pause",function(){b.emit("pause")}),a.addEventListener("ended",function(){b.emit("ended")}),a.addEventListener("timeupdate",function(){b.emit("timeupdate",{seconds:a.currentTime,duration:a.duration})}),a.addEventListener("progress",function(){b.emit("buffered",{percent:a.buffered.length})}),b.on("play",function(){a.play()}),b.on("pause",function(){a.pause()}),b.on("getPaused",function(b){b(a.paused)}),b.on("getCurrentTime",function(b){b(a.currentTime)}),b.on("setCurrentTime",function(b){a.currentTime=b}),b.on("getDuration",function(b){b(a.duration)}),b.on("getVolume",function(b){b(100*a.volume)}),b.on("setVolume",function(b){a.volume=b/100}),b.on("mute",function(){a.muted=!0}),b.on("unmute",function(){a.muted=!1}),b.on("getMuted",function(b){b(a.muted)}),b.on("getLoop",function(b){b(a.loop)}),b.on("setLoop",function(b){a.loop=b})},d.HTML5Adapter.prototype.ready=function(){this.receiver.ready()},d.JWPlayerAdapter=function(a){return this instanceof d.JWPlayerAdapter?void this.init(a):new d.JWPlayerAdapter(a)},d.JWPlayerAdapter.prototype.init=function(a){d.assert(a,"playerjs.JWPlayerAdapter requires a player object");var b=this.receiver=new d.Receiver;this.looped=!1,a.onPause(function(){b.emit("pause")}),a.onPlay(function(){b.emit("play")}),a.onTime(function(a){var c=a.position,d=a.duration;if(!c||!d)return!1;var e={seconds:c,duration:d};b.emit("timeupdate",e)});var c=this;a.onComplete(function(){c.looped===!0?a.seek(0):b.emit("ended")}),a.onError(function(){b.emit("error")}),b.on("play",function(){a.play(!0)}),b.on("pause",function(){a.pause(!0)}),b.on("getPaused",function(b){b("PLAYING"!==a.getState())}),b.on("getCurrentTime",function(b){b(a.getPosition())}),b.on("setCurrentTime",function(b){a.seek(b)}),b.on("getDuration",function(b){b(a.getDuration())}),b.on("getVolume",function(b){b(a.getVolume())}),b.on("setVolume",function(b){a.setVolume(b)}),b.on("mute",function(){a.setMute(!0)}),b.on("unmute",function(){a.setMute(!1)}),b.on("getMuted",function(b){b(a.getMute()===!0)}),b.on("getLoop",function(a){a(this.looped)},this),b.on("setLoop",function(a){this.looped=a},this)},d.JWPlayerAdapter.prototype.ready=function(){this.receiver.ready()},d.MockAdapter=function(){return this instanceof d.MockAdapter?void this.init():new d.MockAdapter},d.MockAdapter.prototype.init=function(){var a={duration:20,currentTime:0,interval:null,timeupdate:function(){},volume:100,mute:!1,playing:!1,loop:!1,play:function(){a.interval=setInterval(function(){a.currentTime+=.25,a.timeupdate({seconds:a.currentTime,duration:a.duration})},250),a.playing=!0},pause:function(){clearInterval(a.interval),a.playing=!1}},b=this.receiver=new d.Receiver;b.on("play",function(){var b=this;a.play(),this.emit("play"),a.timeupdate=function(a){b.emit("timeupdate",a)}}),b.on("pause",function(){a.pause(),this.emit("pause")}),b.on("getPaused",function(b){b(!a.playing)}),b.on("getCurrentTime",function(b){b(a.currentTime)}),b.on("setCurrentTime",function(b){a.currentTime=b}),b.on("getDuration",function(b){b(a.duration)}),b.on("getVolume",function(b){b(a.volume)}),b.on("setVolume",function(b){a.volume=b}),b.on("mute",function(){a.mute=!0}),b.on("unmute",function(){a.mute=!1}),b.on("getMuted",function(b){b(a.mute)}),b.on("getLoop",function(b){b(a.loop)}),b.on("setLoop",function(b){a.loop=b})},d.MockAdapter.prototype.ready=function(){this.receiver.ready()},d.SublimeAdapter=function(a){return this instanceof d.SublimeAdapter?void this.init(a):new d.SublimeAdapter(a)},d.SublimeAdapter.prototype.events=[d.EVENTS.READY,d.EVENTS.PLAY,d.EVENTS.PAUSE,d.EVENTS.ENDED,d.EVENTS.TIMEUPDATE,d.EVENTS.ERROR],d.SublimeAdapter.prototype.methods=[d.METHODS.PLAY,d.METHODS.PAUSE,d.METHODS.GETDURATION,d.METHODS.SETCURRENTTIME,d.METHODS.GETCURRENTTIME,d.METHODS.REMOVEEVENTLISTENER,d.METHODS.ADDEVENTLISTENER],d.SublimeAdapter.prototype.init=function(a){d.assert(a,"playerjs.SublimeAdapter requires a player object");var b=this.receiver=new d.Receiver(this.events,this.methods);a.on("pause",function(){b.emit("pause")}),a.on("play",function(){b.emit("play")}),a.on("timeUpdate",function(a,c){var d=a.duration();if(!c||!d)return!1;var e={seconds:c,duration:d};b.emit("timeupdate",e)}),a.on("end",function(){b.emit("ended")}),b.on("play",function(){a.play()}),b.on("pause",function(){a.pause()}),b.on("getCurrentTime",function(b){b(a.playbackTime())}),b.on("setCurrentTime",function(b){a.seekTo(b)}),b.on("getDuration",function(b){b(a.duration())})},d.SublimeAdapter.prototype.ready=function(){this.receiver.ready()},d.VideoJSAdapter=function(a){return this instanceof d.VideoJSAdapter?void this.init(a):new d.VideoJSAdapter(a)},d.VideoJSAdapter.prototype.init=function(a){d.assert(a,"playerjs.VideoJSReceiver requires a player object");var b=this.receiver=new d.Receiver;a.on("pause",function(){b.emit("pause")}),a.on("play",function(){b.emit("play")}),a.on("timeupdate",function(c){var d=a.currentTime(),e=a.duration();if(!d||!e)return!1;var f={seconds:d,duration:e};b.emit("timeupdate",f)}),a.on("ended",function(){b.emit("ended")}),a.on("error",function(){b.emit("error")}),b.on("play",function(){a.play()}),b.on("pause",function(){a.pause()}),b.on("getPaused",function(b){b(a.paused())}),b.on("getCurrentTime",function(b){b(a.currentTime())}),b.on("setCurrentTime",function(b){a.currentTime(b)}),b.on("getDuration",function(b){b(a.duration())}),b.on("getVolume",function(b){b(100*a.volume())}),b.on("setVolume",function(b){a.volume(b/100)}),b.on("mute",function(){a.volume(0)}),b.on("unmute",function(){a.volume(1)}),b.on("getMuted",function(b){b(0===a.volume())}),b.on("getLoop",function(b){b(a.loop())}),b.on("setLoop",function(b){a.loop(b)})},d.VideoJSAdapter.prototype.ready=function(){this.receiver.ready()}}(window,document);
